# Supplementary material for: A proteomic approach to the development of DIVA ELISA distinguishing pigs infected with Salmonella Typhimurium and pigs vaccinated with a Salmonella Typhimurium-based inactivated vaccine
Source: BMC Vet Res. 2016 Nov 11;12:252. doi: 10.1186/s12917-016-0879-1 (PMC5106837; doi:10.1186/s12917-016-0879-1)
Supplement: Additional file 2: — Identified Salmonella proteins from different media. Mass spectrometry identification of Salmonella proteins and a comparison of expression between two cultivation media (LB vs BHI). (XLSX 433 kb) [file 12917_2016_879_MOESM2_ESM.xlsx]

## Sheet: Sheet1
										LB medium				BHI medium
Accession	Description	ΣCoverage	Σ# Proteins	Σ# Unique Peptides	Σ# Peptides	Σ# PSMs	Pfam IDs	A6: Area	B6: Area	Score A2	Coverage A2	# Peptides A2	# PSM A2	Score B2	Coverage B2	# Peptides B2	# PSM B2	# AAs	MW [kDa]	calc. pI
P67537	UPF0250 protein YbeD OS=Salmonella typhimurium (strain LT2 / SGSC1412 / ATCC 700720) GN=ybeD PE=3 SV=1 - [YBED_SALTY]	95.4	1	3	3	6	Pf04359	2.5613e+06	1.27922e+07	5.0917	95.4	3	4	12.8311	21.84	1	2	87	9.79306	5.32568
Q8ZNU4	Cytoplasmic ferritin OS=Salmonella typhimurium (strain LT2 / SGSC1412 / ATCC 700720) GN=ftn PE=4 SV=1 - [Q8ZNU4_SALTY]	94.55	1	9	9	31	Pf00210	7.47046e+07	1.73566e+08	41.1221	83.03	7	15	71.3156	58.79	7	16	165	19.2674	4.98291
P67091	Universal stress protein F OS=Salmonella typhimurium (strain LT2 / SGSC1412 / ATCC 700720) GN=uspF PE=3 SV=1 - [USPF_SALTY]	94.44	1	12	12	57	Pf00582	4.34313e+08	5.74084e+08	79.5331	94.44	12	27	100.842	94.44	12	30	144	15.7044	6.37939
Q7CPE2	ATP synthase subunit beta OS=Salmonella typhimurium (strain LT2 / SGSC1412 / ATCC 700720) GN=atpD PE=3 SV=1 - [ATPB_SALTY]	90.65	1	32	32	161	Pf00006; Pf00306; Pf02874	3.65569e+08	3.29427e+08	340.236	89.57	31	81	322.298	90.65	32	80	460	50.2518	5.0083
P25077	Malate dehydrogenase OS=Salmonella typhimurium (strain LT2 / SGSC1412 / ATCC 700720) GN=mdh PE=3 SV=2 - [MDH_SALTY]	89.74	1	26	26	138	Pf00056; Pf02866	1.57276e+09	1.42267e+09	287.012	89.74	26	69	287.981	89.74	25	69	312	32.4553	6.37939
Q8ZQU0	Succinyl-CoA ligase [ADP-forming] subunit alpha OS=Salmonella typhimurium (strain LT2 / SGSC1412 / ATCC 700720) GN=sucD PE=3 SV=1 - [Q8ZQU0_SALTY]	89.27	1	17	17	69	Pf00549; Pf02629; Pf13380; Pf13607	3.54441e+08	1.71779e+08	174.547	89.27	17	41	113.359	84.43	15	28	289	29.7565	6.53662
Q7CR42	Putative thiol-alkyl hydroperoxide reductase OS=Salmonella typhimurium (strain LT2 / SGSC1412 / ATCC 700720) GN=STM0402 PE=4 SV=1 - [Q7CR42_SALTY]	88.5	1	16	16	68	Pf00578; Pf08534; Pf10417; Pf13905	3.68599e+08	4.2148e+08	124.598	88.5	16	35	110.936	88	14	33	200	22.3032	5.42725
P67270	UPF0135 protein YbgI OS=Salmonella typhimurium (strain LT2 / SGSC1412 / ATCC 700720) GN=ybgI PE=3 SV=1 - [YBGI_SALTY]	88.26	1	12	12	30	Pf01784	9.73398e+06	3.68572e+07	40.0056	60.32	7	8	86.3032	88.26	12	22	247	26.9288	5.57959
P0A251	Alkyl hydroperoxide reductase subunit C OS=Salmonella typhimurium (strain LT2 / SGSC1412 / ATCC 700720) GN=ahpC PE=1 SV=2 - [AHPC_SALTY]	88.24	1	14	14	52	Pf00578; Pf08534; Pf10417	1.40153e+08	1.60821e+08	118.745	88.24	14	27	103.642	88.24	14	25	187	20.7344	5.17334
Q7CPU6	Fructose-bisphosphate aldolase OS=Salmonella typhimurium (strain LT2 / SGSC1412 / ATCC 700720) GN=fba PE=4 SV=1 - [Q7CPU6_SALTY]	88.02	1	19	19	115	Pf01116	3.3842e+08	8.26933e+08	248.744	62.4	15	49	299.491	88.02	19	66	359	39.1316	6.07471
P0A803	DNA-directed RNA polymerase subunit omega OS=Salmonella typhimurium (strain LT2 / SGSC1412 / ATCC 700720) GN=rpoZ PE=3 SV=1 - [RPOZ_SALTY]	87.91	1	5	5	14	Pf01192	5.288e+07	3.726e+07	36.3593	87.91	5	8	28.3537	87.91	5	6	91	10.2304	4.91943
P14146	Virulence transcriptional regulatory protein PhoP OS=Salmonella typhimurium (strain LT2 / SGSC1412 / ATCC 700720) GN=phoP PE=1 SV=1 - [PHOP_SALTY]	87.5	1	15	15	66	Pf00072; Pf00486	1.68617e+08	2.14014e+08	164.753	87.5	15	35	142.353	87.5	15	31	224	25.6173	5.49072
Q8ZQU2	Succinate dehydrogenase iron-sulfur subunit OS=Salmonella typhimurium (strain LT2 / SGSC1412 / ATCC 700720) GN=sdhB PE=3 SV=2 - [DHSB_SALTY]	87.39	1	19	19	78	Pf13085; Pf13183; Pf13534	1.46497e+08	5.58128e+07	175.438	87.39	19	47	123.867	82.77	17	31	238	26.7152	7.13721
P65534	Nucleoside diphosphate kinase OS=Salmonella typhimurium (strain LT2 / SGSC1412 / ATCC 700720) GN=ndk PE=3 SV=2 - [NDK_SALTY]	86.71	1	8	8	40	Pf00334	2.25391e+08	8.54158e+07	106.389	86.71	8	25	59.524	85.31	7	15	143	15.5118	5.80811
Q8ZKM9	Glycerol dehydrogenase, NAD OS=Salmonella typhimurium (strain LT2 / SGSC1412 / ATCC 700720) GN=gldA PE=3 SV=1 - [Q8ZKM9_SALTY]	86.1	1	15	15	57	Pf00465; Pf13685	7.01112e+07	7.38444e+07	131.551	68.39	12	28	135.71	86.1	15	29	367	38.7166	4.95752
H9L462	Putative catalase OS=Salmonella typhimurium (strain LT2 / SGSC1412 / ATCC 700720) GN=STM1731 PE=4 SV=1 - [H9L462_SALTY]	85.62	1	19	19	85	Pf05067	1.83445e+08	3.88236e+06	235.16	84.59	18	77	21.1741	25.68	3	8	292	31.8267	4.729
P14062	6-phosphogluconate dehydrogenase, decarboxylating OS=Salmonella typhimurium (strain LT2 / SGSC1412 / ATCC 700720) GN=gnd PE=3 SV=1 - [6PGD_SALTY]	85.47	1	30	30	102	Pf00393; Pf02558; Pf03446	1.7151e+08	1.7046e+08	225.28	83.76	29	51	211.096	82.48	27	51	468	51.3633	5.33838
Q7CR40	Preprotein translocase IISP family, membrane subunit OS=Salmonella typhimurium (strain LT2 / SGSC1412 / ATCC 700720) GN=yajC PE=4 SV=1 - [Q7CR40_SALTY]	85.45	1	5	5	13	Pf02699; Pf04085	2.89328e+07	3.39122e+07	21.0684	67.27	4	7	28.1081	44.55	4	6	110	11.8364	9.5835
P02936	Outer membrane protein A OS=Salmonella typhimurium (strain LT2 / SGSC1412 / ATCC 700720) GN=ompA PE=3 SV=2 - [OMPA_SALTY]	84.86	1	21	21	132	Pf00691; Pf01389; Pf13505	1.57757e+09	1.3082e+09	229.832	82.86	20	73	231.971	82.29	19	59	350	37.4918	5.92236
P41033	Phosphoenolpyruvate carboxykinase [ATP] OS=Salmonella typhimurium (strain LT2 / SGSC1412 / ATCC 700720) GN=pckA PE=3 SV=2 - [PCKA_SALTY]	84.76	1	35	35	183	Pf01293	5.80105e+08	5.29735e+08	373.989	83.46	33	88	396.221	84.76	35	95	538	59.5391	5.99854
Q9RF52	Peptidase B OS=Salmonella typhimurium (strain LT2 / SGSC1412 / ATCC 700720) GN=pepB PE=1 SV=1 - [PEPB_SALTY]	84.31	1	22	22	47	Pf00883; Pf12404	4.06868e+07	4.74158e+07	78.8885	77.52	18	22	101.16	78.45	20	25	427	46.3263	5.63037
P0A1H5	Elongation factor Tu OS=Salmonella typhimurium (strain LT2 / SGSC1412 / ATCC 700720) GN=tufA PE=3 SV=2 - [EFTU_SALTY]	84.26	1	27	27	371	Pf00009; Pf03143; Pf03144	4.18435e+09	4.56253e+09	688.563	77.41	24	152	999.02	81.98	26	219	394	43.2563	5.45264
P60217	5'-methylthioadenosine/S-adenosylhomocysteine nucleosidase OS=Salmonella typhimurium (strain LT2 / SGSC1412 / ATCC 700720) GN=mtnN PE=3 SV=1 - [MTNN_SALTY]	84.05	1	11	11	24	Pf01048	2.15026e+07	3.58148e+07	44.4335	68.1	9	11	47.8895	84.05	11	13	232	24.4306	5.26221
P65449	Peptide methionine sulfoxide reductase MsrB OS=Salmonella typhimurium (strain LT2 / SGSC1412 / ATCC 700720) GN=msrB PE=3 SV=1 - [MSRB_SALTY]	83.94	1	9	9	18	Pf01641	1.74094e+07	2.30843e+07	42.1967	83.94	9	10	32.7186	83.21	8	8	137	15.4612	6.17627
Q56073	Chaperone protein DnaK OS=Salmonella typhimurium (strain LT2 / SGSC1412 / ATCC 700720) GN=dnaK PE=3 SV=2 - [DNAK_SALTY]	83.86	1	48	48	183	Pf00012; Pf06723	3.73007e+08	4.56919e+08	362.239	83.86	46	84	417.846	83.7	46	99	638	69.2155	4.97021
P67093	Universal stress protein G OS=Salmonella typhimurium (strain LT2 / SGSC1412 / ATCC 700720) GN=uspG PE=3 SV=1 - [USPG_SALTY]	83.8	1	8	8	32	Pf00582	2.13037e+08	2.71511e+08	58.8551	83.8	7	16	66.7178	69.72	7	16	142	15.8912	6.68311
Q7CR46	Anti-adapter protein IraP OS=Salmonella typhimurium (strain LT2 / SGSC1412 / ATCC 700720) GN=iraP PE=2 SV=2 - [IRAP_SALTY]	83.72	1	5	5	13	Pf10796	2.9428e+07	3.84721e+07	26.3225	83.72	5	6	29.2418	83.72	5	7	86	9.87631	5.8335
P65702	Phosphoglycerate kinase OS=Salmonella typhimurium (strain LT2 / SGSC1412 / ATCC 700720) GN=pgk PE=3 SV=2 - [PGK_SALTY]	83.72	1	26	26	242	Pf00162	4.24485e+08	1.22402e+09	339.874	83.72	26	75	836.463	83.72	26	167	387	41.1067	5.22412
Q7CPA1	Aspartate ammonia-lyase OS=Salmonella typhimurium (strain LT2 / SGSC1412 / ATCC 700720) GN=aspA PE=4 SV=1 - [Q7CPA1_SALTY]	83.47	1	28	28	438	Pf00206; Pf10415	9.04087e+08	2.21944e+09	439.162	77.41	26	119	1105.02	83.47	27	319	478	52.2525	5.23682
Q8ZQ40	Flavoprotein WrbA OS=Salmonella typhimurium (strain LT2 / SGSC1412 / ATCC 700720) GN=wrbA PE=3 SV=3 - [WRBA_SALTY]	82.83	1	11	11	49	Pf00258; Pf02525; Pf03358; Pf12724	2.12395e+08	1.48587e+08	101.329	82.83	11	26	78.2163	78.28	8	23	198	20.8544	6.16357
P63923	Phosphopentomutase OS=Salmonella typhimurium (strain LT2 / SGSC1412 / ATCC 700720) GN=deoB PE=3 SV=1 - [DEOB_SALTY]	82.8	1	23	23	81	Pf01676	1.92008e+08	1.73397e+08	163.259	78.13	21	36	197.957	82.8	23	45	407	44.216	5.35107
Q8ZK33	Arginine deiminase OS=Salmonella typhimurium (strain LT2 / SGSC1412 / ATCC 700720) GN=arcA PE=3 SV=1 - [ARCA_SALTY]	82.27	1	22	22	41	Pf02274	5.19472e+06	7.23554e+07	12.4847	37.93	8	10	111.254	77.34	20	31	406	45.5331	5.78271
P0A7Z7	DNA-directed RNA polymerase subunit alpha OS=Salmonella typhimurium (strain LT2 / SGSC1412 / ATCC 700720) GN=rpoA PE=3 SV=1 - [RPOA_SALTY]	82.07	1	22	22	90	Pf01000; Pf01193; Pf03118	3.15017e+08	2.0597e+08	186.511	82.07	21	45	202.611	76.9	18	45	329	36.4892	5.05908
Q8ZRB1	Glycoprotein/polysaccharide metabolism OS=Salmonella typhimurium (strain LT2 / SGSC1412 / ATCC 700720) GN=ybaY PE=4 SV=1 - [Q8ZRB1_SALTY]	82.01	1	7	7	46	Pf09619	2.9606e+08	3.10459e+07	114.866	82.01	7	33	50.6338	50.79	4	13	189	19.4653	8.74854
Q8ZLL5	Protein SlyX OS=Salmonella typhimurium (strain LT2 / SGSC1412 / ATCC 700720) GN=slyX PE=3 SV=1 - [SLYX_SALTY]	81.94	1	3	3	5	Pf04102	4.23128e+06	3.33199e+06	4.72538	59.72	2	2	9.37947	81.94	3	3	72	8.25518	4.91943
Q8ZLD7	Universal stress protein A OS=Salmonella typhimurium (strain LT2 / SGSC1412 / ATCC 700720) GN=uspA PE=3 SV=3 - [USPA_SALTY]	81.94	1	9	9	128	Pf00582	6.98576e+08	7.60566e+08	282.073	81.94	9	67	277.409	81.94	8	61	144	16.0702	5.2876
P36936	Peptidase E OS=Salmonella typhimurium (strain LT2 / SGSC1412 / ATCC 700720) GN=pepE PE=1 SV=1 - [PEPE_SALTY]	81.66	1	12	12	35	Pf03575	1.93477e+07	4.0808e+07	64.0945	64.63	11	15	74.4938	81.66	11	20	229	24.754	5.57959
P0A1D3	60 kDa chaperonin OS=Salmonella typhimurium (strain LT2 / SGSC1412 / ATCC 700720) GN=groL PE=3 SV=2 - [CH60_SALTY]	81.57	1	37	37	595	Pf00118	1.19197e+09	9.83655e+08	1335.72	81.39	35	270	1616.04	81.39	36	325	548	57.2497	4.94482
P0A1F6	Uridine phosphorylase OS=Salmonella typhimurium (strain LT2 / SGSC1412 / ATCC 700720) GN=udp PE=1 SV=2 - [UDP_SALTY]	81.42	1	12	12	56	Pf01048	3.80266e+08	1.38652e+08	161.218	81.42	12	34	111.335	81.42	12	22	253	27.1218	6.53662
Q8ZQW9	Phosphoglucomutase OS=Salmonella typhimurium (strain LT2 / SGSC1412 / ATCC 700720) GN=pgm PE=1 SV=1 - [Q8ZQW9_SALTY]	81.32	1	31	31	87	Pf00408; Pf02878; Pf02879; Pf02880	1.18692e+08	7.53662e+07	174.684	78.57	28	43	176.423	80.59	28	44	546	58.0535	5.96045
Q8ZNW4	2-keto-3-deoxygluconate 6-phosphate aldolase OS=Salmonella typhimurium (strain LT2 / SGSC1412 / ATCC 700720) GN=eda PE=4 SV=1 - [Q8ZNW4_SALTY]	81.22	1	10	10	25	Pf01081	5.72804e+07	7.4253e+07	39.6251	73.71	8	12	47.6467	81.22	10	13	213	22.1728	6.16357
Q8ZMD6	Putative MFS superfamily D-glucarate permease OS=Salmonella typhimurium (strain LT2 / SGSC1412 / ATCC 700720) GN=STM2963 PE=4 SV=1 - [Q8ZMD6_SALTY]	81.21	1	6	6	15	Pf00258	2.15639e+07	1.40582e+07	23.6754	53.02	3	5	41.6988	81.21	6	10	149	16.2389	4.28467
Q7CQ05	Autonomous glycyl radical cofactor OS=Salmonella typhimurium (strain LT2 / SGSC1412 / ATCC 700720) GN=grcA PE=3 SV=1 - [GRCA_SALTY]	81.1	1	11	12	43	Pf01228	1.62668e+08	5.62991e+08	55.6606	81.1	12	19	69.6747	81.1	12	24	127	14.3354	5.17334
Q8ZNZ1	Putative cytoplasmic protein OS=Salmonella typhimurium (strain LT2 / SGSC1412 / ATCC 700720) GN=STM1851 PE=4 SV=1 - [Q8ZNZ1_SALTY]	81.01	1	4	4	5	Pf07351	2.22146e+07	0	21.8325	81.01	4	5					79	8.81223	4.80518
P0A1P0	Glyceraldehyde-3-phosphate dehydrogenase OS=Salmonella typhimurium (strain LT2 / SGSC1412 / ATCC 700720) GN=gapA PE=3 SV=2 - [G3P1_SALTY]	80.97	1	29	29	464	Pf00044; Pf01113; Pf02800	1.25222e+09	3200682525	868.012	78.55	25	185	1355.84	80.97	29	279	331	35.5643	6.80029
P63411	Acetate kinase OS=Salmonella typhimurium (strain LT2 / SGSC1412 / ATCC 700720) GN=ackA PE=1 SV=1 - [ACKA_SALTY]	80.75	1	18	18	84	Pf00871	1.23404e+08	2.25671e+08	155.188	66.25	16	37	212.882	80.75	18	47	400	43.23	6.37939
Q7CPE1	ATP synthase subunit alpha OS=Salmonella typhimurium (strain LT2 / SGSC1412 / ATCC 700720) GN=atpA PE=3 SV=1 - [ATPA_SALTY]	80.7	1	31	32	233	Pf00006; Pf00306; Pf02874	2.76045e+08	2.70155e+08	497.428	80.7	32	119	475.52	79.92	31	114	513	55.0787	5.99854
Q8ZS18	Threonine synthase OS=Salmonella typhimurium (strain LT2 / SGSC1412 / ATCC 700720) GN=thrC PE=4 SV=1 - [Q8ZS18_SALTY]	80.37	1	18	18	38	Pf00291; Pf14821	1.90662e+07	4.62263e+07	63.2641	58.41	12	17	83.6748	74.3	17	21	428	46.9582	5.97314
P0CW86	Superoxide dismutase [Cu-Zn] 1 OS=Salmonella typhimurium (strain LT2 / SGSC1412 / ATCC 700720) GN=sodC1 PE=1 SV=1 - [SODC1_SALTY]	80.23	1	7	7	33	Pf00080	7.08318e+07	2.61188e+07	77.1188	63.84	5	19	61.2151	80.23	7	14	177	18.3583	7.00537
Q8ZP50	Outer membrane protein W OS=Salmonella typhimurium (strain LT2 / SGSC1412 / ATCC 700720) GN=ompW PE=3 SV=1 - [OMPW_SALTY]	80.19	1	8	8	364	Pf03922; Pf13505	3.10927e+08	3.46434e+08	525.26	79.25	7	196	548.816	80.19	8	168	212	22.9432	5.99854
P66955	Transaldolase B OS=Salmonella typhimurium (strain LT2 / SGSC1412 / ATCC 700720) GN=talB PE=3 SV=2 - [TALB_SALTY]	80.13	1	21	23	71	Pf00923	2.1103e+08	2.97156e+08	139.873	78.23	21	34	150.062	80.13	22	37	317	35.1493	5.22412
P69066	Chaperone protein SicA OS=Salmonella typhimurium (strain LT2 / SGSC1412 / ATCC 700720) GN=sicA PE=1 SV=1 - [SICA_SALTY]	80	1	9	9	23	Pf07720	1.90492e+08	6.40787e+06	91.6053	80	9	19	17.6041	33.94	4	4	165	19.2082	4.88135
Q7CPJ3	Putative inner membrane lipoprotein OS=Salmonella typhimurium (strain LT2 / SGSC1412 / ATCC 700720) GN=STM3580 PE=4 SV=1 - [Q7CPJ3_SALTY]	80	1	9	9	24	Pf08786	3.29696e+07	3.09724e+07	48.8145	63.78	7	10	62.5806	80	9	14	185	19.6752	5.5542
P0A283	Glucose-specific phosphotransferase enzyme IIA component OS=Salmonella typhimurium (strain LT2 / SGSC1412 / ATCC 700720) GN=crr PE=3 SV=2 - [PTGA_SALTY]	79.88	1	8	9	27	Pf00358	1.83039e+08	1.07704e+08	59.3766	79.88	9	14	51.0071	62.13	8	13	169	18.2357	4.84326
Q8ZKP7	Triosephosphate isomerase OS=Salmonella typhimurium (strain LT2 / SGSC1412 / ATCC 700720) GN=tpiA PE=3 SV=1 - [TPIS_SALTY]	79.61	1	14	14	120	Pf00121	1.03662e+08	1.64737e+08	157.822	74.9	11	44	293.997	79.61	14	76	255	26.8999	6.01123
P26397	CDP-glucose 4,6-dehydratase OS=Salmonella typhimurium (strain LT2 / SGSC1412 / ATCC 700720) GN=rfbG PE=1 SV=1 - [RFBG_SALTY]	79.39	1	21	21	49	Pf00148; Pf01073; Pf01370; Pf02719; Pf04321; Pf07993	5.34813e+07	4.54958e+07	87.0873	79.39	21	24	76.112	73.54	20	25	359	40.9955	6.46826
Q8ZPY6	Putative molecular chaperone (Small heat shock protein) OS=Salmonella typhimurium (strain LT2 / SGSC1412 / ATCC 700720) GN=STM1251 PE=3 SV=1 - [Q8ZPY6_SALTY]	79.35	1	9	9	36	Pf00011	1.16946e+08	4.07477e+08	77.5725	78.71	8	17	87.6321	79.35	9	19	155	17.5401	5.59229
Q7CP66	Thymidine phosphorylase OS=Salmonella typhimurium (strain LT2 / SGSC1412 / ATCC 700720) GN=deoA PE=3 SV=1 - [TYPH_SALTY]	79.32	1	23	23	67	Pf00591; Pf02885; Pf07831	1.79507e+07	6.3142e+07	64.2278	52.73	12	17	183.062	79.32	23	50	440	46.9718	5.12256
Q8ZRS8	Aconitate hydratase 2 OS=Salmonella typhimurium (strain LT2 / SGSC1412 / ATCC 700720) GN=acnB PE=3 SV=1 - [Q8ZRS8_SALTY]	79.19	1	52	52	197	Pf00330; Pf06434; Pf11791	3.51647e+08	2.42564e+08	456.537	79.19	52	108	360.586	72.83	46	89	865	93.47	5.36377
Q8ZM76	Glycine dehydrogenase [decarboxylating] OS=Salmonella typhimurium (strain LT2 / SGSC1412 / ATCC 700720) GN=gcvP PE=3 SV=3 - [GCSP_SALTY]	79.1	1	43	43	134	Pf01212; Pf02347	1.22299e+08	1.37734e+08	272.203	72.73	36	65	287.468	73.56	40	69	957	104.221	6.11279
P0A2D1	Oxidoreductase UcpA OS=Salmonella typhimurium (strain LT2 / SGSC1412 / ATCC 700720) GN=ucpA PE=3 SV=1 - [UCPA_SALTY]	79.09	1	14	14	38	Pf00106; Pf01370; Pf08659; Pf13561	9.35526e+07	1.59219e+08	80.3797	79.09	14	18	96.2312	56.27	11	20	263	27.8523	5.18604
Q7CQV9	DNA protection during starvation protein OS=Salmonella typhimurium (strain LT2 / SGSC1412 / ATCC 700720) GN=dps PE=3 SV=3 - [DPS_SALTY]	79.04	1	12	12	28	Pf00210	1.33375e+08	2.97188e+07	71.111	79.04	12	16	48.7708	69.46	10	12	167	18.7057	6.11279
P27237	Oligopeptidase A OS=Salmonella typhimurium (strain LT2 / SGSC1412 / ATCC 700720) GN=prlC PE=1 SV=1 - [OPDA_SALTY]	78.97	1	34	34	75	Pf01432	1.0795e+08	1.20788e+08	135.659	58.68	26	37	148.43	75.74	30	38	680	76.8953	5.21143
P66038	6,7-dimethyl-8-ribityllumazine synthase OS=Salmonella typhimurium (strain LT2 / SGSC1412 / ATCC 700720) GN=ribH PE=1 SV=1 - [RISB_SALTY]	78.85	1	7	7	141	Pf00885	2.51645e+08	4.02465e+08	229.707	78.85	7	56	360.834	78.85	7	85	156	15.9985	5.23682
Q8ZKE3	Arginine decarboxylase OS=Salmonella typhimurium (strain LT2 / SGSC1412 / ATCC 700720) GN=adi PE=4 SV=1 - [Q8ZKE3_SALTY]	78.84	1	34	34	125	Pf00282; Pf01276; Pf03709; Pf03711	6.23958e+07	1.47169e+08	170.421	65.74	27	46	307.811	78.31	33	79	756	84.2671	5.38916
P0AA07	Phosphocarrier protein HPr OS=Salmonella typhimurium (strain LT2 / SGSC1412 / ATCC 700720) GN=ptsH PE=1 SV=1 - [PTHP_SALTY]	78.82	1	3	3	18	Pf00381	3.21329e+07	4.06271e+07	24.3938	78.82	3	7	35.5975	78.82	3	11	85	9.11374	5.8335
Q7CQU1	Pyruvate formate lyase I, induced anaerobically OS=Salmonella typhimurium (strain LT2 / SGSC1412 / ATCC 700720) GN=pflB PE=3 SV=1 - [Q7CQU1_SALTY]	78.68	2	48	49	264	Pf01228; Pf02901	1.71667e+08	5.05374e+08	358.084	77.24	44	82	737.226	77.76	48	182	760	84.9505	6.0874
P40677	Uncharacterized N-acetyltransferase YjaB OS=Salmonella typhimurium (strain LT2 / SGSC1412 / ATCC 700720) GN=yjaB PE=3 SV=2 - [YJAB_SALTY]	78.62	1	4	4	9	Pf00583; Pf08445; Pf13508; Pf13523; Pf13673; Pf14542	5.98929e+06	1.79854e+07	15.1297	42.07	3	3	19.0979	78.62	4	6	145	16.3333	5.04639
Q8ZP65	Probable thiol peroxidase OS=Salmonella typhimurium (strain LT2 / SGSC1412 / ATCC 700720) GN=tpx PE=3 SV=1 - [TPX_SALTY]	78.57	1	8	9	30	Pf00578; Pf08534	7.98852e+07	1.21441e+08	64.3516	78.57	9	15	66.0502	62.5	8	15	168	18.0143	5.09717
Q7CQF9	Putative cytoplasmic protein OS=Salmonella typhimurium (strain LT2 / SGSC1412 / ATCC 700720) GN=yciF PE=4 SV=1 - [Q7CQF9_SALTY]	78.44	1	12	12	26	Pf05974; Pf09726	7.93491e+08	8.61035e+06	109.504	78.44	12	24	8.14115	24.55	2	2	167	18.6408	5.31299
Q8ZRA6	Acridine efflux pump OS=Salmonella typhimurium (strain LT2 / SGSC1412 / ATCC 700720) GN=acrA PE=4 SV=1 - [Q8ZRA6_SALTY]	78.34	1	18	19	51	Pf00529; Pf13437	6.1121e+07	6.00107e+07	108.186	70.53	17	29	86.4413	65.24	16	22	397	42.2092	8.41162
P0A2D5	Chemotaxis protein CheY OS=Salmonella typhimurium (strain LT2 / SGSC1412 / ATCC 700720) GN=cheY PE=1 SV=2 - [CHEY_SALTY]	78.29	1	6	6	14	Pf00072	5.20615e+06	3.24065e+07	3.79338	8.53	1	1	45.6063	78.29	6	13	129	14.1163	4.98291
Q8ZKB4	Fumarate reductase OS=Salmonella typhimurium (strain LT2 / SGSC1412 / ATCC 700720) GN=frdB PE=4 SV=1 - [Q8ZKB4_SALTY]	78.28	1	12	12	54	Pf12838; Pf13085; Pf13183; Pf13237; Pf13484; Pf13534	1.29895e+08	2.33661e+08	127.312	75	11	30	114.752	78.28	12	24	244	27.1572	6.52197
Q8ZM63	Transketolase 1 isozyme OS=Salmonella typhimurium (strain LT2 / SGSC1412 / ATCC 700720) GN=tktA PE=4 SV=1 - [Q8ZM63_SALTY]	78.28	1	30	31	212	Pf00456; Pf00676; Pf02779; Pf02780	3.35992e+08	4.26204e+08	324.976	68.78	29	89	452.635	72.4	28	123	663	72.0879	5.65576
P0A9Y9	Cold shock-like protein CspC OS=Salmonella typhimurium (strain LT2 / SGSC1412 / ATCC 700720) GN=cspC PE=3 SV=2 - [CSPC_SALTY]	78.26	1	4	4	29	Pf00313	9.45377e+07	1.188e+08	45.3621	78.26	4	11	62.6011	78.26	4	18	69	7.39776	7.23975
Q7CPE4	ATP synthase subunit b OS=Salmonella typhimurium (strain LT2 / SGSC1412 / ATCC 700720) GN=atpF PE=3 SV=1 - [ATPF_SALTY]	78.21	1	14	14	33	Pf00430; Pf03179	6.30296e+07	4.45765e+07	59.937	63.46	13	16	62.574	69.87	13	17	156	17.3543	6.23975
Q7CPF1	Small heat shock protein IbpA OS=Salmonella typhimurium (strain LT2 / SGSC1412 / ATCC 700720) GN=ibpA PE=3 SV=1 - [IBPA_SALTY]	78.1	1	8	8	50	Pf00011	7.66361e+07	1.33195e+08	54.9711	59.85	7	25	66.0501	72.99	7	25	137	15.7401	5.31299
Q8ZQL2	Putative glutathione S-transferase OS=Salmonella typhimurium (strain LT2 / SGSC1412 / ATCC 700720) GN=yliJ PE=4 SV=1 - [Q8ZQL2_SALTY]	77.88	1	10	10	41	Pf00043; Pf02798; Pf09635; Pf13409; Pf13410; Pf13417	3.78514e+07	2.99637e+07	86.2554	57.21	9	24	70.13	73.56	9	17	208	23.6772	5.2749
Q7CPZ3	Outer membrane protein assembly factor BamE OS=Salmonella typhimurium (strain LT2 / SGSC1412 / ATCC 700720) GN=bamE PE=3 SV=1 - [BAME_SALTY]	77.68	1	4	4	9	Pf04355	4.87191e+07	3.4015e+07	17.9766	47.32	3	4	24.7831	75.89	3	5	112	12.3372	8.93896
Q7CPD3	Putative cytoplasmic protein OS=Salmonella typhimurium (strain LT2 / SGSC1412 / ATCC 700720) GN=yihD PE=4 SV=1 - [Q7CPD3_SALTY]	77.53	1	9	9	17	Pf06288	4.14321e+07	3.38366e+07	31.0331	77.53	6	8	40.4096	77.53	8	9	89	10.2834	5.56689
Q8ZM07	Putative alcohol dehydrogenase OS=Salmonella typhimurium (strain LT2 / SGSC1412 / ATCC 700720) GN=yqhD PE=4 SV=1 - [Q8ZM07_SALTY]	77.52	1	18	18	74	Pf00465; Pf13685	3.49463e+07	2.27645e+08	107.479	57.88	12	27	181.803	77.26	17	47	387	42.0577	5.5542
P06202	Periplasmic oligopeptide-binding protein OS=Salmonella typhimurium (strain LT2 / SGSC1412 / ATCC 700720) GN=oppA PE=1 SV=2 - [OPPA_SALTY]	77.35	1	31	31	77	Pf00496	4.71239e+08	7.84056e+07	234.626	77.35	31	54	111.3	59.85	17	23	543	61.2544	6.49365
Q7CQ70	UPF0352 protein YejL OS=Salmonella typhimurium (strain LT2 / SGSC1412 / ATCC 700720) GN=yejL PE=3 SV=1 - [YEJL_SALTY]	77.33	1	3	3	10	Pf07208	7.95091e+06	7.21313e+06	26.5521	77.33	3	5	25.1521	77.33	3	5	75	8.22619	5.68115
Q8ZN72	Outer membrane protein assembly factor BamC OS=Salmonella typhimurium (strain LT2 / SGSC1412 / ATCC 700720) GN=nlpB PE=3 SV=1 - [Q8ZN72_SALTY]	77.33	1	16	16	46	Pf06804	4.82227e+07	3.70964e+07	101.821	70.93	15	22	112.736	74.71	15	24	344	36.9148	6.15088
Q8ZKX9	Putative oxidoreductase OS=Salmonella typhimurium (strain LT2 / SGSC1412 / ATCC 700720) GN=yieF PE=4 SV=1 - [Q8ZKX9_SALTY]	77.32	1	6	6	26	Pf02525; Pf03358	3.75902e+07	1.18895e+08	53.1403	77.32	6	13	55.355	77.32	6	13	194	20.8218	5.98584
Q8ZQW6	Ornithine decarboxylase isozyme, inducible OS=Salmonella typhimurium (strain LT2 / SGSC1412 / ATCC 700720) GN=speF PE=4 SV=1 - [Q8ZQW6_SALTY]	77.05	2	34	34	103	Pf01212; Pf01276; Pf03709; Pf03711	8.19498e+07	8.84195e+07	239.604	77.05	34	56	194.566	73.63	30	47	732	82.3972	5.98584
P26475	Anaerobic sulfite reductase subunit B OS=Salmonella typhimurium (strain LT2 / SGSC1412 / ATCC 700720) GN=asrB PE=2 SV=2 - [ASRB_SALTY]	76.84	1	14	14	23	Pf00175; Pf00970; Pf10418	0	1.25824e+08					106.809	76.84	14	23	272	30.5894	6.7124
Q7CQR3	Glutaredoxin 2 OS=Salmonella typhimurium (strain LT2 / SGSC1412 / ATCC 700720) GN=grxB PE=1 SV=1 - [Q7CQR3_SALTY]	76.74	1	13	13	56	Pf00462; Pf02798; Pf04399; Pf13409; Pf13417	1.63189e+08	7.67115e+07	79.5944	76.74	13	28	72.5423	67.44	10	28	215	24.4478	7.98682
Q8ZKP3	Glycerol kinase OS=Salmonella typhimurium (strain LT2 / SGSC1412 / ATCC 700720) GN=glpK PE=3 SV=3 - [GLPK_SALTY]	76.69	1	30	30	129	Pf00370; Pf02782	5.74817e+07	6.73498e+07	268.436	76.69	30	61	322.269	76.69	30	68	502	56.0282	5.60498
Q8ZPM7	Glutathionine S-transferase OS=Salmonella typhimurium (strain LT2 / SGSC1412 / ATCC 700720) GN=gst PE=3 SV=1 - [Q8ZPM7_SALTY]	76.62	1	13	13	54	Pf00043; Pf13409; Pf13410; Pf13417; Pf14497	2.39636e+08	3.45351e+08	128.796	76.62	13	28	121.195	76.62	13	26	201	22.4287	6.55127
P0A1H3	Elongation factor G OS=Salmonella typhimurium (strain LT2 / SGSC1412 / ATCC 700720) GN=fusA PE=3 SV=2 - [EFG_SALTY]	76.56	1	34	34	261	Pf00009; Pf00679; Pf03144; Pf03764; Pf14492	4.56141e+08	6.64636e+08	533.05	76.56	33	122	607.824	76.56	34	139	704	77.5505	5.30029
Q8ZQL1	D-alanyl-D-alanine carboxypeptidase; penicillin-binding protein 6a OS=Salmonella typhimurium (strain LT2 / SGSC1412 / ATCC 700720) GN=dacC PE=3 SV=1 - [Q8ZQL1_SALTY]	76.5	1	19	20	40	Pf00768; Pf07943; Pf13354	3.41728e+07	2.14627e+07	76.5757	59.75	17	22	73.466	62.5	16	18	400	43.6364	8.44092
Q7CQZ7	Regulator of nucleoside diphosphate kinase OS=Salmonella typhimurium (strain LT2 / SGSC1412 / ATCC 700720) GN=rnk PE=4 SV=1 - [Q7CQZ7_SALTY]	76.47	1	4	4	10	Pf01272; Pf14760	6.16304e+06	1.71031e+07	22.4673	51.47	3	5	23.9914	76.47	4	5	136	14.9845	4.61475
P17127	Multiphosphoryl transfer protein OS=Salmonella typhimurium (strain LT2 / SGSC1412 / ATCC 700720) GN=fruB PE=2 SV=1 - [PTFAH_SALTY]	76.33	1	17	17	31	Pf00359; Pf00381	0	5.64197e+07					138.329	76.33	17	31	376	39.5695	5.021
Q8ZRP4	2,3,4,5-tetrahydropyridine-2,6-dicarboxylate N-succinyltransferase OS=Salmonella typhimurium (strain LT2 / SGSC1412 / ATCC 700720) GN=dapD PE=3 SV=1 - [DAPD_SALTY]	76.28	1	15	15	46	Pf00132; Pf14805	1.31545e+08	1.78239e+08	91.1337	59.85	12	19	106.032	69.71	13	27	274	29.8334	5.74463
P26219	CDP-diacylglycerol pyrophosphatase OS=Salmonella typhimurium (strain LT2 / SGSC1412 / ATCC 700720) GN=cdh PE=3 SV=2 - [CDH_SALTY]	76.1	1	14	14	38	Pf02611	2.13599e+07	1.35953e+07	79.8997	76.1	14	23	52.4178	66.14	11	15	251	28.3495	7.25439
P15888	Oxygen-insensitive NAD(P)H nitroreductase OS=Salmonella typhimurium (strain LT2 / SGSC1412 / ATCC 700720) GN=nfnB PE=1 SV=1 - [NFNB_SALTY]	76.04	1	10	10	26	Pf00881	2.90776e+07	9.91976e+07	22.7856	47	7	7	62.3596	76.04	10	19	217	23.9401	5.64307
Q8ZS15	Putative molybdochetalase OS=Salmonella typhimurium (strain LT2 / SGSC1412 / ATCC 700720) GN=mog PE=4 SV=1 - [Q8ZS15_SALTY]	76.02	1	8	8	19	Pf00994	1.34217e+07	9.07159e+06	30.957	66.33	6	10	30.7133	76.02	8	9	196	21.3501	4.94482
Q8ZKQ0	Uncharacterized aldolase LsrF OS=Salmonella typhimurium (strain LT2 / SGSC1412 / ATCC 700720) GN=lsrF PE=2 SV=1 - [LSRF_SALTY]	75.95	1	17	17	53	Pf01791	1.21613e+08	1.64422e+08	99.2377	74.91	16	25	103.588	75.95	17	28	291	31.7221	6.44287
Q7CQG4	Putative cytoplasmic protein OS=Salmonella typhimurium (strain LT2 / SGSC1412 / ATCC 700720) GN=yciN PE=4 SV=1 - [Q7CQG4_SALTY]	75.9	1	5	5	13	Pf10692	4.10628e+06	1.72015e+07	15.4438	39.76	3	4	39.7633	75.9	5	9	83	9.3878	6.03662
P28354	Lysine--tRNA ligase OS=Salmonella typhimurium (strain LT2 / SGSC1412 / ATCC 700720) GN=lysS PE=3 SV=3 - [SYK1_SALTY]	75.84	1	31	31	79	Pf00152; Pf01336	2.77755e+08	3.21662e+08	132.576	60.59	23	35	167.786	75.84	30	44	505	57.5391	5.19873
Q7CQ01	Chaperone protein ClpB OS=Salmonella typhimurium (strain LT2 / SGSC1412 / ATCC 700720) GN=clpB PE=3 SV=1 - [CLPB_SALTY]	75.61	1	53	53	155	Pf00004; Pf02861; Pf03962; Pf07724; Pf07728; Pf09731; Pf10186; Pf10431; Pf13191; Pf13401; Pf14362; Pf15066	3.01047e+08	2.58636e+08	327.55	69.54	52	80	292.065	73.63	49	75	857	95.3778	5.45264
Q8ZP45	Iron-dependent alcohol dehydrogenase of the multifunctional alcohol dehydrogenase AdhE OS=Salmonella typhimurium (strain LT2 / SGSC1412 / ATCC 700720) GN=adhE PE=4 SV=1 - [Q8ZP45_SALTY]	75.56	1	51	51	227	Pf00171; Pf00465; Pf13685	1.24311e+08	4.89637e+08	369.916	70.96	44	91	570.166	75.56	51	136	892	96.1547	6.65381
H9L451	Outer membrane protein assembly factor BamB OS=Salmonella typhimurium (strain LT2 / SGSC1412 / ATCC 700720) GN=bamB PE=3 SV=1 - [BAMB_SALTY]	75.51	1	14	14	38	Pf01011; Pf13360; Pf13570	1.05283e+08	4.06991e+07	72.6303	65.82	12	18	88.821	62.76	12	20	392	41.9164	4.85596
P0A1G5	RNA polymerase-binding transcription factor DksA OS=Salmonella typhimurium (strain LT2 / SGSC1412 / ATCC 700720) GN=dksA PE=3 SV=1 - [DKSA_SALTY]	75.5	1	9	9	26	Pf01258	5.13951e+07	6.93095e+07	41.6045	62.25	8	11	59.2904	74.83	8	15	151	17.5047	5.12256
Q7CQF2	Glucose-1-phosphate uridylyltransferase OS=Salmonella typhimurium (strain LT2 / SGSC1412 / ATCC 700720) GN=galU PE=4 SV=1 - [Q7CQF2_SALTY]	75.5	1	13	13	41	Pf00483; Pf12804	6.64869e+07	4.06294e+07	93.7512	75.5	13	21	82.0363	75.5	13	20	302	32.885	5.16064
Q8ZNW0	Pyruvate kinase II OS=Salmonella typhimurium (strain LT2 / SGSC1412 / ATCC 700720) GN=pykA PE=3 SV=3 - [KPYK2_SALTY]	75.42	1	26	26	86	Pf00224; Pf02887	6.55707e+07	6.03722e+07	151.173	75.42	25	37	207.126	75.42	26	49	480	51.3547	6.56592
Q8ZL03	Small heat shock protein IbpB OS=Salmonella typhimurium (strain LT2 / SGSC1412 / ATCC 700720) GN=ibpB PE=3 SV=1 - [IBPB_SALTY]	75.35	1	7	7	12	Pf00011	1.26789e+07	1.73446e+07	14.2205	60.56	6	6	24.2176	40.85	5	6	142	16.0741	4.97021
P0AA28	Thioredoxin-1 OS=Salmonella typhimurium (strain LT2 / SGSC1412 / ATCC 700720) GN=trxA PE=3 SV=2 - [THIO_SALTY]	75.23	1	6	6	44	Pf00085; Pf13098; Pf13728; Pf13899; Pf13905; Pf14595	9.96812e+07	1.68264e+08	70.8439	75.23	6	14	161.398	75.23	6	30	109	11.7991	4.88135
P0A299	50S ribosomal protein L7/L12 OS=Salmonella typhimurium (strain LT2 / SGSC1412 / ATCC 700720) GN=rplL PE=3 SV=2 - [RL7_SALTY]	75.21	1	7	7	202	Pf00542	2.08726e+08	1.89146e+08	372.038	75.21	7	98	407.83	75.21	6	104	121	12.2915	4.65283
O68883	Citrate synthase OS=Salmonella typhimurium (strain LT2 / SGSC1412 / ATCC 700720) GN=gltA PE=3 SV=1 - [CISY_SALTY]	75.18	1	21	21	95	Pf00285	4.61703e+08	1.95239e+08	229.013	75.18	21	57	161.503	68.85	18	38	427	48.0749	6.72705
Q8ZPT5	6-phosphofructokinase II OS=Salmonella typhimurium (strain LT2 / SGSC1412 / ATCC 700720) GN=pfkB PE=4 SV=1 - [Q8ZPT5_SALTY]	75.16	1	13	13	31	Pf00294; Pf08543	5.37821e+07	2.72518e+07	62.6934	75.16	13	17	53.3629	64.84	11	14	310	32.5449	5.08447
O68901	Superoxide dismutase [Cu-Zn] 2 OS=Salmonella typhimurium (strain LT2 / SGSC1412 / ATCC 700720) GN=sodC PE=3 SV=1 - [SODC_SALTY]	75.14	1	7	7	17	Pf00080	3.34905e+07	1.31357e+06	51.9671	75.14	7	15	8.32472	10.4	1	2	173	17.726	6.52197
P58671	4-hydroxy-3-methylbut-2-en-1-yl diphosphate synthase OS=Salmonella typhimurium (strain LT2 / SGSC1412 / ATCC 700720) GN=ispG PE=3 SV=1 - [ISPG_SALTY]	75	1	21	21	50	Pf04551	2.78017e+07	3.33216e+07	102.924	66.4	18	24	101.309	75	21	26	372	40.6004	6.21436
P65692	6-phosphofructokinase OS=Salmonella typhimurium (strain LT2 / SGSC1412 / ATCC 700720) GN=pfkA PE=3 SV=1 - [K6PF_SALTY]	75	1	17	17	91	Pf00365	6.52364e+07	1.04007e+08	129.611	71.88	15	33	235.581	75	17	58	320	34.8928	5.85889
Q8ZN83	Transaldolase A OS=Salmonella typhimurium (strain LT2 / SGSC1412 / ATCC 700720) GN=talA PE=3 SV=1 - [TALA_SALTY]	75	1	18	20	56	Pf00923	2.12917e+08	1.08755e+08	135.931	75	20	35	92.9722	51.9	13	21	316	35.5694	6.45557
Q8ZL72	Aldehyde dehydrogenase B OS=Salmonella typhimurium (strain LT2 / SGSC1412 / ATCC 700720) GN=aldB PE=3 SV=1 - [Q8ZL72_SALTY]	74.8	1	25	25	98	Pf00171; Pf05893	6.0797e+08	6.44224e+07	294.365	74.8	25	74	106.025	55.86	16	24	512	56.2904	5.5542
P64076	Enolase OS=Salmonella typhimurium (strain LT2 / SGSC1412 / ATCC 700720) GN=eno PE=3 SV=2 - [ENO_SALTY]	74.77	1	22	22	195	Pf00113; Pf03952	6.26919e+08	9.51022e+08	286.383	74.07	20	78	454.087	74.77	22	117	432	45.5703	5.38916
P66869	Succinyl-CoA ligase [ADP-forming] subunit beta OS=Salmonella typhimurium (strain LT2 / SGSC1412 / ATCC 700720) GN=sucC PE=3 SV=1 - [SUCC_SALTY]	74.74	1	25	25	204	Pf00549; Pf08442; Pf13549	4.12552e+08	2.10044e+08	501.119	74.74	25	128	332.097	69.33	20	76	388	41.4547	5.41455
P0A2F4	Superoxide dismutase [Fe] OS=Salmonella typhimurium (strain LT2 / SGSC1412 / ATCC 700720) GN=sodB PE=3 SV=2 - [SODF_SALTY]	74.61	1	7	8	23	Pf00081; Pf02777	4.25342e+07	7.98695e+07	31.0701	66.32	7	9	45.0168	70.98	7	14	193	21.2946	5.94775
Q8ZPE8	NAD-dependent malic enzyme OS=Salmonella typhimurium (strain LT2 / SGSC1412 / ATCC 700720) GN=maeA PE=3 SV=1 - [MAO1_SALTY]	74.51	1	28	28	95	Pf00390; Pf03949	3.7378e+07	6.29942e+07	199.271	74.51	27	47	199.109	73.45	27	48	565	62.8561	5.42725
Q8ZQR4	6-phosphogluconolactonase OS=Salmonella typhimurium (strain LT2 / SGSC1412 / ATCC 700720) GN=pgl PE=3 SV=1 - [6PGL_SALTY]	74.32	1	12	12	34	Pf08450; Pf10282	8.22404e+07	7.81388e+07	48.2445	74.32	12	15	77.1191	69.79	10	19	331	36.314	5.45264
Q56063	2-methylcitrate synthase OS=Salmonella typhimurium (strain LT2 / SGSC1412 / ATCC 700720) GN=prpC PE=1 SV=2 - [PRPC_SALTY]	74.29	1	19	19	27	Pf00285	4.30214e+07	0	96.2612	74.29	19	27					389	43.1459	6.65381
P0A1D5	10 kDa chaperonin OS=Salmonella typhimurium (strain LT2 / SGSC1412 / ATCC 700720) GN=groS PE=3 SV=1 - [CH10_SALTY]	74.23	1	6	6	71	Pf00166	3.05523e+08	5.48462e+08	95.7569	74.23	6	26	165.347	74.23	6	45	97	10.3116	5.50342
P0A1Y4	NADH-quinone oxidoreductase subunit G OS=Salmonella typhimurium (strain LT2 / SGSC1412 / ATCC 700720) GN=nuoG PE=3 SV=2 - [NUOG_SALTY]	74.23	1	42	43	134	Pf00111; Pf00205; Pf00384; Pf01568; Pf04879; Pf10588; Pf13510	1.17765e+08	6.38916e+07	303.622	68.17	40	72	239.181	71.15	39	62	908	99.9646	6.17627
Q8ZP27	Hydrogenase-1 large subunit OS=Salmonella typhimurium (strain LT2 / SGSC1412 / ATCC 700720) GN=STM1787 PE=3 SV=1 - [Q8ZP27_SALTY]	74.2	1	26	28	77	Pf00374	8.51951e+07	1.22163e+08	126.324	67.34	25	38	146.031	71.36	27	39	597	66.5272	6.32861
P69936	NADP-dependent L-serine/L-allo-threonine dehydrogenase YdfG OS=Salmonella typhimurium (strain LT2 / SGSC1412 / ATCC 700720) GN=ydfG PE=3 SV=1 - [YDFG_SALTY]	74.19	1	10	10	29	Pf00106; Pf02142; Pf02719; Pf03435; Pf03807; Pf08659; Pf13460; Pf13561	6.54369e+07	1.05467e+08	47.8199	74.19	10	14	63.6314	74.19	10	15	248	27.0258	6.21436
P0A2C9	3-oxoacyl-[acyl-carrier-protein] reductase FabG OS=Salmonella typhimurium (strain LT2 / SGSC1412 / ATCC 700720) GN=fabG PE=1 SV=1 - [FABG_SALTY]	74.18	1	11	11	32	Pf00106; Pf01370; Pf08659; Pf13460; Pf13561	1.03502e+08	1.16434e+08	65.9393	55.74	9	13	93.4028	74.18	11	19	244	25.5292	7.1958
Q8ZK29	Probable cytosol aminopeptidase OS=Salmonella typhimurium (strain LT2 / SGSC1412 / ATCC 700720) GN=pepA PE=3 SV=1 - [AMPA_SALTY]	74.16	1	22	22	60	Pf00883; Pf02789	1.1783e+08	5.82711e+07	120.466	71.77	20	33	86.4143	55.67	16	27	503	54.855	7.2251
P58537	Inositol-1-monophosphatase OS=Salmonella typhimurium (strain LT2 / SGSC1412 / ATCC 700720) GN=suhB PE=3 SV=1 - [SUHB_SALTY]	74.16	1	11	13	21	Pf00459	2.20317e+07	2.74089e+07	33.9956	51.31	8	9	39.7683	70.04	12	12	267	29.14	7.54736
P66313	50S ribosomal protein L6 OS=Salmonella typhimurium (strain LT2 / SGSC1412 / ATCC 700720) GN=rplF PE=3 SV=2 - [RL6_SALTY]	74.01	1	11	11	41	Pf00347	2.10438e+08	2.6062e+08	86.7445	74.01	11	22	77.2527	74.01	11	19	177	18.8481	9.70068
P0A1E3	Cysteine synthase A OS=Salmonella typhimurium (strain LT2 / SGSC1412 / ATCC 700720) GN=cysK PE=1 SV=2 - [CYSK_SALTY]	73.99	1	17	17	39	Pf00291	4.5465e+07	1.88854e+08	72.3209	52.63	13	17	98.0301	73.99	17	22	323	34.5143	6.06201
P64052	Elongation factor Ts OS=Salmonella typhimurium (strain LT2 / SGSC1412 / ATCC 700720) GN=tsf PE=3 SV=1 - [EFTS_SALTY]	73.85	1	21	21	144	Pf00627; Pf00889	1.91257e+08	2.02268e+08	288.52	70.67	19	61	390.829	70.67	20	83	283	30.3387	5.21143
P65882	Adenylosuccinate synthetase OS=Salmonella typhimurium (strain LT2 / SGSC1412 / ATCC 700720) GN=purA PE=3 SV=2 - [PURA_SALTY]	73.84	1	24	24	85	Pf00709	1.74508e+08	2.1144e+08	175.211	73.84	23	39	201.489	67.59	23	46	432	47.3473	5.49072
Q7CQ97	3-oxoacyl-[acyl-carrier-protein] synthase I OS=Salmonella typhimurium (strain LT2 / SGSC1412 / ATCC 700720) GN=fbaB PE=4 SV=1 - [Q7CQ97_SALTY]	73.71	1	17	17	53	Pf01791	2.40737e+08	3.09172e+07	168.79	73.71	17	41	51.4632	48.86	8	12	350	38.0641	6.87354
P0A1F8	Aspartate-semialdehyde dehydrogenase OS=Salmonella typhimurium (strain LT2 / SGSC1412 / ATCC 700720) GN=asd PE=1 SV=1 - [DHAS_SALTY]	73.64	1	16	16	52	Pf01118; Pf02774	4.32185e+07	8.41903e+07	129.546	73.64	16	29	103.91	71.47	15	23	368	40.1105	5.57959
Q8ZRT2	Pyruvate dehydrogenase E1 component OS=Salmonella typhimurium (strain LT2 / SGSC1412 / ATCC 700720) GN=aceE PE=3 SV=1 - [Q8ZRT2_SALTY]	73.51	1	55	55	209	Pf00456	3.60241e+08	3.69248e+08	431.138	69.79	51	111	401.769	71.36	50	98	887	99.5169	5.74463
P0A1I1	Thiosulfate reductase electron transport protein PhsB OS=Salmonella typhimurium (strain LT2 / SGSC1412 / ATCC 700720) GN=phsB PE=4 SV=1 - [PHSB_SALTY]	73.44	1	11	11	29	Pf00037; Pf12837; Pf12838; Pf13187; Pf13237; Pf13247; Pf13370; Pf13459	3.97239e+07	3.07822e+07	56.527	67.71	9	15	56.9552	67.71	10	14	192	21.3062	7.66455
Q7CQY3	Transcriptional repressor of iron-responsive genes (Fur family) (Ferric uptake regulator) OS=Salmonella typhimurium (strain LT2 / SGSC1412 / ATCC 700720) GN=fur PE=4 SV=1 - [Q7CQY3_SALTY]	73.33	1	6	6	20	Pf01475	2.84046e+07	3.47684e+07	42.1003	73.33	6	10	42.7665	73.33	6	10	150	17.0004	5.96045
P74840	2-methylcitrate dehydratase OS=Salmonella typhimurium (strain LT2 / SGSC1412 / ATCC 700720) GN=prpD PE=3 SV=2 - [PRPD_SALTY]	73.29	1	24	24	46	Pf03972	1.63666e+08	716063	189.538	73.29	24	44	11.4113	6.63	1	2	483	53.7524	6.01123
Q7CQU5	Thioredoxin reductase OS=Salmonella typhimurium (strain LT2 / SGSC1412 / ATCC 700720) GN=trxB PE=3 SV=1 - [Q7CQU5_SALTY]	73.29	1	13	13	31	Pf00070; Pf07992; Pf13434; Pf13738	6.71695e+07	1.38325e+08	60.8341	73.29	12	14	66.1972	72.05	12	17	322	34.6624	5.38916
P06173	DNA-directed RNA polymerase subunit beta OS=Salmonella typhimurium (strain LT2 / SGSC1412 / ATCC 700720) GN=rpoB PE=3 SV=2 - [RPOB_SALTY]	73.25	1	71	71	283	Pf00562; Pf04560; Pf04561; Pf04563; Pf04565; Pf10385	3.43626e+08	2.06676e+08	642.398	73.17	69	152	570.786	70.27	67	131	1342	150.507	5.26221
Q8ZM17	Putative processing element for hydrogenase-2 OS=Salmonella typhimurium (strain LT2 / SGSC1412 / ATCC 700720) GN=hybD PE=4 SV=1 - [Q8ZM17_SALTY]	73.17	1	6	6	8	Pf01750	5.38558e+06	3.59325e+07	5.03985	9.76	1	1	18.0201	73.17	6	7	164	17.6085	4.84326
P22715	UDP-glucose 4-epimerase OS=Salmonella typhimurium (strain LT2 / SGSC1412 / ATCC 700720) GN=galE PE=3 SV=2 - [GALE_SALTY]	73.08	1	15	15	41	Pf00106; Pf01073; Pf01370; Pf02719; Pf03721; Pf04321; Pf05368; Pf07993; Pf08659; Pf13460; Pf13950	6.97026e+07	4.84488e+07	71.0998	63.61	12	16	91.5365	73.08	15	25	338	37.1106	6.22705
Q7CQ23	Thioredoxin dependent thiol peroxidase OS=Salmonella typhimurium (strain LT2 / SGSC1412 / ATCC 700720) GN=bcp PE=4 SV=1 - [Q7CQ23_SALTY]	73.08	1	8	8	28	Pf00578; Pf02630; Pf08534	5.6994e+07	4.89953e+07	56.008	73.08	8	13	66.1202	73.08	8	15	156	17.5977	5.36377
P65350	Methylglyoxal synthase OS=Salmonella typhimurium (strain LT2 / SGSC1412 / ATCC 700720) GN=mgsA PE=3 SV=1 - [MGSA_SALTY]	73.03	1	5	5	27	Pf02142	3.60213e+07	3.684e+07	57.4239	73.03	5	15	46.8058	73.03	5	12	152	16.9798	6.63916
Q8ZNV2	Aspartate--tRNA ligase OS=Salmonella typhimurium (strain LT2 / SGSC1412 / ATCC 700720) GN=aspS PE=3 SV=1 - [SYD_SALTY]	72.88	1	30	30	81	Pf00152; Pf00587; Pf01336; Pf02938	5.95787e+07	6.14984e+07	163.124	67.63	28	38	179.188	72.54	29	43	590	65.6245	5.68115
P65748	Inorganic pyrophosphatase OS=Salmonella typhimurium (strain LT2 / SGSC1412 / ATCC 700720) GN=ppa PE=3 SV=2 - [IPYR_SALTY]	72.73	1	9	9	36	Pf00719	5.91258e+07	6.13483e+07	67.6079	72.73	9	19	50.6937	72.73	9	17	176	19.664	5.17334
Q8ZQ14	3-oxoacyl-[acyl-carrier-protein] synthase 2 OS=Salmonella typhimurium (strain LT2 / SGSC1412 / ATCC 700720) GN=fabF PE=3 SV=1 - [Q8ZQ14_SALTY]	72.64	1	16	16	48	Pf00108; Pf00109; Pf02801	8.75829e+07	5.88496e+07	87.1946	55.21	11	20	112.155	65.38	15	28	413	42.9255	5.94775
P67912	ADP-L-glycero-D-manno-heptose-6-epimerase OS=Salmonella typhimurium (strain LT2 / SGSC1412 / ATCC 700720) GN=hldD PE=3 SV=1 - [HLDD_SALTY]	72.58	1	19	19	47	Pf01073; Pf01370; Pf04321; Pf07993	6.78497e+07	9.62992e+07	72.4774	67.74	17	18	117.762	72.58	19	29	310	34.8272	5.03369
Q8ZPJ3	Spermidine N1-acetyltransferase OS=Salmonella typhimurium (strain LT2 / SGSC1412 / ATCC 700720) GN=speG PE=4 SV=1 - [Q8ZPJ3_SALTY]	72.58	1	9	9	25	Pf00583; Pf08445; Pf13302; Pf13420; Pf13508; Pf13523	1.78326e+07	2.19464e+07	43.0543	44.09	6	10	65.9436	72.58	9	15	186	22.0382	6.15088
Q05593	Cobalt-precorrin-2 C(20)-methyltransferase OS=Salmonella typhimurium (strain LT2 / SGSC1412 / ATCC 700720) GN=cbiL PE=1 SV=2 - [CBIL_SALTY]	72.57	1	11	11	28	Pf00590	1.90774e+07	3.08668e+07	47.6421	56.12	9	12	64.4778	72.57	10	16	237	25.7892	5.2749
Q7CQR2	UPF0502 protein YceH OS=Salmonella typhimurium (strain LT2 / SGSC1412 / ATCC 700720) GN=yceH PE=3 SV=1 - [YCEH_SALTY]	72.56	1	11	11	31	Pf04337	3.7884e+07	2.98581e+07	68.0749	72.56	10	15	66.8965	72.56	11	16	215	24.1052	5.24951
P65215	2-dehydro-3-deoxyphosphooctonate aldolase OS=Salmonella typhimurium (strain LT2 / SGSC1412 / ATCC 700720) GN=kdsA PE=3 SV=1 - [KDSA_SALTY]	72.54	1	16	16	54	Pf00793	2.13695e+08	1.80435e+08	125.015	68.66	15	28	121.14	72.54	16	26	284	30.7758	6.31592
P58480	Chaperone protein HtpG OS=Salmonella typhimurium (strain LT2 / SGSC1412 / ATCC 700720) GN=htpG PE=3 SV=1 - [HTPG_SALTY]	72.44	1	38	38	99	Pf00183; Pf02518; Pf13589	1.02958e+08	1.07749e+08	191.489	68.59	34	45	220.231	72.44	38	54	624	71.4423	5.31299
Q7CQN8	Putative cytoplasmic protein OS=Salmonella typhimurium (strain LT2 / SGSC1412 / ATCC 700720) GN=STM1324 PE=4 SV=1 - [Q7CQN8_SALTY]	72.38	1	12	12	30	Pf01636; Pf03881	5.80076e+07	6.60734e+07	54.9508	58.04	10	14	53.6484	67.48	11	16	286	32.5802	5.35107
Q7CQG2	Putative oxoacyl-(Acyl carrier protein) reductase OS=Salmonella typhimurium (strain LT2 / SGSC1412 / ATCC 700720) GN=yciK PE=1 SV=1 - [Q7CQG2_SALTY]	72.33	1	10	10	26	Pf00106; Pf01370; Pf08643; Pf08659; Pf13460; Pf13561	1.81668e+07	2.08708e+07	59.1536	72.33	10	15	50.5808	52.96	9	11	253	28.0552	7.45947
Q8ZN40	Cysteine desulfurase OS=Salmonella typhimurium (strain LT2 / SGSC1412 / ATCC 700720) GN=iscS PE=3 SV=1 - [ISCS_SALTY]	72.28	1	23	23	46	Pf00155; Pf00266; Pf00282; Pf01053; Pf01212	2.68624e+07	4.28627e+07	69.0451	50.99	14	18	118.065	65.1	20	28	404	45.064	6.17627
P33901	NADH-quinone oxidoreductase subunit F OS=Salmonella typhimurium (strain LT2 / SGSC1412 / ATCC 700720) GN=nuoF PE=3 SV=2 - [NUOF_SALTY]	72.13	1	25	25	66	Pf01512; Pf10531; Pf10589	6.99215e+07	6.70064e+07	132.274	72.13	24	34	117.227	70.79	23	32	445	49.214	6.93213
Q8ZQ41	Putative cytoplasmic protein OS=Salmonella typhimurium (strain LT2 / SGSC1412 / ATCC 700720) GN=yccJ PE=4 SV=1 - [Q8ZQ41_SALTY]	72	1	4	4	12	Pf13993	3.35585e+07	1.58749e+07	22.6829	72	4	6	25.9319	72	4	6	75	8.68436	4.77979
Q9L4T0	S-ribosylhomocysteine lyase OS=Salmonella typhimurium (strain LT2 / SGSC1412 / ATCC 700720) GN=luxS PE=3 SV=3 - [LUXS_SALTY]	71.93	1	8	8	35	Pf02664	8.20347e+07	1.30173e+08	58.8883	71.93	8	16	66.7289	71.93	8	19	171	19.2957	6.12549
Q7CP78	Enamine/imine deaminase OS=Salmonella typhimurium (strain LT2 / SGSC1412 / ATCC 700720) GN=ridA PE=1 SV=1 - [RIDA_SALTY]	71.88	1	5	6	70	Pf01042	1.65182e+08	3.29817e+08	79.9194	71.88	5	23	156.121	71.88	6	47	128	13.5671	5.23682
P40783	Quinone oxidoreductase OS=Salmonella typhimurium (strain LT2 / SGSC1412 / ATCC 700720) GN=qor PE=3 SV=2 - [QOR_SALTY]	71.87	1	14	14	34	Pf00107; Pf08240; Pf13602	3.17694e+07	2.06926e+07	88.5305	64.22	13	19	72.3861	63.61	11	15	327	35.1294	7.18115
P41792	Ethanolamine utilization protein EutN OS=Salmonella typhimurium (strain LT2 / SGSC1412 / ATCC 700720) GN=eutN PE=4 SV=1 - [EUTN_SALTY]	71.72	1	2	2	4	Pf03319	2.47068e+06	2.25315e+06	6.02019	71.72	2	3	5.8642	22.22	1	1	99	10.3443	5.33838
Q8ZL96	Glycine--tRNA ligase beta subunit OS=Salmonella typhimurium (strain LT2 / SGSC1412 / ATCC 700720) GN=glyS PE=3 SV=3 - [SYGB_SALTY]	71.7	1	35	35	98	Pf02092; Pf05746	4.62849e+07	6.38885e+07	210.281	69.09	31	49	196.464	69.38	33	49	689	76.405	5.70654
Q8ZPD4	Putative NADP-dependent oxidoreductase OS=Salmonella typhimurium (strain LT2 / SGSC1412 / ATCC 700720) GN=yncB PE=4 SV=1 - [Q8ZPD4_SALTY]	71.63	1	11	11	42	Pf00107	7.36063e+07	2.04774e+07	126.385	71.63	11	29	59.5988	58.43	9	13	356	39.1706	5.94775
P26983	Ribosome hibernation promoting factor OS=Salmonella typhimurium (strain LT2 / SGSC1412 / ATCC 700720) GN=hpf PE=3 SV=1 - [HPF_SALTY]	71.58	1	4	4	16	Pf02482	9.032e+06	7.82831e+06	34.7911	71.58	4	10	26.3504	71.58	4	6	95	10.8507	7.13721
Q8ZJU9	Putative transport protein OS=Salmonella typhimurium (strain LT2 / SGSC1412 / ATCC 700720) GN=yjjK PE=3 SV=1 - [Q8ZJU9_SALTY]	71.53	1	30	30	71	Pf00005; Pf12848; Pf13304; Pf13481	4.6667e+07	4.15281e+07	155.41	66.31	27	38	136.951	71.53	27	33	555	62.2713	5.68115
Q8ZRE9	Putative cytoplasmic protein OS=Salmonella typhimurium (strain LT2 / SGSC1412 / ATCC 700720) GN=yaiA PE=4 SV=1 - [Q8ZRE9_SALTY]	71.43	1	3	3	4		1.03497e+07	3.73984e+06	11.263	71.43	3	3	3.18727	20.63	1	1	63	7.22252	5.35107
Q8ZM16	Hydrogenase-2, large subunit OS=Salmonella typhimurium (strain LT2 / SGSC1412 / ATCC 700720) GN=hybC PE=3 SV=1 - [Q8ZM16_SALTY]	71.43	1	27	27	76	Pf00374	1.49359e+08	4.11975e+08	105.988	57.14	19	28	182.118	71.43	26	48	567	62.3986	6.21436
P0A295	Transcription termination factor Rho OS=Salmonella typhimurium (strain LT2 / SGSC1412 / ATCC 700720) GN=rho PE=3 SV=1 - [RHO_SALTY]	71.36	1	26	26	64	Pf00006; Pf07497; Pf07498; Pf08206; Pf13481	6.25026e+07	7.66446e+07	125.814	70.64	24	32	119.13	62.53	25	32	419	46.9636	7.25439
P63223	Phosphoheptose isomerase OS=Salmonella typhimurium (strain LT2 / SGSC1412 / ATCC 700720) GN=gmhA PE=3 SV=1 - [GMHA_SALTY]	71.35	1	10	10	39	Pf01380; Pf13580	1.00729e+08	148506422	75.8375	71.35	10	18	83.7935	71.35	10	21	192	20.8826	6.41748
Q8ZPL9	Adenosine deaminase OS=Salmonella typhimurium (strain LT2 / SGSC1412 / ATCC 700720) GN=add PE=3 SV=1 - [ADD_SALTY]	71.17	1	14	14	36	Pf00962	5.34862e+07	3.07302e+07	87.3398	71.17	13	21	43.2112	50.75	10	15	333	36.2137	5.31299
Q7CQ26	Putative cytoplasmic protein OS=Salmonella typhimurium (strain LT2 / SGSC1412 / ATCC 700720) GN=STM2475 PE=4 SV=1 - [Q7CQ26_SALTY]	71.05	1	3	3	8		9.75706e+06	6.80338e+06	12.7362	71.05	3	4	11.4754	71.05	3	4	76	8.30208	7.75244
Q8ZQU3	Succinate dehydrogenase flavoprotein subunit OS=Salmonella typhimurium (strain LT2 / SGSC1412 / ATCC 700720) GN=sdhA PE=3 SV=1 - [DHSA_SALTY]	70.92	1	30	30	169	Pf00890; Pf02910	5.81538e+08	4.21885e+08	417.054	70.92	30	109	242.289	67.52	26	60	588	64.4211	6.34131
P0CL47	Cell invasion protein SipC OS=Salmonella typhimurium (strain LT2 / SGSC1412 / ATCC 700720) GN=sipC PE=1 SV=1 - [SIPC_SALTY]	70.9	1	23	23	53	Pf09599	2.27105e+08	2.9861e+06	171.58	70.9	23	50	15.5926	11.98	3	3	409	42.9569	8.86572
Q8ZKP1	Cell division protein ZapB OS=Salmonella typhimurium (strain LT2 / SGSC1412 / ATCC 700720) GN=zapB PE=3 SV=1 - [ZAPB_SALTY]	70.89	1	8	8	29	Pf04111; Pf06005	1.69881e+08	2.14734e+08	60.9462	70.89	8	15	56.9396	70.89	7	14	79	9.30669	4.56396
Q7CQK7	Tyrosine--tRNA ligase OS=Salmonella typhimurium (strain LT2 / SGSC1412 / ATCC 700720) GN=tyrS PE=3 SV=1 - [SYY_SALTY]	70.75	1	19	19	64	Pf00579; Pf01479	4.76885e+07	8.05505e+07	119.402	67.45	17	32	128.919	66.27	16	32	424	47.252	5.79541
P06179	Flagellin OS=Salmonella typhimurium (strain LT2 / SGSC1412 / ATCC 700720) GN=fliC PE=1 SV=4 - [FLIC_SALTY]	70.71	1	13	25	209	Pf00669; Pf00700; Pf08884	2.47129e+09	1.30364e+09	508.434	63.03	22	132	298.775	64.24	22	77	495	51.581	4.99561
P66541	30S ribosomal protein S2 OS=Salmonella typhimurium (strain LT2 / SGSC1412 / ATCC 700720) GN=rpsB PE=3 SV=2 - [RS2_SALTY]	70.54	1	13	13	37	Pf00318	1.23997e+08	1.74062e+08	52.8236	64.73	12	15	70.4093	70.54	13	22	241	26.7418	7.13721
Q8ZPL8	Putative periplasmic protein OS=Salmonella typhimurium (strain LT2 / SGSC1412 / ATCC 700720) GN=ydgA PE=4 SV=1 - [Q8ZPL8_SALTY]	70.52	1	22	22	48	Pf06097	8.88357e+07	3.96714e+07	112.673	66.53	20	26	78.9225	45.22	15	22	502	54.25	5.36377
Q7CP97	Fumarate reductase OS=Salmonella typhimurium (strain LT2 / SGSC1412 / ATCC 700720) GN=frdA PE=4 SV=1 - [Q7CP97_SALTY]	70.47	1	29	29	107	Pf00890; Pf02910	1.96351e+08	4.52373e+08	220.402	70.47	29	50	242.679	70.47	29	57	596	65.4504	6.39209
Q7CQ50	NADH-quinone oxidoreductase subunit B OS=Salmonella typhimurium (strain LT2 / SGSC1412 / ATCC 700720) GN=nuoB PE=3 SV=1 - [NUOB_SALTY]	70.45	1	11	11	26	Pf01058	3.45697e+07	1.8971e+07	34.9388	67.27	10	13	41.2901	64.09	10	13	220	25.0724	6.06201
H9L478	Propanediol utilization protein OS=Salmonella typhimurium (strain LT2 / SGSC1412 / ATCC 700720) GN=pduJ PE=4 SV=1 - [H9L478_SALTY]	70.33	1	5	5	7	Pf00936	4.01501e+06	9.85442e+06	15.0805	46.15	3	3	19.3712	58.24	4	4	91	9.06179	6.52197
P0A1X0	Outer membrane lipoprotein SlyB OS=Salmonella typhimurium (strain LT2 / SGSC1412 / ATCC 700720) GN=slyB PE=1 SV=1 - [SLYB_SALTY]	70.32	1	6	6	21		8.8777e+07	6.00232e+07	54.6524	70.32	6	13	34.4825	38.71	4	8	155	15.538	9.30518
Q8ZLV8	Tartronate semialdehyde reductase (TSAR) OS=Salmonella typhimurium (strain LT2 / SGSC1412 / ATCC 700720) GN=garR PE=1 SV=1 - [Q8ZLV8_SALTY]	70.27	1	12	12	33	Pf03446; Pf03807; Pf14833	3.88226e+07	1.03548e+08	49.7366	61.82	9	12	93.4619	70.27	12	21	296	30.7088	5.85889
Q8ZQS1	Galactose-1-epimerase (Mutarotase) OS=Salmonella typhimurium (strain LT2 / SGSC1412 / ATCC 700720) GN=galM PE=4 SV=1 - [Q8ZQS1_SALTY]	70.23	1	14	15	33	Pf01263	2.31973e+07	4.6124e+07	62.8569	47.4	9	13	89.4744	70.23	15	20	346	38.523	5.24951
P60817	UPF0304 protein YfbU OS=Salmonella typhimurium (strain LT2 / SGSC1412 / ATCC 700720) GN=yfbU PE=3 SV=1 - [YFBU_SALTY]	70.12	1	10	10	21	Pf03887	1.71065e+07	1.63959e+07	37.6061	65.24	9	12	26.8616	53.05	7	9	164	19.5115	6.52197
Q8ZLA9	Dipeptide transport protein OS=Salmonella typhimurium (strain LT2 / SGSC1412 / ATCC 700720) GN=dppA PE=4 SV=1 - [Q8ZLA9_SALTY]	70.09	1	26	26	36	Pf00496	7.18139e+07	0	147.913	70.09	26	36					535	60.1813	6.49365
Q8ZKW8	ATP synthase gamma chain OS=Salmonella typhimurium (strain LT2 / SGSC1412 / ATCC 700720) GN=atpG PE=2 SV=1 - [ATPG_SALTY]	70.03	1	19	19	67	Pf00231	5.63916e+07	3.97892e+07	143.095	65.16	17	34	128.369	63.76	18	33	287	31.5353	8.92432
Q8ZKI4	Glucose-6-phosphate isomerase OS=Salmonella typhimurium (strain LT2 / SGSC1412 / ATCC 700720) GN=pgi PE=3 SV=1 - [G6PI_SALTY]	69.95	1	27	27	104	Pf00342	9.04903e+07	9.85341e+07	175.196	59.02	22	48	218.305	62.11	25	56	549	61.39	6.32861
Q8ZKF6	Acetyl-coenzyme A synthetase OS=Salmonella typhimurium (strain LT2 / SGSC1412 / ATCC 700720) GN=acs PE=1 SV=1 - [ACSA_SALTY]	69.94	1	32	32	58	Pf00501; Pf13193	9.41061e+07	9.72982e+06	217.325	69.94	32	48	40.8572	23.77	9	10	652	72.1073	5.87158
P16657	Enoyl-[acyl-carrier-protein] reductase [NADH] FabI OS=Salmonella typhimurium (strain LT2 / SGSC1412 / ATCC 700720) GN=fabI PE=1 SV=3 - [FABI_SALTY]	69.85	1	14	14	46	Pf00106; Pf13561	1.00257e+08	1.88879e+08	74.5192	54.96	12	19	110.826	69.85	14	27	262	27.743	5.85889
Q56062	Methylisocitrate lyase OS=Salmonella typhimurium (strain LT2 / SGSC1412 / ATCC 700720) GN=prpB PE=1 SV=3 - [PRPB_SALTY]	69.83	1	11	11	19	Pf00463; Pf13714	3.56138e+07	0	98.3613	69.83	11	19					295	31.9795	6.16357
Q8ZPU5	NH(3)-dependent NAD(+) synthetase OS=Salmonella typhimurium (strain LT2 / SGSC1412 / ATCC 700720) GN=nadE PE=1 SV=1 - [NADE_SALTY]	69.82	1	14	14	42	Pf02540	8.43513e+07	4.1679e+07	85.1503	69.82	12	21	94.7302	58.91	12	21	275	30.4647	5.56689
Q7CPT2	Putative D-mannonate oxidoreductase OS=Salmonella typhimurium (strain LT2 / SGSC1412 / ATCC 700720) GN=STM3136 PE=4 SV=1 - [Q7CPT2_SALTY]	69.8	1	16	16	43	Pf01232; Pf08125	4.44283e+07	6.81012e+07	74.1656	55.71	13	18	105.498	61.84	15	25	490	53.9733	5.59229
Q7CPS0	Putative glutathionylspermidine synthase OS=Salmonella typhimurium (strain LT2 / SGSC1412 / ATCC 700720) GN=ygiC PE=4 SV=1 - [Q7CPS0_SALTY]	69.77	1	16	16	36	Pf03738	2.28832e+07	2.16848e+07	81.1667	69.77	16	24	47.2426	41.6	10	12	387	44.9522	4.65283
Q7CQ27	Putative iron-dependent peroxidase OS=Salmonella typhimurium (strain LT2 / SGSC1412 / ATCC 700720) GN=STM2446 PE=4 SV=1 - [Q7CQ27_SALTY]	69.57	1	13	13	27	Pf04261	4.05778e+06	4.18088e+07	19.5368	27.76	5	6	82.1439	69.57	13	21	299	33.0275	5.79541
Q7CQT9	30S ribosomal protein S1 OS=Salmonella typhimurium (strain LT2 / SGSC1412 / ATCC 700720) GN=rpsA PE=3 SV=1 - [Q7CQT9_SALTY]	69.48	1	32	32	254	Pf00575	2.59086e+08	1.90233e+08	515.478	69.48	30	121	576.768	66.07	31	133	557	61.1357	4.98291
P06110	Chemotaxis protein CheW OS=Salmonella typhimurium (strain LT2 / SGSC1412 / ATCC 700720) GN=cheW PE=4 SV=1 - [CHEW_SALTY]	69.46	1	6	6	20	Pf01584	3.28504e+07	3.42664e+07	42.4008	69.46	6	9	52.9593	69.46	6	11	167	18.0375	4.52588
Q8ZQY2	Putative monooxygenase OS=Salmonella typhimurium (strain LT2 / SGSC1412 / ATCC 700720) GN=ubiF PE=4 SV=1 - [Q8ZQY2_SALTY]	69.31	1	12	12	25	Pf01494; Pf08491	6.07118e+06	5.38401e+06	48.033	64.45	11	14	42.9163	48.08	10	11	391	42.4698	7.34229
Q7CQ71	50S ribosomal protein L25 OS=Salmonella typhimurium (strain LT2 / SGSC1412 / ATCC 700720) GN=rplY PE=3 SV=1 - [RL25_SALTY]	69.15	1	7	7	18	Pf01386	1.30032e+08	1.76452e+08	31.5624	69.15	6	8	37.1486	69.15	7	10	94	10.5346	9.5249
Q8ZQT2	Phospho-2-dehydro-3-deoxyheptonate aldolase OS=Salmonella typhimurium (strain LT2 / SGSC1412 / ATCC 700720) GN=aroG PE=3 SV=1 - [Q8ZQT2_SALTY]	69.14	1	13	14	34	Pf00793	2.24479e+07	2.8024e+07	69.047	58.57	12	16	81.1993	55.43	11	18	350	37.8323	6.45557
P51066	Isocitrate lyase OS=Salmonella typhimurium (strain LT2 / SGSC1412 / ATCC 700720) GN=aceA PE=3 SV=2 - [ACEA_SALTY]	69.12	1	18	18	38	Pf00463; Pf03495; Pf13714	8.57932e+07	0	133.426	69.12	18	38					434	47.5326	5.38916
Q8ZKM8	Probable fructose-6-phosphate aldolase OS=Salmonella typhimurium (strain LT2 / SGSC1412 / ATCC 700720) GN=fsa PE=3 SV=1 - [FSA_SALTY]	69.09	1	9	9	24	Pf00923	7.42882e+06	1.63306e+07	35.4786	47.27	5	9	52.8245	69.09	9	15	220	23.5104	5.23682
Q7CQF8	Putative cytoplasmic protein OS=Salmonella typhimurium (strain LT2 / SGSC1412 / ATCC 700720) GN=yciE PE=4 SV=1 - [Q7CQF8_SALTY]	69.05	1	12	12	87	Pf05974	1.97752e+08	3.31062e+06	290.283	69.05	12	70	52.5775	29.76	2	17	168	18.9603	5.26221
Q8ZNW2	Glucose-6-phosphate 1-dehydrogenase OS=Salmonella typhimurium (strain LT2 / SGSC1412 / ATCC 700720) GN=zwf PE=3 SV=1 - [Q8ZNW2_SALTY]	69.04	1	28	28	63	Pf00479; Pf01408; Pf02781	3.90144e+07	4.84858e+07	107.799	57.84	24	31	111.459	66.8	26	32	491	55.8863	5.73193
P65559	Uncharacterized Nudix hydrolase YfcD OS=Salmonella typhimurium (strain LT2 / SGSC1412 / ATCC 700720) GN=yfcD PE=3 SV=1 - [YFCD_SALTY]	69.02	1	7	7	17	Pf00293	1.03081e+07	7.59201e+06	35.5716	59.24	5	8	43.2073	56.52	6	9	184	20.8932	4.7417
P66008	Soluble pyridine nucleotide transhydrogenase OS=Salmonella typhimurium (strain LT2 / SGSC1412 / ATCC 700720) GN=sthA PE=3 SV=2 - [STHA_SALTY]	68.88	1	18	18	50	Pf00070; Pf02852; Pf07992	1.8118e+08	7.00385e+07	130.816	68.88	18	30	87.3342	41.85	11	20	466	51.5758	6.52197
P67563	Serine--tRNA ligase OS=Salmonella typhimurium (strain LT2 / SGSC1412 / ATCC 700720) GN=serS PE=3 SV=1 - [SYS_SALTY]	68.84	1	21	21	75	Pf00587; Pf02403; Pf14197	9.08749e+07	1.71855e+08	124.73	68.6	19	37	141.369	68.84	20	38	430	48.5496	5.57959
Q8ZRD2	Putative oxidoreductase / K + channel protein OS=Salmonella typhimurium (strain LT2 / SGSC1412 / ATCC 700720) GN=yajO PE=4 SV=1 - [Q8ZRD2_SALTY]	68.83	1	17	17	42	Pf00248	2.54561e+07	8.40624e+06	89.4585	65.12	15	20	83.4954	68.52	16	22	324	36.1394	5.47803
Q8ZQS2	2,3-bisphosphoglycerate-dependent phosphoglycerate mutase OS=Salmonella typhimurium (strain LT2 / SGSC1412 / ATCC 700720) GN=gpmA PE=3 SV=3 - [GPMA_SALTY]	68.8	1	15	15	54	Pf00300	2.48487e+08	1.59478e+08	116.612	66	14	29	91.6633	68.4	13	25	250	28.4757	6.11279
O33921	Glucose-1-phosphatase OS=Salmonella typhimurium (strain LT2 / SGSC1412 / ATCC 700720) GN=agp PE=3 SV=2 - [AGP_SALTY]	68.77	1	18	18	74	Pf00328	1.1122e+08	1.46744e+08	148.004	68.77	16	37	150.877	68.77	17	37	413	45.53	7.07861
P0A2R4	DNA-directed RNA polymerase subunit beta' OS=Salmonella typhimurium (strain LT2 / SGSC1412 / ATCC 700720) GN=rpoC PE=3 SV=1 - [RPOC_SALTY]	68.73	1	72	72	199	Pf00623; Pf04983; Pf04997; Pf04998; Pf05000	1.01203e+08	1.67484e+08	432.71	66.81	70	105	365.331	67.02	68	94	1407	155.137	6.84424
Q8ZKH3	Putative cytoplasmic protein OS=Salmonella typhimurium (strain LT2 / SGSC1412 / ATCC 700720) GN=yjbR PE=4 SV=1 - [Q8ZKH3_SALTY]	68.64	1	4	4	10	Pf04237	1.31224e+07	1.38611e+07	18.4409	68.64	4	4	31.2167	68.64	4	6	118	13.3197	6.52197
Q8ZP98	Putative SAM-dependent methyltransferase OS=Salmonella typhimurium (strain LT2 / SGSC1412 / ATCC 700720) GN=STM1638 PE=4 SV=1 - [Q8ZP98_SALTY]	68.28	1	6	6	10	Pf08241; Pf08242	2.18375e+07	6.51348e+06	33.459	68.28	6	8	8.83768	23.45	2	2	145	15.7441	9.23193
P67617	Probable Fe(2+)-trafficking protein OS=Salmonella typhimurium (strain LT2 / SGSC1412 / ATCC 700720) GN=yggX PE=1 SV=2 - [FETP_SALTY]	68.13	1	6	6	15	Pf04362	2.44658e+07	3.38387e+07	32.2282	68.13	6	8	27.3833	58.24	5	7	91	10.8924	6.30322
Q7CQZ5	RNA chaperone, negative regulator of cspA transcription OS=Salmonella typhimurium (strain LT2 / SGSC1412 / ATCC 700720) GN=cspE PE=1 SV=1 - [Q7CQZ5_SALTY]	68.12	1	4	4	14	Pf00313; Pf08206	3.1522e+07	4.48384e+07	23.1559	68.12	4	6	25.2825	68.12	4	8	69	7.44678	8.54346
Q8ZN68	Putative arsenate reductase OS=Salmonella typhimurium (strain LT2 / SGSC1412 / ATCC 700720) GN=yfgD PE=4 SV=1 - [Q8ZN68_SALTY]	68.07	1	5	5	19	Pf03960	2.59383e+07	6.17024e+07	37.84	68.07	5	10	35.7374	68.07	5	9	119	13.369	5.87158
Q8ZMD2	Putative nucleotide binding OS=Salmonella typhimurium (strain LT2 / SGSC1412 / ATCC 700720) GN=ygdH PE=4 SV=1 - [Q8ZMD2_SALTY]	68.06	1	21	21	47	Pf03641; Pf11892; Pf14793	5.46082e+07	2.75551e+07	97.3617	64.98	20	25	89.4039	60.79	18	22	454	50.7211	6.7124
Q8ZK71	Peptide methionine sulfoxide reductase MsrA OS=Salmonella typhimurium (strain LT2 / SGSC1412 / ATCC 700720) GN=msrA PE=3 SV=1 - [MSRA_SALTY]	67.92	1	6	6	13	Pf01625	2.99826e+07	3.5104e+07	11.5394	50.47	4	6	25.1285	62.26	4	7	212	23.3821	5.97314
Q7CPZ4	Protein GrpE OS=Salmonella typhimurium (strain LT2 / SGSC1412 / ATCC 700720) GN=grpE PE=3 SV=1 - [GRPE_SALTY]	67.86	1	7	7	21	Pf01025; Pf10079	1.96856e+08	2.83244e+08	50.4273	46.94	5	10	42.4391	67.86	7	11	196	21.8272	4.75439
P26393	Glucose-1-phosphate thymidylyltransferase OS=Salmonella typhimurium (strain LT2 / SGSC1412 / ATCC 700720) GN=rmlA PE=1 SV=1 - [RMLA_SALTY]	67.81	1	11	11	32	Pf00483; Pf01128; Pf12804	2.14492e+07	3.2733e+07	58.6119	67.81	11	14	84.5763	67.81	11	18	292	32.4326	5.94775
Q7CQY1	Negative modulator of initiation of replication OS=Salmonella typhimurium (strain LT2 / SGSC1412 / ATCC 700720) GN=seqA PE=3 SV=1 - [SEQA_SALTY]	67.78	1	9	9	19	Pf03925	1.56269e+07	1.99174e+07	32.0366	58.33	8	9	34.9862	61.11	8	10	180	20.1363	8.39697
P07800	Protein phosphatase CheZ OS=Salmonella typhimurium (strain LT2 / SGSC1412 / ATCC 700720) GN=cheZ PE=1 SV=1 - [CHEZ_SALTY]	67.76	1	8	8	21	Pf04344	2.03126e+07	3.70986e+07	52.9299	67.76	8	11	48.4695	67.76	8	10	214	23.9049	4.56396
Q8ZLQ6	N-acetylneuraminate lyase OS=Salmonella typhimurium (strain LT2 / SGSC1412 / ATCC 700720) GN=nanA PE=3 SV=1 - [NANA_SALTY]	67.68	1	10	10	15	Pf00701	4.76182e+07	1.37241e+07	46.1193	67.68	10	11	12.7037	20.88	4	4	297	32.4348	5.85889
P41784	Protein PrgI OS=Salmonella typhimurium (strain LT2 / SGSC1412 / ATCC 700720) GN=prgI PE=1 SV=1 - [PRGI_SALTY]	67.5	1	4	4	7	Pf09392	6.7334e+07	6.32523e+06	23.6941	67.5	4	5	8.88243	36.25	2	2	80	8.85148	5.0083
Q8ZQD4	Outer-membrane lipoprotein carrier protein OS=Salmonella typhimurium (strain LT2 / SGSC1412 / ATCC 700720) GN=lolA PE=3 SV=2 - [LOLA_SALTY]	67.49	1	9	9	16	Pf03548	1.03251e+07	1.75272e+07	32.5683	45.32	6	7	41.2925	56.65	8	9	203	22.4672	7.43018
P02910	Histidine-binding periplasmic protein OS=Salmonella typhimurium (strain LT2 / SGSC1412 / ATCC 700720) GN=hisJ PE=1 SV=1 - [HISJ_SALTY]	67.31	1	14	14	26	Pf00497	2.0033e+07	2.08439e+07	60.5127	53.85	11	13	54.3333	62.31	11	13	260	28.3617	6.30322
P0A2M5	Uracil phosphoribosyltransferase OS=Salmonella typhimurium (strain LT2 / SGSC1412 / ATCC 700720) GN=upp PE=3 SV=1 - [UPP_SALTY]	67.31	1	11	11	31	Pf00156; Pf14681	4.43029e+07	7.17031e+07	65.3012	67.31	11	16	66.5551	67.31	11	15	208	22.519	5.46533
P58580	Glutathione synthetase OS=Salmonella typhimurium (strain LT2 / SGSC1412 / ATCC 700720) GN=gshB PE=3 SV=1 - [GSHB_SALTY]	67.3	1	14	14	39	Pf02951; Pf02955; Pf08443; Pf14398	4.65088e+07	5.45172e+07	94.5101	59.37	12	19	95.1424	67.3	14	20	315	35.4102	5.17334
Q8ZP84	Universal stress protein E OS=Salmonella typhimurium (strain LT2 / SGSC1412 / ATCC 700720) GN=uspE PE=3 SV=3 - [USPE_SALTY]	67.3	1	11	11	66	Pf00582	1.76976e+08	2.06499e+08	98.1454	67.3	11	30	117.498	67.3	11	36	315	35.6164	5.33838
P26398	Lipopolysaccharide biosynthesis protein RfbH OS=Salmonella typhimurium (strain LT2 / SGSC1412 / ATCC 700720) GN=rfbH PE=3 SV=1 - [RFBH_SALTY]	67.28	1	19	19	56	Pf00155; Pf00266; Pf01041	1.33102e+08	2.16366e+08	106.258	63.16	18	27	117.558	53.55	17	29	437	48.0733	5.40186
Q8ZM06	2,5-diketo-D-gluconic acid reductase A OS=Salmonella typhimurium (strain LT2 / SGSC1412 / ATCC 700720) GN=dkgA PE=3 SV=1 - [DKGA_SALTY]	67.27	1	13	13	36	Pf00248	5.60297e+07	3.37667e+07	70.9807	67.27	13	18	68.7543	59.27	11	18	275	30.9762	6.45557
Q8ZRB8	Peptidyl prolyl isomerase OS=Salmonella typhimurium (strain LT2 / SGSC1412 / ATCC 700720) GN=cypD PE=4 SV=1 - [Q8ZRB8_SALTY]	67.26	1	26	26	61	Pf00639; Pf09312; Pf13145; Pf13616; Pf13623; Pf13624	3.11966e+07	2.84437e+07	142.505	60.19	23	32	130.321	61.48	24	29	623	68.087	5.17334
Q7CQP3	Transcriptional activator of ntrL gene OS=Salmonella typhimurium (strain LT2 / SGSC1412 / ATCC 700720) GN=osmE PE=4 SV=1 - [Q7CQP3_SALTY]	67.26	1	6	6	26	Pf04355	2.66534e+08	4.32274e+07	71.96	67.26	6	15	60.4596	67.26	6	11	113	12.1539	7.23975
P40720	Fumarate hydratase class I, aerobic OS=Salmonella typhimurium (strain LT2 / SGSC1412 / ATCC 700720) GN=fumA PE=3 SV=3 - [FUMA_SALTY]	67.24	1	25	29	89	Pf05681; Pf05683	1.49173e+08	2.35013e+08	202.603	62.93	27	44	204.723	67.24	28	45	580	63.7844	7.62061
P66764	S-adenosylmethionine synthase OS=Salmonella typhimurium (strain LT2 / SGSC1412 / ATCC 700720) GN=metK PE=3 SV=2 - [METK_SALTY]	67.19	1	18	18	49	Pf00438; Pf02772; Pf02773	4.95616e+07	8.88496e+07	75.822	52.86	13	17	142.066	67.19	18	32	384	41.9262	5.24951
P58661	Aspartate aminotransferase OS=Salmonella typhimurium (strain LT2 / SGSC1412 / ATCC 700720) GN=aspC PE=3 SV=1 - [AAT_SALTY]	67.17	1	24	24	58	Pf00155	7.7993e+07	1.28637e+08	97.0104	63.38	21	26	121.607	67.17	24	32	396	43.4941	5.61768
P0A2H9	Thiol:disulfide interchange protein DsbA OS=Salmonella typhimurium (strain LT2 / SGSC1412 / ATCC 700720) GN=dsbA PE=1 SV=1 - [DSBA_SALTY]	67.15	1	9	9	22	Pf01323; Pf13462	2.69962e+07	3.19424e+07	50.4594	66.67	7	12	54.8526	42.51	7	10	207	22.8967	5.94775
P66692	Ribose-5-phosphate isomerase A OS=Salmonella typhimurium (strain LT2 / SGSC1412 / ATCC 700720) GN=rpiA PE=3 SV=1 - [RPIA_SALTY]	67.12	1	8	8	18	Pf06026	9.49633e+07	9.6856e+07	33.3587	67.12	8	9	35.9398	47.03	7	9	219	22.8811	5.24951
Q8ZK80	50S ribosomal protein L9 OS=Salmonella typhimurium (strain LT2 / SGSC1412 / ATCC 700720) GN=rplI PE=3 SV=1 - [RL9_SALTY]	67.11	1	9	9	19	Pf01281; Pf03948	1.44087e+08	1.43886e+08	34.4422	63.09	8	9	41.2109	59.73	8	10	149	15.7745	7.40088
Q8ZJZ3	Putative NAD-dependent aldehyde dehydrogenase OS=Salmonella typhimurium (strain LT2 / SGSC1412 / ATCC 700720) GN=STM4519 PE=3 SV=1 - [Q8ZJZ3_SALTY]	67.11	1	20	20	72	Pf00171	1.72455e+08	2.30844e+07	227.148	67.11	20	54	81.1816	37.94	9	18	456	50.0068	6.26514
Q7CQ36	3-oxoacyl-[acyl-carrier-protein] synthase I OS=Salmonella typhimurium (strain LT2 / SGSC1412 / ATCC 700720) GN=fabB PE=3 SV=1 - [Q7CQ36_SALTY]	67.08	1	15	15	85	Pf00109; Pf02801	3.04352e+08	2.8491e+08	181.574	67.08	15	46	138.938	67.08	15	39	404	42.3459	5.17334
Q7CQ33	Putative cytoplasmic protein OS=Salmonella typhimurium (strain LT2 / SGSC1412 / ATCC 700720) GN=yfcZ PE=4 SV=1 - [Q7CQ33_SALTY]	67.02	1	3	3	6	Pf04175	1.79184e+07	4.86701e+07	10.0903	36.17	2	2	20.0401	67.02	3	4	94	10.2807	4.22119
Q7CQI9	Alcohol dehydrogenase OS=Salmonella typhimurium (strain LT2 / SGSC1412 / ATCC 700720) GN=adhP PE=3 SV=1 - [Q7CQI9_SALTY]	66.96	1	16	16	99	Pf00107; Pf08240; Pf13602	1.0038e+09	3.55734e+08	278.964	66.96	16	66	152.427	58.33	12	33	336	35.5182	6.17627
Q8ZLM1	30S ribosomal protein S13 OS=Salmonella typhimurium (strain LT2 / SGSC1412 / ATCC 700720) GN=rpsM PE=3 SV=3 - [RS13_SALTY]	66.95	1	9	9	21	Pf00416	8.57917e+07	1.03587e+08	29.5325	66.1	7	9	42.317	66.95	9	12	118	13.1533	10.7847
O33799	Hypoxanthine phosphoribosyltransferase OS=Salmonella typhimurium (strain LT2 / SGSC1412 / ATCC 700720) GN=hpt PE=1 SV=2 - [HPRT_SALTY]	66.85	1	9	9	18	Pf00156	8.18801e+06	1.17611e+07	29.0394	32.58	5	6	54.6082	66.85	9	12	178	20.0554	5.10986
Q7CR87	Chaperone SurA OS=Salmonella typhimurium (strain LT2 / SGSC1412 / ATCC 700720) GN=surA PE=3 SV=1 - [SURA_SALTY]	66.82	1	20	20	57	Pf00639; Pf09312; Pf13145; Pf13616; Pf13624	4.40367e+07	5.12776e+07	90.4225	60.28	17	27	126.923	64.95	19	30	428	47.2214	7.26904
Q8ZP52	Aconitate hydratase 1 OS=Salmonella typhimurium (strain LT2 / SGSC1412 / ATCC 700720) GN=acnA PE=4 SV=1 - [Q8ZP52_SALTY]	66.78	1	39	39	85	Pf00330; Pf00694	1.68315e+08	2.88816e+07	249.144	65.77	37	55	125.945	51.07	23	30	891	97.4405	5.49072
P26394	dTDP-4-dehydrorhamnose 3,5-epimerase OS=Salmonella typhimurium (strain LT2 / SGSC1412 / ATCC 700720) GN=rfbC PE=1 SV=1 - [RMLC_SALTY]	66.67	1	6	6	20	Pf00908	5.8139e+06	1.21071e+07	21.7566	56.83	5	8	48.6672	66.67	6	12	183	20.6505	5.10986
Q8ZNM8	Putative ABC superfamily transport protein (Bind_prot) OS=Salmonella typhimurium (strain LT2 / SGSC1412 / ATCC 700720) GN=yehZ PE=4 SV=1 - [Q8ZNM8_SALTY]	66.56	1	11	11	23	Pf04069	4.61186e+07	4.57133e+06	68.6128	62.3	10	18	17.036	22.62	4	5	305	32.7373	6.27783
Q8ZJV7	Purine nucleoside phosphorylase DeoD-type OS=Salmonella typhimurium (strain LT2 / SGSC1412 / ATCC 700720) GN=deoD PE=3 SV=1 - [DEOD_SALTY]	66.53	1	12	12	33	Pf01048	4.25001e+07	5.40932e+07	66.3267	66.53	12	17	66.2026	66.11	11	16	239	25.961	5.85889
Q8ZL67	Mannitol-1-phosphate 5-dehydrogenase OS=Salmonella typhimurium (strain LT2 / SGSC1412 / ATCC 700720) GN=mtlD PE=3 SV=1 - [MTLD_SALTY]	66.49	1	16	16	45	Pf01232; Pf08125	1.42869e+07	2.56665e+07	75.7538	54.45	13	19	110.361	63.35	15	26	382	40.8745	5.93506
Q8ZRS0	Carbonic anhydrase OS=Salmonella typhimurium (strain LT2 / SGSC1412 / ATCC 700720) GN=yadF PE=1 SV=1 - [Q8ZRS0_SALTY]	66.36	1	10	10	23	Pf00484	5.56959e+07	7.43394e+07	33.8477	57.27	8	10	48.9843	60.45	9	13	220	24.8057	6.03662
Q9ZF60	Glutamate/aspartate periplasmic-binding protein OS=Salmonella typhimurium (strain LT2 / SGSC1412 / ATCC 700720) GN=gltI PE=3 SV=3 - [GLTI_SALTY]	66.23	1	19	19	51	Pf00060; Pf00497	1.55614e+08	9.21654e+06	171.281	66.23	19	41	42.7472	47.02	10	10	302	33.3811	8.73389
P77983	Pyruvate kinase I OS=Salmonella typhimurium (strain LT2 / SGSC1412 / ATCC 700720) GN=pykF PE=3 SV=2 - [KPYK1_SALTY]	66.17	1	25	25	91	Pf00224; Pf02887	9.98999e+07	1.99854e+08	173.857	59.15	21	39	241.231	66.17	25	52	470	50.6253	5.88428
Q8ZNN4	Methionine--tRNA ligase OS=Salmonella typhimurium (strain LT2 / SGSC1412 / ATCC 700720) GN=metG PE=3 SV=3 - [SYM_SALTY]	66.17	1	30	30	68	Pf00133; Pf01406; Pf01588; Pf01921; Pf09334	2.67009e+07	4.10954e+07	144.209	62.19	27	33	150.955	60.56	27	35	677	76.2251	5.64307
P67366	UPF0227 protein YcfP OS=Salmonella typhimurium (strain LT2 / SGSC1412 / ATCC 700720) GN=ycfP PE=3 SV=1 - [YCFP_SALTY]	66.11	1	8	8	27	Pf05728	5.17944e+07	6.24883e+07	53.934	66.11	8	13	69.1391	66.11	8	14	180	21.0637	6.78564
P0A8B8	Nucleoid-associated protein YbaB OS=Salmonella typhimurium (strain LT2 / SGSC1412 / ATCC 700720) GN=ybaB PE=3 SV=1 - [YBAB_SALTY]	66.06	1	5	5	15	Pf02575	1.2375e+07	1.74538e+07	28.1835	66.06	5	7	34.5074	66.06	5	8	109	12.0069	5.07178
Q8ZPN7	N-ethylmaleimide reductase OS=Salmonella typhimurium (strain LT2 / SGSC1412 / ATCC 700720) GN=nemA PE=4 SV=1 - [Q8ZPN7_SALTY]	66.03	1	15	15	35	Pf00724	1.48079e+07	4.40637e+07	54.7554	42.19	9	13	92.8985	66.03	15	22	365	39.4552	6.66846
P67557	Glucans biosynthesis protein G OS=Salmonella typhimurium (strain LT2 / SGSC1412 / ATCC 700720) GN=mdoG PE=3 SV=1 - [OPGG_SALTY]	65.95	1	23	23	47	Pf04349	3.16512e+07	4.83616e+07	88.5542	63.8	20	24	84.7836	50.68	19	23	511	57.8083	8.38232
Q8XG72	Arginine transport system OS=Salmonella typhimurium (strain LT2 / SGSC1412 / ATCC 700720) GN=artI PE=3 SV=1 - [Q8XG72_SALTY]	65.84	1	11	11	29	Pf00060; Pf00497	7.58351e+07	5.86842e+07	72.1444	65.84	11	15	64.1501	65.84	11	14	243	26.9797	7.89893
P55900	Phosphoserine aminotransferase OS=Salmonella typhimurium (strain LT2 / SGSC1412 / ATCC 700720) GN=serC PE=1 SV=2 - [SERC_SALTY]	65.75	1	17	17	56	Pf00266	3.91827e+07	5.88092e+07	99.9806	65.75	16	27	133.791	60.22	16	29	362	39.807	5.5542
Q8ZKL4	Malate synthase OS=Salmonella typhimurium (strain LT2 / SGSC1412 / ATCC 700720) GN=aceB PE=3 SV=1 - [Q8ZKL4_SALTY]	65.67	1	25	25	67	Pf01274	6.67384e+07	6.25836e+06	250.829	65.67	25	54	59.7622	21.58	6	13	533	60.3448	5.96045
Q8ZMK6	Alanine--tRNA ligase OS=Salmonella typhimurium (strain LT2 / SGSC1412 / ATCC 700720) GN=alaS PE=3 SV=1 - [SYA_SALTY]	65.41	1	40	40	85	Pf01411; Pf02272; Pf07973	8.49874e+07	8.52272e+07	171.96	63.01	38	42	175.192	56.05	33	43	876	95.8396	5.65576
P0A1V6	Ribose-phosphate pyrophosphokinase OS=Salmonella typhimurium (strain LT2 / SGSC1412 / ATCC 700720) GN=prs PE=3 SV=2 - [KPRS_SALTY]	65.4	1	14	14	45	Pf00156; Pf13793; Pf14572; Pf14681	1.12919e+08	1.82419e+08	96.5424	61.27	12	20	111.274	65.4	14	25	315	34.1947	5.43994
P0A2B3	30S ribosomal protein S7 OS=Salmonella typhimurium (strain LT2 / SGSC1412 / ATCC 700720) GN=rpsG PE=1 SV=2 - [RS7_SALTY]	65.38	1	14	14	44	Pf00177	3.45475e+08	3.26615e+08	98.0051	65.38	14	24	81.6897	64.74	13	20	156	17.5794	10.3013
Q8ZL68	Putative glutathione S-transferase OS=Salmonella typhimurium (strain LT2 / SGSC1412 / ATCC 700720) GN=yibF PE=3 SV=1 - [Q8ZL68_SALTY]	65.35	1	10	10	24	Pf00043; Pf13409; Pf13410; Pf13417	4.8492e+07	1.65082e+07	70.5073	65.35	9	15	40.2644	56.93	7	9	202	22.5599	5.46533
Q8ZN82	Transketolase 2 isozyme OS=Salmonella typhimurium (strain LT2 / SGSC1412 / ATCC 700720) GN=tktB PE=4 SV=1 - [Q8ZN82_SALTY]	65.32	1	26	27	58	Pf00456; Pf02779; Pf02780	1.55963e+08	2.38793e+07	178.462	59.76	25	45	55.3272	36.34	11	13	666	73.0139	6.25244
Q8ZPL7	Fumarate hydratase class II OS=Salmonella typhimurium (strain LT2 / SGSC1412 / ATCC 700720) GN=fumC PE=3 SV=1 - [FUMC_SALTY]	65.31	1	18	18	56	Pf00206; Pf10415	1.63774e+08	1.61157e+08	116.274	65.31	18	29	117.803	65.31	17	27	467	50.2707	6.52197
Q9L6Q4	89% identity with E. coli putative uroporphyrinogen III methylase (HEMX) (SP:P09127) OS=Salmonella typhimurium (strain LT2 / SGSC1412 / ATCC 700720) GN=hemX PE=4 SV=1 - [Q9L6Q4_SALTY]	65.3	1	21	21	39	Pf04375	2.71395e+07	1.60711e+07	105.23	65.3	21	24	68.1159	46.27	14	15	389	42.2596	4.81787
Q8ZQU1	2-oxoglutarate dehydrogenase decarboxylase component OS=Salmonella typhimurium (strain LT2 / SGSC1412 / ATCC 700720) GN=sucA PE=4 SV=1 - [Q8ZQU1_SALTY]	65.27	1	38	38	158	Pf00676; Pf02779	208719729	1.4892e+08	373.524	65.27	38	85	331.248	65.27	38	73	933	104.758	6.59521
Q7CQ00	Ribosome associated factor OS=Salmonella typhimurium (strain LT2 / SGSC1412 / ATCC 700720) GN=yfiA PE=4 SV=1 - [Q7CQ00_SALTY]	65.18	1	6	6	29	Pf02482	8.34159e+07	5.8756e+08	51.4751	56.25	5	12	75.2833	65.18	6	17	112	12.6445	7.13721
P0A261	Nucleoside-specific channel-forming protein tsx OS=Salmonella typhimurium (strain LT2 / SGSC1412 / ATCC 700720) GN=tsx PE=4 SV=1 - [TSX_SALTY]	65.16	1	15	15	49	Pf03502	1.31656e+08	8.70894e+07	113.383	65.16	15	27	93.4728	59.93	13	22	287	32.7575	5.21143
Q7CPQ5	Putative intracellular proteinase OS=Salmonella typhimurium (strain LT2 / SGSC1412 / ATCC 700720) GN=yhbO PE=4 SV=1 - [Q7CPQ5_SALTY]	65.12	1	7	7	15	Pf01965; Pf07685; Pf13278	9.68524e+07	1.97878e+07	50.9587	65.12	7	14	0	12.79	1	1	172	18.8598	5.19873
P67904	30S ribosomal protein S10 OS=Salmonella typhimurium (strain LT2 / SGSC1412 / ATCC 700720) GN=rpsJ PE=3 SV=1 - [RS10_SALTY]	65.05	1	9	9	39	Pf00338	6.13155e+07	7.86586e+07	55.5485	65.05	9	18	68.2211	65.05	9	21	103	11.7594	9.86182
Q9ZFV8	NADP-dependent malic enzyme OS=Salmonella typhimurium (strain LT2 / SGSC1412 / ATCC 700720) GN=maeB PE=3 SV=2 - [MAO2_SALTY]	64.95	1	30	30	117	Pf00390; Pf01515; Pf03949	2.15646e+08	2.21925e+08	226.69	58.23	27	57	224.754	64.95	30	60	759	82.2697	5.75732
Q8ZLQ2	Putative periplasmic protein OS=Salmonella typhimurium (strain LT2 / SGSC1412 / ATCC 700720) GN=yhcB PE=4 SV=1 - [Q8ZLQ2_SALTY]	64.93	1	7	7	18	Pf06295	5.08722e+07	4.28428e+07	34.1996	64.93	7	9	33.523	64.93	7	9	134	15.2636	5.88428
Q8ZKC4	Putative merR family bacterial regulatory protein OS=Salmonella typhimurium (strain LT2 / SGSC1412 / ATCC 700720) GN=yjdC PE=4 SV=1 - [Q8ZKC4_SALTY]	64.92	1	7	7	14	Pf00440	1.89197e+07	1.15038e+07	21.4941	42.93	5	6	35.8142	50.79	6	8	191	21.8181	5.16064
Q8ZPY8	Putative periplasmic protein OS=Salmonella typhimurium (strain LT2 / SGSC1412 / ATCC 700720) GN=STM1249 PE=1 SV=1 - [Q8ZPY8_SALTY]	64.91	1	4	4	58	Pf09864	2.47157e+07	1.72662e+07	85.5782	64.91	4	27	100.203	64.91	4	31	114	12.5673	6.59521
Q8ZPZ0	Isocitrate dehydrogenase [NADP] OS=Salmonella typhimurium (strain LT2 / SGSC1412 / ATCC 700720) GN=icdA PE=3 SV=1 - [Q8ZPZ0_SALTY]	64.9	1	28	28	120	Pf00180	4.40686e+08	3.71477e+08	238.747	64.9	28	64	208.472	63.22	27	56	416	45.7585	5.26221
Q8ZK73	Putative transcriptional regulator OS=Salmonella typhimurium (strain LT2 / SGSC1412 / ATCC 700720) GN=ytfJ PE=4 SV=1 - [Q8ZK73_SALTY]	64.86	1	8	8	9	Pf09695	1.46957e+07	3.48672e+06	23.4345	51.89	7	7	6.98677	22.7	2	2	185	20.5639	9.18799
Q7CQ11	NifU homolog OS=Salmonella typhimurium (strain LT2 / SGSC1412 / ATCC 700720) GN=nifU PE=4 SV=1 - [Q7CQ11_SALTY]	64.84	1	5	5	12	Pf01592	1.36518e+07	1.78893e+07	28.1017	64.84	5	6	28.2667	64.84	5	6	128	13.8118	4.93213
P62405	50S ribosomal protein L5 OS=Salmonella typhimurium (strain LT2 / SGSC1412 / ATCC 700720) GN=rplE PE=3 SV=2 - [RL5_SALTY]	64.8	1	11	11	35	Pf00281; Pf00673	2.99609e+08	2.68625e+08	63.6539	64.8	10	18	61.7023	64.8	11	17	179	20.3047	9.39307
P0CL07	Glutamate-1-semialdehyde 2,1-aminomutase OS=Salmonella typhimurium (strain LT2 / SGSC1412 / ATCC 700720) GN=hemL PE=3 SV=1 - [GSA_SALTY]	64.79	1	15	15	44	Pf00155; Pf00202	3.64709e+07	4.18636e+07	81.6985	61.97	14	23	81.2397	61.5	13	21	426	45.2954	4.93213
P65921	CTP synthase OS=Salmonella typhimurium (strain LT2 / SGSC1412 / ATCC 700720) GN=pyrG PE=3 SV=2 - [PYRG_SALTY]	64.77	1	22	22	52	Pf00117; Pf06418; Pf07722	4.09612e+07	6.75313e+07	80.8759	47.71	19	23	98.4841	52.48	19	29	545	60.084	5.93506
Q8ZK31	Valine--tRNA ligase OS=Salmonella typhimurium (strain LT2 / SGSC1412 / ATCC 700720) GN=valS PE=3 SV=1 - [SYV_SALTY]	64.67	1	42	42	102	Pf00133; Pf01921; Pf08264; Pf09334; Pf10458; Pf13603	4.85746e+07	4.40391e+07	173.564	62.36	39	52	181.51	54.05	35	50	951	108.107	5.2876
Q8ZML1	Glycine/betaine/proline transport protein OS=Salmonella typhimurium (strain LT2 / SGSC1412 / ATCC 700720) GN=proX PE=4 SV=1 - [Q8ZML1_SALTY]	64.65	1	11	11	36	Pf04069	4.28365e+07	4.34964e+07	71.6789	48.34	9	14	78.6762	64.65	11	22	331	36.13	6.53662
Q8ZML9	Putative LysM domain protein OS=Salmonella typhimurium (strain LT2 / SGSC1412 / ATCC 700720) GN=ygaU PE=4 SV=1 - [Q8ZML9_SALTY]	64.43	1	9	9	25	Pf01476; Pf04972	1.74039e+08	6.56394e+06	60.6502	64.43	9	19	17.8541	48.32	6	6	149	16.1113	5.60498
P0A2P2	Tryptophan--tRNA ligase OS=Salmonella typhimurium (strain LT2 / SGSC1412 / ATCC 700720) GN=trpS PE=3 SV=1 - [SYW_SALTY]	64.37	1	14	14	45	Pf00579	2.53452e+07	2.47405e+07	114.84	64.37	14	25	82.2187	62.87	12	20	334	37.3771	6.45557
P02941	Methyl-accepting chemotaxis protein II OS=Salmonella typhimurium (strain LT2 / SGSC1412 / ATCC 700720) GN=tar PE=1 SV=3 - [MCP2_SALTY]	64.2	1	19	22	55	Pf00015; Pf00672; Pf02203	5.08283e+07	3.10082e+07	142.681	64.2	21	29	108.266	55.15	20	26	553	59.5771	5.18604
Q7CQE8	Putative GTP-binding protein OS=Salmonella typhimurium (strain LT2 / SGSC1412 / ATCC 700720) GN=ychF PE=4 SV=1 - [Q7CQE8_SALTY]	64.19	1	15	15	35	Pf01926; Pf02421; Pf06071	2.6024e+07	4.19423e+07	71.6212	60.88	14	16	72.7116	64.19	15	19	363	39.5772	4.97021
P66593	30S ribosomal protein S6 OS=Salmonella typhimurium (strain LT2 / SGSC1412 / ATCC 700720) GN=rpsF PE=3 SV=1 - [RS6_SALTY]	64.12	1	7	7	28	Pf01250	1.48177e+08	3.82613e+08	51.7108	64.12	7	14	60.0124	64.12	7	14	131	15.1634	5.38916
Q8ZRJ5	Aminoacyl-histidine dipeptidase (Peptidase D) OS=Salmonella typhimurium (strain LT2 / SGSC1412 / ATCC 700720) GN=pepD PE=4 SV=1 - [Q8ZRJ5_SALTY]	64.12	1	21	22	69	Pf01546; Pf07687	1.14525e+08	1.58455e+08	136.977	58.76	20	35	125.678	63.71	21	34	485	52.4038	5.36377
Q7CQW0	Glutamine high-affinity transporter OS=Salmonella typhimurium (strain LT2 / SGSC1412 / ATCC 700720) GN=glnH PE=3 SV=1 - [Q7CQW0_SALTY]	64.11	1	13	13	24	Pf00060; Pf00497; Pf09084; Pf12974	5.7154e+07	2.35593e+07	68.7958	64.11	13	15	43.6389	44.35	8	9	248	27.2453	8.51416
P10503	Bifunctional protein PutA OS=Salmonella typhimurium (strain LT2 / SGSC1412 / ATCC 700720) GN=putA PE=2 SV=4 - [PUTA_SALTY]	64.09	1	56	56	128	Pf00171; Pf01619; Pf14850	1.48977e+08	2.28756e+07	381.709	63.48	55	97	129.958	30.08	26	31	1320	143.999	6.1001
Q8ZN71	Dihydrodipicolinate synthase OS=Salmonella typhimurium (strain LT2 / SGSC1412 / ATCC 700720) GN=dapA PE=1 SV=1 - [DAPA_SALTY]	64.04	1	11	11	37	Pf00701	7.84059e+07	8.00523e+07	84.7061	64.04	11	21	66.5122	64.04	11	16	292	31.274	6.06201
Q8ZQX7	Glucosamine-6-phosphate deaminase OS=Salmonella typhimurium (strain LT2 / SGSC1412 / ATCC 700720) GN=nagB PE=3 SV=1 - [NAGB_SALTY]	63.91	1	9	9	25	Pf01182	7.37644e+07	1.97196e+07	62.8171	63.91	9	16	38.6541	59.77	8	9	266	29.6131	6.84424
Q7CPE5	ATP synthase subunit delta OS=Salmonella typhimurium (strain LT2 / SGSC1412 / ATCC 700720) GN=atpH PE=3 SV=1 - [ATPD_SALTY]	63.84	1	6	6	26	Pf00213	6.51782e+07	5.88208e+07	38.1572	63.84	6	15	42.1589	63.84	6	11	177	19.3999	4.94482
Q8ZN60	GMP synthase [glutamine-hydrolyzing] OS=Salmonella typhimurium (strain LT2 / SGSC1412 / ATCC 700720) GN=guaA PE=3 SV=1 - [GUAA_SALTY]	63.81	1	22	22	48	Pf00117; Pf00733; Pf00958; Pf02540; Pf03054; Pf07722	3.70239e+07	4.18107e+07	84.2792	63.43	20	22	91.7374	53.9	20	26	525	58.6789	5.38916
Q8ZNU3	Putative metal-binding protein OS=Salmonella typhimurium (strain LT2 / SGSC1412 / ATCC 700720) GN=yecA PE=4 SV=1 - [Q8ZNU3_SALTY]	63.8	1	6	6	18	Pf02810; Pf03695	3.33264e+07	4.20396e+07	33.4702	63.8	6	9	36.3269	41.18	5	9	221	25.1093	4.729
P37921	Type-1 fimbrial protein, A chain OS=Salmonella typhimurium (strain LT2 / SGSC1412 / ATCC 700720) GN=fimA PE=1 SV=2 - [FIMA1_SALTY]	63.78	1	6	6	11	Pf00419	2.86619e+07	1.72173e+07	21.5768	43.24	5	5	22.6682	49.73	5	6	185	18.8574	6.53662
Q8ZLF6	Putative outer membrane protein OS=Salmonella typhimurium (strain LT2 / SGSC1412 / ATCC 700720) GN=yhhA PE=4 SV=1 - [Q8ZLF6_SALTY]	63.77	1	4	4	18	Pf10956	4.65952e+07	8.59864e+06	45.7557	63.77	4	13	30.3565	40.58	3	5	138	15.2896	10.9458
Q8ZQJ0	Putative lipoprotein OS=Salmonella typhimurium (strain LT2 / SGSC1412 / ATCC 700720) GN=ybjP PE=4 SV=1 - [Q8ZQJ0_SALTY]	63.74	1	6	6	20	Pf12883	6.03639e+07	5.93684e+07	44.413	63.74	6	10	40.5484	63.74	6	10	171	18.7984	6.37939
P0A1C3	Acetyl-coenzyme A carboxylase carboxyl transferase subunit alpha OS=Salmonella typhimurium (strain LT2 / SGSC1412 / ATCC 700720) GN=accA PE=3 SV=2 - [ACCA_SALTY]	63.64	1	15	15	47	Pf01039; Pf03255	3.35109e+07	3.45955e+07	111.583	59.25	14	25	101.528	63.64	15	22	319	35.3213	5.51611
Q8ZM22	Putative methyl-accepting chemotaxis protein OS=Salmonella typhimurium (strain LT2 / SGSC1412 / ATCC 700720) GN=STM3138 PE=4 SV=1 - [Q8ZM22_SALTY]	63.64	1	13	13	27	Pf00015; Pf04582; Pf13682	1.88972e+07	4.87522e+06	86.5541	63.64	13	17	37.1056	34.66	6	10	352	39.3592	6.25244
Q8ZLR6	Sigma cross-reacting protein 27A (SCRP-27A) OS=Salmonella typhimurium (strain LT2 / SGSC1412 / ATCC 700720) GN=yhbL PE=4 SV=1 - [Q8ZLR6_SALTY]	63.59	1	8	8	23	Pf01965	4.05929e+07	3.37383e+07	44.9596	53.92	7	10	59.1052	63.59	8	13	217	22.8888	4.76709
Q8ZRJ2	Putative cytoplasmic protein OS=Salmonella typhimurium (strain LT2 / SGSC1412 / ATCC 700720) GN=STM0327 PE=1 SV=1 - [Q8ZRJ2_SALTY]	63.55	1	4	4	9	Pf08986	4.81241e+06	1.86299e+07	17.8975	41.12	3	4	22.4872	63.55	4	5	107	11.851	5.90967
Q8ZR02	D-alanyl-D-alanine carboxypeptidase, penicillin-binding protein 5 OS=Salmonella typhimurium (strain LT2 / SGSC1412 / ATCC 700720) GN=dacA PE=3 SV=1 - [Q8ZR02_SALTY]	63.52	1	16	17	43	Pf00768; Pf07943; Pf13354	1.67932e+07	2.13643e+07	83.1532	61.29	16	21	89.2902	57.82	15	22	403	44.4286	8.52881
P43015	Transcriptional regulator HilA OS=Salmonella typhimurium (strain LT2 / SGSC1412 / ATCC 700720) GN=hilA PE=2 SV=2 - [HILA_SALTY]	63.47	1	17	17	41	Pf00486; Pf07719; Pf13432	3.25339e+07	2.16848e+07	136.315	58.95	16	36	18.023	15.37	4	5	553	63.0009	6.91748
Q8ZP07	L-serine deaminase I/L-threonine deaminase I OS=Salmonella typhimurium (strain LT2 / SGSC1412 / ATCC 700720) GN=sdaA PE=4 SV=1 - [Q8ZP07_SALTY]	63.44	1	15	17	51	Pf03313; Pf03315	2.33683e+07	4.17243e+07	72.9834	44.27	14	21	115.046	63.44	17	30	454	49.0393	5.49072
Q8ZPL1	Putative periplasmic protein OS=Salmonella typhimurium (strain LT2 / SGSC1412 / ATCC 700720) GN=ydgH PE=1 SV=1 - [Q8ZPL1_SALTY]	63.38	1	18	18	43	Pf07338	4.61579e+07	4.55432e+07	82.0803	59.55	16	19	96.232	63.38	17	24	314	33.8945	9.33447
P0A1R6	DNA-binding protein HU-alpha OS=Salmonella typhimurium (strain LT2 / SGSC1412 / ATCC 700720) GN=hupA PE=3 SV=1 - [DBHA_SALTY]	63.33	1	6	6	30	Pf00216; Pf14908	5.45947e+08	4.92906e+08	70.6109	63.33	6	16	65.5078	63.33	6	14	90	9.51517	9.5835
Q8ZM09	Putative oxidoreductase OS=Salmonella typhimurium (strain LT2 / SGSC1412 / ATCC 700720) GN=yghA PE=1 SV=1 - [Q8ZM09_SALTY]	63.27	1	13	13	47	Pf00106; Pf13561	1.85272e+08	2.32126e+07	114.958	63.27	13	37	39.6919	46.94	7	10	294	31.4192	6.40479
Q8ZP38	Nitrate reductase 1, FeS (Beta) subunit OS=Salmonella typhimurium (strain LT2 / SGSC1412 / ATCC 700720) GN=narH PE=4 SV=1 - [Q8ZP38_SALTY]	63.21	1	12	17	26	Pf12837; Pf12838; Pf13237; Pf13247; Pf14711	2.74791e+07	3.79922e+06	97.6238	60.86	16	23	8.51488	14.68	3	3	511	57.7665	6.40479
Q8ZRU0	Cell division protein FtsZ OS=Salmonella typhimurium (strain LT2 / SGSC1412 / ATCC 700720) GN=ftsZ PE=3 SV=1 - [Q8ZRU0_SALTY]	63.19	1	20	20	51	Pf00091; Pf12327	1.63066e+08	1.96097e+08	95.9645	54.83	16	23	123.177	63.19	20	28	383	40.2986	4.77979
P0A2P8	Catabolite repressor/activator OS=Salmonella typhimurium (strain LT2 / SGSC1412 / ATCC 700720) GN=cra PE=3 SV=1 - [CRA_SALTY]	63.17	1	16	16	33	Pf00356; Pf00532; Pf13377; Pf13407	2.17506e+07	3.35992e+07	69.3481	56.59	14	17	65.1404	50.3	14	16	334	38.0177	6.96143
Q7CQ56	1,4-Dihydroxy-2-naphthoyl-CoA synthase OS=Salmonella typhimurium (strain LT2 / SGSC1412 / ATCC 700720) GN=menB PE=1 SV=1 - [MENB_SALTY]	63.16	1	11	11	35	Pf00378	3.74443e+07	4.20076e+07	65.1007	63.16	11	17	63.6962	54.39	10	18	285	31.6725	5.92236
Q8ZRT0	Dihydrolipoyl dehydrogenase OS=Salmonella typhimurium (strain LT2 / SGSC1412 / ATCC 700720) GN=lpdA PE=3 SV=1 - [Q8ZRT0_SALTY]	63.08	1	24	24	83	Pf00070; Pf00890; Pf01134; Pf01494; Pf01946; Pf02852; Pf03486; Pf07992; Pf12831; Pf13450	2.69179e+08	2.43032e+08	170.821	61.6	22	40	173.837	61.6	21	43	474	50.6075	6.26514
P66932	Trigger factor OS=Salmonella typhimurium (strain LT2 / SGSC1412 / ATCC 700720) GN=tig PE=3 SV=1 - [TIG_SALTY]	62.96	1	28	28	76	Pf00254; Pf05697; Pf05698	2.16637e+08	1.99032e+08	134.08	62.96	26	38	122.508	56.02	26	38	432	48.0368	4.89404
P64008	Deoxyuridine 5'-triphosphate nucleotidohydrolase OS=Salmonella typhimurium (strain LT2 / SGSC1412 / ATCC 700720) GN=dut PE=3 SV=1 - [DUT_SALTY]	62.91	1	4	4	25	Pf00692	2.87428e+07	3.50588e+07	59.2207	62.91	4	15	42.1394	62.91	4	10	151	16.0263	5.46533
P0A7W4	30S ribosomal protein S5 OS=Salmonella typhimurium (strain LT2 / SGSC1412 / ATCC 700720) GN=rpsE PE=1 SV=2 - [RS5_SALTY]	62.87	1	8	8	43	Pf00333; Pf03719	1.3958e+08	1.74018e+08	57.7056	62.87	8	17	88.3948	62.87	8	26	167	17.5923	10.1108
P61179	50S ribosomal protein L22 OS=Salmonella typhimurium (strain LT2 / SGSC1412 / ATCC 700720) GN=rplV PE=3 SV=1 - [RL22_SALTY]	62.73	1	11	11	35	Pf00237	5.00542e+07	6.06044e+07	69.7785	62.73	10	16	77.8897	62.73	11	19	110	12.2188	10.228
Q8ZNM0	Cytidine deaminase OS=Salmonella typhimurium (strain LT2 / SGSC1412 / ATCC 700720) GN=cdd PE=3 SV=1 - [CDD_SALTY]	62.59	1	9	9	50	Pf00383; Pf08211	1.16272e+07	1.9616e+07	82.7931	62.59	9	23	86.8124	62.59	9	27	294	31.5988	6.07471
P0A2E1	Serine hydroxymethyltransferase OS=Salmonella typhimurium (strain LT2 / SGSC1412 / ATCC 700720) GN=glyA PE=1 SV=1 - [GLYA_SALTY]	62.59	1	19	19	68	Pf00155; Pf00464; Pf01212	3.03706e+08	3.37871e+08	125.21	61.39	17	35	117.771	60.43	18	33	417	45.4261	6.48096
Q8ZJY6	Putative cobalamin synthesis protein OS=Salmonella typhimurium (strain LT2 / SGSC1412 / ATCC 700720) GN=yjiA PE=4 SV=1 - [Q8ZJY6_SALTY]	62.58	1	10	10	23	Pf02492; Pf07683; Pf13401	8.72035e+06	1.60141e+07	39.1901	49.37	8	9	64.4111	62.58	10	14	318	35.5862	4.84326
Q8ZQR3	Putative pectinesterase OS=Salmonella typhimurium (strain LT2 / SGSC1412 / ATCC 700720) GN=ybhC PE=3 SV=1 - [Q8ZQR3_SALTY]	62.53	1	12	12	29	Pf01095	3.85824e+07	4.62491e+07	58.2043	62.53	11	16	41.705	55.04	10	13	427	45.8789	7.32764
Q7CR64	UPF0325 protein YaeH OS=Salmonella typhimurium (strain LT2 / SGSC1412 / ATCC 700720) GN=yaeH PE=3 SV=1 - [YAEH_SALTY]	62.5	1	11	11	24	Pf11944	2.18134e+08	1.09525e+08	47.7375	62.5	11	13	37.8588	55.47	9	11	128	15.0849	7.18115
Q8ZRF0	Pyrroline-5-carboxylate reductase OS=Salmonella typhimurium (strain LT2 / SGSC1412 / ATCC 700720) GN=proC PE=3 SV=1 - [Q8ZRF0_SALTY]	62.45	1	9	9	33	Pf03446; Pf03807; Pf14748	5.14747e+07	3.81188e+07	64.7418	59.11	8	19	55.3137	62.45	9	14	269	28.0434	6.53662
P0A2K3	Glutamate--tRNA ligase OS=Salmonella typhimurium (strain LT2 / SGSC1412 / ATCC 700720) GN=gltX PE=3 SV=1 - [SYE_SALTY]	62.42	1	22	22	57	Pf00749; Pf11348	2.8741e+07	6.19588e+07	113.631	56.05	17	25	122.605	62.42	22	32	471	53.5997	5.93506
P25081	Mannose-6-phosphate isomerase OS=Salmonella typhimurium (strain LT2 / SGSC1412 / ATCC 700720) GN=manA PE=1 SV=2 - [MANA_SALTY]	62.4	1	13	13	36	Pf01238; Pf07883	3.59712e+07	5.83077e+07	69.6693	50.9	10	15	81.0384	62.4	13	21	391	42.564	5.69385
Q8ZNZ7	Putative IclR family transcriptional repressor OS=Salmonella typhimurium (strain LT2 / SGSC1412 / ATCC 700720) GN=kdgR PE=4 SV=1 - [Q8ZNZ7_SALTY]	62.36	1	15	15	32	Pf01614; Pf09339	4.21922e+07	2.97585e+07	49.531	61.98	14	15	56.2305	62.36	15	17	263	29.8443	5.32568
Q7CPB9	Regulatory protein sensor for oxidative stress OS=Salmonella typhimurium (strain LT2 / SGSC1412 / ATCC 700720) GN=oxyR PE=4 SV=1 - [Q7CPB9_SALTY]	62.3	1	13	13	26	Pf00126; Pf03466	1.75679e+07	1.62693e+07	49.3937	44.26	10	12	56.1665	52.79	10	14	305	34.1607	6.32861
Q8ZLQ5	Stringent starvation protein A OS=Salmonella typhimurium (strain LT2 / SGSC1412 / ATCC 700720) GN=sspA PE=3 SV=1 - [Q8ZLQ5_SALTY]	62.26	1	10	10	35	Pf00043; Pf02798; Pf13409; Pf13410; Pf13417	8.26083e+07	1.22219e+08	69.2574	62.26	10	17	66.1932	62.26	10	18	212	24.2334	5.33838
Q93GQ7	Plasmid partition protein B OS=Salmonella typhimurium (strain LT2 / SGSC1412 / ATCC 700720) GN=parB PE=4 SV=1 - [Q93GQ7_SALTY]	62.15	1	14	14	31	Pf02195; Pf08775	1.71171e+07	3.15209e+07	62.7542	56.62	13	17	57.5671	53.85	13	14	325	36.8574	8.47021
Q8ZQT5	Protein TolB OS=Salmonella typhimurium (strain LT2 / SGSC1412 / ATCC 700720) GN=tolB PE=3 SV=1 - [TOLB_SALTY]	62.09	1	14	14	44	Pf00930; Pf02897; Pf04052; Pf07676; Pf14583	6.82689e+07	7.39712e+07	91.7642	62.09	14	24	79.4218	46.51	12	20	430	46.1203	8.22119
P06204	Dihydroorotase OS=Salmonella typhimurium (strain LT2 / SGSC1412 / ATCC 700720) GN=pyrC PE=1 SV=3 - [PYRC_SALTY]	62.07	1	12	12	28	Pf01979; Pf04909	2.21132e+07	2.02347e+07	55.1584	62.07	12	14	50.1256	50	10	14	348	38.5805	6.30322
Q8ZMW8	Outer membrane protein assembly factor BamD OS=Salmonella typhimurium (strain LT2 / SGSC1412 / ATCC 700720) GN=yfiO PE=3 SV=1 - [Q8ZMW8_SALTY]	62.04	1	12	13	30	Pf13512; Pf13525	1.6863e+07	1.98867e+07	50.6835	62.04	13	16	42.9519	53.88	11	14	245	27.8089	8.45557
P37431	3-demethylubiquinone-9 3-methyltransferase OS=Salmonella typhimurium (strain LT2 / SGSC1412 / ATCC 700720) GN=ubiG PE=3 SV=2 - [UBIG_SALTY]	61.98	1	8	8	22	Pf00899; Pf01209; Pf02353; Pf05175; Pf05401; Pf06325; Pf08003; Pf08241; Pf08242; Pf12847; Pf13489; Pf13649; Pf13659; Pf13847	1.03345e+07	8.48746e+06	43.4453	56.2	7	11	42.7508	61.98	8	11	242	26.8367	6.52197
Q8ZNM7	NADH independent D-lactate dehydrogenase OS=Salmonella typhimurium (strain LT2 / SGSC1412 / ATCC 700720) GN=dld PE=4 SV=1 - [Q8ZNM7_SALTY]	61.98	1	24	24	58	Pf01565; Pf09330	3.96513e+07	1.87555e+07	141.938	61.98	24	36	96.9809	44.1	16	22	576	65.0098	6.96143
P0AA13	50S ribosomal protein L13 OS=Salmonella typhimurium (strain LT2 / SGSC1412 / ATCC 700720) GN=rplM PE=3 SV=1 - [RL13_SALTY]	61.97	1	9	9	29	Pf00572	1.6561e+08	1.75277e+08	49.9603	61.97	8	14	52.553	61.97	9	15	142	16.0085	9.90576
Q8ZM80	tRNA-modifying protein YgfZ OS=Salmonella typhimurium (strain LT2 / SGSC1412 / ATCC 700720) GN=ygfZ PE=3 SV=1 - [YGFZ_SALTY]	61.96	1	14	14	39	Pf01571; Pf08669	2.20748e+07	5.31636e+07	70.3217	60.12	13	17	88.2385	52.15	13	22	326	35.9495	5.23682
P0A212	DNA gyrase inhibitor OS=Salmonella typhimurium (strain LT2 / SGSC1412 / ATCC 700720) GN=sbmC PE=3 SV=1 - [SBMC_SALTY]	61.94	1	5	5	20	Pf06445; Pf14526	3.74824e+07	2.42298e+07	39.7618	61.94	5	10	36.9643	61.94	5	10	155	18.0508	4.58936
P0AA02	Transcription antitermination protein NusG OS=Salmonella typhimurium (strain LT2 / SGSC1412 / ATCC 700720) GN=nusG PE=3 SV=2 - [NUSG_SALTY]	61.88	1	8	8	22	Pf00467; Pf02357	4.35866e+07	4.77084e+07	40.4912	61.88	7	10	43.4949	61.88	8	12	181	20.5325	6.81494
O85140	Malonyl CoA-acyl carrier protein transacylase OS=Salmonella typhimurium (strain LT2 / SGSC1412 / ATCC 700720) GN=fabD PE=1 SV=3 - [FABD_SALTY]	61.81	1	10	10	30	Pf00698	4.44872e+07	9.66517e+07	73.235	55.02	9	15	66.3677	61.81	10	15	309	32.3845	5.19873
Q8ZRU1	D-alanine--D-alanine ligase B OS=Salmonella typhimurium (strain LT2 / SGSC1412 / ATCC 700720) GN=ddlB PE=3 SV=3 - [DDLB_SALTY]	61.76	1	10	10	17	Pf01820; Pf02786; Pf03133; Pf07478; Pf08443; Pf13535; Pf15632	1.1967e+07	9.75114e+06	34.051	34.31	6	7	43.694	59.15	9	10	306	32.6147	4.83057
Q7CR62	Proline--tRNA ligase OS=Salmonella typhimurium (strain LT2 / SGSC1412 / ATCC 700720) GN=proS PE=3 SV=1 - [SYP_SALTY]	61.71	1	23	23	64	Pf00587; Pf03129; Pf04073	5.48628e+07	8.72534e+07	130.306	56.82	21	31	130.827	61.54	22	33	572	63.4997	5.31299
P0A1P2	Glycerol-3-phosphate dehydrogenase [NAD(P)+] OS=Salmonella typhimurium (strain LT2 / SGSC1412 / ATCC 700720) GN=gpsA PE=3 SV=1 - [GPDA_SALTY]	61.65	1	11	11	23	Pf01134; Pf01210; Pf02558; Pf02737; Pf03807; Pf07479	1.56376e+07	1.49095e+07	32.0555	52.51	10	12	37.3719	51.92	9	11	339	36.3198	6.80029
P15111	NADP-specific glutamate dehydrogenase OS=Salmonella typhimurium (strain LT2 / SGSC1412 / ATCC 700720) GN=gdhA PE=3 SV=2 - [DHE4_SALTY]	61.52	1	16	16	25	Pf00208; Pf02812	1.38949e+07	3.14301e+06	80.0999	61.52	16	19	28.2668	24.38	6	6	447	48.5433	6.75635
P64267	Protein gns OS=Salmonella typhimurium (strain LT2 / SGSC1412 / ATCC 700720) GN=gns PE=3 SV=1 - [GNS_SALTY]	61.4	1	5	5	13	Pf08178	9.89013e+07	6.67077e+07	32.1531	61.4	5	7	28.5433	57.89	3	6	57	6.47846	6.53662
P41785	Protein PrgJ OS=Salmonella typhimurium (strain LT2 / SGSC1412 / ATCC 700720) GN=prgJ PE=4 SV=1 - [PRGJ_SALTY]	61.39	1	4	4	5		3.07428e+06	0	16.1921	61.39	4	5					101	10.9197	4.61475
Q7CPN0	Putative periplasmic protein OS=Salmonella typhimurium (strain LT2 / SGSC1412 / ATCC 700720) GN=STM3362 PE=4 SV=1 - [Q7CPN0_SALTY]	61.36	1	2	2	2	Pf07338	789047	0	0	61.36	2	2					88	9.52887	7.41553
P0A1Y6	NADH-quinone oxidoreductase subunit C/D OS=Salmonella typhimurium (strain LT2 / SGSC1412 / ATCC 700720) GN=nuoC PE=3 SV=2 - [NUOCD_SALTY]	61.24	1	31	31	78	Pf00329; Pf00346	8.28153e+07	6.96301e+07	160.987	61.24	31	43	123.843	59.9	29	35	596	68.3585	6.11279
O54296	30S ribosomal protein S11 OS=Salmonella typhimurium (strain LT2 / SGSC1412 / ATCC 700720) GN=rpsK PE=3 SV=2 - [RS11_SALTY]	61.24	1	7	7	22	Pf00411	1.33481e+08	1.89306e+08	42.4778	61.24	7	11	44.3846	61.24	7	11	129	13.8224	11.3267
P0CL52	Cell invasion protein SipA OS=Salmonella typhimurium (strain LT2 / SGSC1412 / ATCC 700720) GN=sipA PE=1 SV=1 - [SIPA_SALTY]	61.17	1	31	31	39	Pf09052	4.71992e+07	5.14558e+06	133.747	58.54	29	37	1.92177	4.09	2	2	685	73.8965	6.60986
O30916	Inositol phosphate phosphatase SopB OS=Salmonella typhimurium (strain LT2 / SGSC1412 / ATCC 700720) GN=sopB PE=1 SV=2 - [SOPB_SALTY]	61.14	1	27	27	38	Pf05925	4.85526e+07	0	138.681	61.14	27	38					561	61.8961	9.26123
P0A2A3	50S ribosomal protein L1 OS=Salmonella typhimurium (strain LT2 / SGSC1412 / ATCC 700720) GN=rplA PE=3 SV=1 - [RL1_SALTY]	61.11	1	15	15	38	Pf00687	2.15739e+08	1.81295e+08	71.232	54.27	14	18	82.0438	61.11	14	20	234	24.7132	9.64209
P0A1Z4	Aspartate carbamoyltransferase catalytic chain OS=Salmonella typhimurium (strain LT2 / SGSC1412 / ATCC 700720) GN=pyrB PE=3 SV=2 - [PYRB_SALTY]	61.09	1	12	12	16	Pf00185; Pf02729	9.49007e+06	1.88349e+07	17.5079	30.23	4	4	45.4959	61.09	12	12	311	34.3626	6.37939
Q8ZND6	Phosphate acetyltransferase OS=Salmonella typhimurium (strain LT2 / SGSC1412 / ATCC 700720) GN=pta PE=1 SV=1 - [PTA_SALTY]	61.06	1	28	28	100	Pf01515; Pf07085; Pf13500	7.68079e+07	1.64835e+08	165.995	56.86	26	40	213.315	59.1	27	60	714	77.2301	5.41455
P37430	Transcription elongation protein NusA OS=Salmonella typhimurium (strain LT2 / SGSC1412 / ATCC 700720) GN=nusA PE=3 SV=2 - [NUSA_SALTY]	61	1	27	27	60	Pf00575; Pf08529; Pf13184; Pf14520	1.35233e+08	9.50694e+07	132.831	59.4	25	31	133.099	55.2	22	29	500	55.3913	4.60205
Q7CPS9	Putative uncharacterized protein hybA OS=Salmonella typhimurium (strain LT2 / SGSC1412 / ATCC 700720) GN=hybA PE=4 SV=1 - [Q7CPS9_SALTY]	60.98	1	16	16	37	Pf00037; Pf12837; Pf12838; Pf13187; Pf13237; Pf13247	1.34146e+07	2.8715e+07	67.3202	53.96	13	16	87.6219	60.98	16	21	328	35.9246	7.04932
Q7CPK0	sn-glycerol-3-phosphate-binding periplasmic protein UgpB OS=Salmonella typhimurium (strain LT2 / SGSC1412 / ATCC 700720) GN=ugpB PE=3 SV=1 - [UGPB_SALTY]	60.96	1	21	21	38	Pf01547; Pf13416	5.16732e+07	7.06087e+06	124.5	60.96	21	29	32.4436	23.52	7	9	438	48.3622	7.45947
Q8ZRC1	Putative lipoprotein OS=Salmonella typhimurium (strain LT2 / SGSC1412 / ATCC 700720) GN=yajG PE=4 SV=1 - [Q8ZRC1_SALTY]	60.95	1	6	6	21	Pf03923	3.76431e+07	2.76102e+07	37.8925	60.95	6	10	40.5885	60.95	6	11	210	22.7958	8.11865
Q8ZLR8	UPF0042 nucleotide-binding protein YhbJ OS=Salmonella typhimurium (strain LT2 / SGSC1412 / ATCC 700720) GN=yhbJ PE=3 SV=1 - [YHBJ_SALTY]	60.92	1	10	10	23	Pf03668	1.28126e+07	15805861	51.6621	52.82	9	12	39.9573	56.34	9	11	284	32.4438	8.03076
Q8ZQZ6	Leucine--tRNA ligase OS=Salmonella typhimurium (strain LT2 / SGSC1412 / ATCC 700720) GN=leuS PE=3 SV=1 - [SYL_SALTY]	60.81	1	33	33	85	Pf00133; Pf08264; Pf09334; Pf13603	5.18044e+07	7.32511e+07	164.749	52.09	29	39	191.319	59.19	32	46	860	96.9234	5.32568
Q7CQ14	Putative uncharacterized protein yfhJ OS=Salmonella typhimurium (strain LT2 / SGSC1412 / ATCC 700720) GN=yfhJ PE=4 SV=1 - [Q7CQ14_SALTY]	60.61	1	2	2	3	Pf04384	1.55885e+07	1.31853e+07	6.61376	36.36	1	1	10.9376	60.61	2	2	66	7.68065	4.11963
P15434	Phenylalanine--tRNA ligase beta subunit OS=Salmonella typhimurium (strain LT2 / SGSC1412 / ATCC 700720) GN=pheT PE=3 SV=3 - [SYFB_SALTY]	60.38	1	33	33	108	Pf01588; Pf03147; Pf03483; Pf03484	5.78733e+07	4.09288e+07	192.814	55.22	30	60	174.964	55.35	30	48	795	87.1982	5.26221
Q8ZPT7	Putative enzyme OS=Salmonella typhimurium (strain LT2 / SGSC1412 / ATCC 700720) GN=yniC PE=4 SV=1 - [Q8ZPT7_SALTY]	60.36	1	9	9	16	Pf00702; Pf12710; Pf13242; Pf13419	1.09636e+07	9.0106e+06	29.0604	51.8	8	8	30.851	50.45	7	8	222	24.2777	5.08447
P23905	D-galactose-binding periplasmic protein OS=Salmonella typhimurium (strain LT2 / SGSC1412 / ATCC 700720) GN=mglB PE=1 SV=2 - [DGAL_SALTY]	60.24	1	18	18	40	Pf00532; Pf13377; Pf13407	7.99296e+07	2.2619e+07	99.4488	60.24	18	23	80.544	54.52	13	17	332	35.7914	6.20166
P0CL45	Oxygen-regulated invasion protein OrgB OS=Salmonella typhimurium (strain LT2 / SGSC1412 / ATCC 700720) GN=orgB PE=4 SV=1 - [ORGB_SALTY]	60.18	1	7	7	17		3.17629e+07	513906	65.295	60.18	7	16	4.53777	9.73	1	1	226	26.4455	5.50342
Q7CPA0	Putative outer membrane lipoprotein OS=Salmonella typhimurium (strain LT2 / SGSC1412 / ATCC 700720) GN=yjeI PE=4 SV=1 - [Q7CPA0_SALTY]	60.16	1	3	3	20	Pf13698	9.87412e+07	6.61101e+07	44.4432	60.16	3	10	40.9244	60.16	3	10	123	12.682	6.50732
Q7CQT1	Putative cytoplasmic protein OS=Salmonella typhimurium (strain LT2 / SGSC1412 / ATCC 700720) GN=STM1078 PE=4 SV=1 - [Q7CQT1_SALTY]	60.14	1	5	5	14	Pf02629; Pf13380	4.55817e+07	6.56388e+07	27.3464	60.14	5	7	27.5037	54.35	4	7	138	14.8989	6.11279
Q8ZM72	Proline aminopeptidase P II OS=Salmonella typhimurium (strain LT2 / SGSC1412 / ATCC 700720) GN=pepP PE=4 SV=1 - [Q8ZM72_SALTY]	60.05	1	15	15	42	Pf00557; Pf05195	3.19813e+07	3.2702e+07	105.914	48.4	13	22	94.8708	60.05	15	20	438	49.1098	5.21143
P0A2A1	50S ribosomal protein L19 OS=Salmonella typhimurium (strain LT2 / SGSC1412 / ATCC 700720) GN=rplS PE=3 SV=2 - [RL19_SALTY]	60	1	6	6	25	Pf01245	7.09157e+07	8.778e+07	38.4235	52.17	5	11	50.8464	60	6	14	115	13.1222	10.7993
P0CL51	Arginine--tRNA ligase OS=Salmonella typhimurium (strain LT2 / SGSC1412 / ATCC 700720) GN=argS PE=3 SV=1 - [SYR_SALTY]	59.97	1	23	23	49	Pf00750; Pf03485; Pf05746	3.1465e+07	2.36779e+07	90.8564	47.31	17	22	109.854	52.51	21	27	577	64.2346	5.77002
P0A1Z0	Lysine decarboxylase, inducible OS=Salmonella typhimurium (strain LT2 / SGSC1412 / ATCC 700720) GN=cadA PE=3 SV=1 - [LDCI_SALTY]	59.94	1	30	30	58	Pf01276; Pf03709; Pf03711	1.4614e+07	8.74744e+07	24.1421	18.35	8	9	194.452	58.68	28	49	714	81.1828	6.44287
Q8ZRT7	Protein translocase subunit SecA OS=Salmonella typhimurium (strain LT2 / SGSC1412 / ATCC 700720) GN=secA PE=3 SV=1 - [SECA_SALTY]	59.93	1	37	37	92	Pf01043; Pf02810; Pf07516; Pf07517	4.10461e+07	4.43784e+07	174.566	47.17	32	44	198.158	59.93	37	48	901	101.762	5.49072
P65889	Phosphoribosylaminoimidazole-succinocarboxamide synthase OS=Salmonella typhimurium (strain LT2 / SGSC1412 / ATCC 700720) GN=purC PE=3 SV=1 - [PUR7_SALTY]	59.92	1	11	11	24	Pf01259	2.40328e+07	3.70373e+07	48.6675	51.9	9	11	55.6221	59.92	11	13	237	26.8907	5.33838
Q8ZNL7	NAD-dependent dihydropyrimidine dehydrogenase subunit PreA OS=Salmonella typhimurium (strain LT2 / SGSC1412 / ATCC 700720) GN=preA PE=3 SV=1 - [PREA_SALTY]	59.85	1	14	14	39	Pf00037; Pf01180; Pf01207; Pf02548; Pf12838; Pf13183; Pf13187; Pf13237; Pf14697	9.28685e+06	3.41658e+07	44.4654	27.98	7	13	104.375	59.85	14	26	411	45.0491	5.69385
P0A1C9	Ethanolamine utilization protein EutL OS=Salmonella typhimurium (strain LT2 / SGSC1412 / ATCC 700720) GN=eutL PE=3 SV=1 - [EUTL_SALTY]	59.82	1	6	6	17	Pf00936	1.66764e+07	2.53698e+07	22.9513	33.79	3	6	41.68	59.82	6	11	219	22.6814	4.83057
Q7CQE2	Putative fumarylacetoacetate (FAA) hydrolase family protein OS=Salmonella typhimurium (strain LT2 / SGSC1412 / ATCC 700720) GN=ycgM PE=4 SV=1 - [Q7CQE2_SALTY]	59.82	1	6	6	16	Pf01557	1.48692e+07	1.36637e+07	32.06	59.82	6	8	34.0082	59.82	6	8	219	23.5771	6.27783
Q8ZKX1	Glutamine--fructose-6-phosphate aminotransferase [isomerizing] OS=Salmonella typhimurium (strain LT2 / SGSC1412 / ATCC 700720) GN=glmS PE=3 SV=3 - [GLMS_SALTY]	59.77	1	23	23	64	Pf00310; Pf01380; Pf13230; Pf13522; Pf13537	7.63625e+07	1.19591e+08	129.436	59.44	20	28	171.568	54.02	22	36	609	66.8356	5.87158
Q9L6M9	Putative carboxymethylenebutenolidase OS=Salmonella typhimurium (strain LT2 / SGSC1412 / ATCC 700720) GN=ysgA PE=3 SV=1 - [DLHH_SALTY]	59.63	1	9	9	23	Pf01738; Pf08840; Pf12695; Pf12697	4.07158e+07	8.21431e+06	49.5817	59.63	9	16	28.5146	46.3	6	7	270	29.0435	6.04932
Q7CR48	Delta-aminolevulinic acid dehydratase OS=Salmonella typhimurium (strain LT2 / SGSC1412 / ATCC 700720) GN=hemB PE=3 SV=1 - [Q7CR48_SALTY]	59.57	1	11	11	28	Pf00490	3.31987e+07	4.22967e+07	40.0704	48.46	8	10	72.8717	59.57	11	18	324	35.5248	5.2876
P66431	30S ribosomal protein S15 OS=Salmonella typhimurium (strain LT2 / SGSC1412 / ATCC 700720) GN=rpsO PE=3 SV=2 - [RS15_SALTY]	59.55	1	6	6	21	Pf00312	7.61659e+07	1.16076e+08	20.6762	59.55	6	9	26.3097	59.55	6	12	89	10.1915	10.4038
Q7CP68	Hyperosmotically inducible periplasmic protein OS=Salmonella typhimurium (strain LT2 / SGSC1412 / ATCC 700720) GN=osmY PE=4 SV=1 - [Q7CP68_SALTY]	59.51	1	12	12	70	Pf04972	1.9289e+08	1.55337e+07	346.294	59.51	12	61	39.4809	31.22	5	9	205	21.4361	6.0874
Q7CPM0	Acetyl CoA carboxylase OS=Salmonella typhimurium (strain LT2 / SGSC1412 / ATCC 700720) GN=accC PE=4 SV=1 - [Q7CPM0_SALTY]	59.47	1	20	20	87	Pf00289; Pf02785; Pf02786; Pf07478; Pf13535; Pf15632	5.456e+07	5.71362e+07	146.699	57.02	17	50	115.848	55.9	18	37	449	49.2312	6.99072
Q8ZNE6	Putative chemotaxis signal transduction protein OS=Salmonella typhimurium (strain LT2 / SGSC1412 / ATCC 700720) GN=STM2314 PE=4 SV=1 - [Q8ZNE6_SALTY]	59.46	1	13	13	36	Pf00072; Pf01584	4.33695e+07	1.99295e+07	73.0625	59.46	12	19	66.9806	59.46	12	17	333	36.9874	6.07471
Q8ZK67	Fructose-1,6-bisphosphatase class 1 OS=Salmonella typhimurium (strain LT2 / SGSC1412 / ATCC 700720) GN=fbp PE=3 SV=1 - [F16PA_SALTY]	59.34	1	14	14	43	Pf00316	1.26179e+08	1.23737e+08	86.2125	50.9	13	20	92.7222	59.34	14	23	332	36.7757	6.18896
Q8ZLQ1	Serine endoprotease OS=Salmonella typhimurium (strain LT2 / SGSC1412 / ATCC 700720) GN=degQ PE=4 SV=1 - [Q8ZLQ1_SALTY]	59.34	1	16	16	38	Pf00089; Pf00595; Pf13180; Pf13365	3.62894e+07	2.34921e+07	85.6559	45.05	14	18	84.7874	52.97	14	20	455	47.2972	7.38623
P0A1P6	Glutamine synthetase OS=Salmonella typhimurium (strain LT2 / SGSC1412 / ATCC 700720) GN=glnA PE=1 SV=2 - [GLNA_SALTY]	59.28	1	17	17	58	Pf00120; Pf03951	6.61775e+07	4.77534e+07	123.549	59.28	17	29	115.952	59.28	17	29	469	51.7527	5.60498
P77980	3-dehydroquinate synthase OS=Salmonella typhimurium (strain LT2 / SGSC1412 / ATCC 700720) GN=aroB PE=3 SV=1 - [AROB_SALTY]	59.12	1	13	13	28	Pf01761; Pf13685	2.18048e+07	2.22703e+07	53.4994	38.67	9	11	81.4425	56.08	12	17	362	38.6852	5.69385
Q7CPV1	Putative antitoxin YgfY OS=Salmonella typhimurium (strain LT2 / SGSC1412 / ATCC 700720) GN=ygfY PE=3 SV=1 - [YGFY_SALTY]	59.09	1	2	2	10	Pf03937	2.31116e+07	5.39994e+07	17.3842	59.09	2	6	15.7025	59.09	2	4	88	10.5433	6.16357
Q7CQV8	Outer membrane protease, receptor for phage OX2 OS=Salmonella typhimurium (strain LT2 / SGSC1412 / ATCC 700720) GN=ompX PE=4 SV=1 - [Q7CQV8_SALTY]	59.06	1	6	6	42	Pf06316; Pf13505; Pf13557	4.37618e+07	2.46164e+07	123.324	59.06	6	24	83.4976	59.06	6	18	171	18.4829	6.1001
P37427	Ribonucleoside-diphosphate reductase 1 subunit beta OS=Salmonella typhimurium (strain LT2 / SGSC1412 / ATCC 700720) GN=nrdB PE=3 SV=3 - [RIR2_SALTY]	59.04	1	16	16	40	Pf00268	2.72122e+07	3.8571e+07	83.0637	48.94	14	21	75.9181	59.04	16	19	376	43.5248	4.80518
Q7CPH7	Glutaredoxin 3 OS=Salmonella typhimurium (strain LT2 / SGSC1412 / ATCC 700720) GN=grxC PE=4 SV=1 - [Q7CPH7_SALTY]	59.04	1	4	4	10	Pf00462; Pf04908; Pf05768; Pf13409; Pf13417	4.73473e+07	5.69993e+07	16.6353	59.04	4	6	8.46212	59.04	4	4	83	9.12967	7.23975
P67651	Regulator of ribonuclease activity A OS=Salmonella typhimurium (strain LT2 / SGSC1412 / ATCC 700720) GN=rraA PE=3 SV=1 - [RRAA_SALTY]	59.01	1	8	8	18	Pf03737	5.07127e+07	9.17816e+07	39.9379	59.01	8	9	44.52	58.39	7	9	161	17.3636	4.1958
P58696	Asparagine--tRNA ligase OS=Salmonella typhimurium (strain LT2 / SGSC1412 / ATCC 700720) GN=asnS PE=3 SV=2 - [SYN_SALTY]	59.01	1	21	21	68	Pf00152; Pf01336	8.47218e+07	9.23225e+07	147.016	59.01	21	33	165.735	56.87	20	35	466	52.4903	5.24951
Q8ZPC4	Putative outer membrane lipoprotein OS=Salmonella typhimurium (strain LT2 / SGSC1412 / ATCC 700720) GN=STM1607 PE=4 SV=1 - [Q8ZPC4_SALTY]	59.01	1	6	6	21	Pf11769	2.18589e+07	9.33261e+06	50.748	59.01	6	14	29.402	43.24	4	7	222	24.4236	8.49951
P0AA19	Transcriptional regulatory protein OmpR OS=Salmonella typhimurium (strain LT2 / SGSC1412 / ATCC 700720) GN=ompR PE=3 SV=1 - [OMPR_SALTY]	59	1	10	10	24	Pf00072; Pf00486; Pf06490	4.27503e+07	3.82127e+07	48.8421	58.58	9	12	48.7376	59	10	12	239	27.3362	6.39209
Q8ZQX5	Glutamine--tRNA ligase OS=Salmonella typhimurium (strain LT2 / SGSC1412 / ATCC 700720) GN=glnS PE=3 SV=3 - [SYQ_SALTY]	58.92	1	23	23	49	Pf00749; Pf03950	5.16337e+07	7.87288e+07	82.6078	50.45	17	23	94.9115	54.05	21	26	555	63.4977	6.03662
Q7CQU7	CspA-like protein but not cold shock induced OS=Salmonella typhimurium (strain LT2 / SGSC1412 / ATCC 700720) GN=cspD PE=3 SV=1 - [Q7CQU7_SALTY]	58.9	1	2	2	5	Pf00313; Pf08206	2.51591e+07	3.25527e+07	10.9984	58.9	2	3	7.49916	58.9	2	2	73	7.87984	6.25244
P0A1V4	Adenylate kinase OS=Salmonella typhimurium (strain LT2 / SGSC1412 / ATCC 700720) GN=adk PE=3 SV=1 - [KAD_SALTY]	58.88	1	11	11	29	Pf00406; Pf05191; Pf13207; Pf13671	1.09689e+08	1.13334e+08	53.0566	53.74	10	13	65.9388	58.88	11	16	214	23.4732	5.74463
Q8ZQR5	Putative hydrolase of the HAD superfamily OS=Salmonella typhimurium (strain LT2 / SGSC1412 / ATCC 700720) GN=ybhA PE=4 SV=1 - [Q8ZQR5_SALTY]	58.82	1	8	8	8	Pf00702; Pf05116; Pf08282; Pf13344	0	6.77673e+06	0	33.46	2	2	19.3636	42.65	6	6	272	30.1002	5.71924
Q8ZPJ5	Putative outer membrane protein OS=Salmonella typhimurium (strain LT2 / SGSC1412 / ATCC 700720) GN=ynfD PE=4 SV=1 - [Q8ZPJ5_SALTY]	58.82	1	2	2	9	Pf06649	4.18711e+06	3.9371e+06	20.0817	58.82	2	6	8.77349	58.82	2	3	102	10.5682	4.99561
P0A7V6	30S ribosomal protein S3 OS=Salmonella typhimurium (strain LT2 / SGSC1412 / ATCC 700720) GN=rpsC PE=3 SV=2 - [RS3_SALTY]	58.8	1	11	11	32	Pf00189; Pf07650	1.76561e+08	2.04519e+08	64.2417	55.36	10	16	65.4491	55.79	10	16	233	25.9672	10.272
P26474	Anaerobic sulfite reductase subunit A OS=Salmonella typhimurium (strain LT2 / SGSC1412 / ATCC 700720) GN=asrA PE=2 SV=1 - [ASRA_SALTY]	58.79	1	12	12	18	Pf13746	0	3.59562e+07					70.5951	58.79	12	18	347	39.654	6.13818
Q7CQY7	Putative phosphate starvation-inducible protein, ATP-binding OS=Salmonella typhimurium (strain LT2 / SGSC1412 / ATCC 700720) GN=phoL PE=4 SV=1 - [Q7CQY7_SALTY]	58.73	1	14	14	27	Pf02562; Pf13604	1.94895e+07	1.2339e+08	44.9626	50.69	12	12	62.3241	58.73	14	15	361	40.9316	7.1958
Q8ZPS9	Threonine--tRNA ligase OS=Salmonella typhimurium (strain LT2 / SGSC1412 / ATCC 700720) GN=thrS PE=3 SV=1 - [SYT_SALTY]	58.72	1	29	29	85	Pf00587; Pf02824; Pf03129; Pf07973	9.98336e+07	9.51091e+07	144.829	50.31	23	40	190.711	58.72	28	45	642	73.9309	6.22705
Q8ZP17	D-amino acid dehydrogenase small subunit OS=Salmonella typhimurium (strain LT2 / SGSC1412 / ATCC 700720) GN=dadA PE=3 SV=1 - [DADA_SALTY]	58.56	1	15	15	23	Pf00070; Pf01262; Pf01266; Pf01593; Pf02558; Pf03486; Pf03721; Pf07992; Pf13450	2.14965e+07	5.0468e+06	82.546	58.56	15	20	12.5652	11.57	3	3	432	47.8524	7.48877
P0A2A9	30S ribosomal protein S16 OS=Salmonella typhimurium (strain LT2 / SGSC1412 / ATCC 700720) GN=rpsP PE=3 SV=1 - [RS16_SALTY]	58.54	1	7	7	22	Pf00886	8.51604e+07	9.83933e+07	35.5745	58.54	7	11	40.1779	58.54	7	11	82	9.22901	10.6089
P64222	Aminomethyltransferase OS=Salmonella typhimurium (strain LT2 / SGSC1412 / ATCC 700720) GN=gcvT PE=3 SV=1 - [GCST_SALTY]	58.52	1	13	13	44	Pf01571; Pf08669	5.17215e+07	6.91421e+07	81.173	47.8	11	20	102.596	58.52	13	24	364	40.1912	5.5542
P37174	Cys-tRNA(Pro)/Cys-tRNA(Cys) deacylase YbaK OS=Salmonella typhimurium (strain LT2 / SGSC1412 / ATCC 700720) GN=ybaK PE=3 SV=1 - [YBAK_SALTY]	58.49	1	8	8	10	Pf04073	2.08524e+06	5.14621e+06	11.2987	20.75	2	2	33.2126	58.49	8	8	159	17.0432	9.27588
Q7CQM5	Secretion system regulator: transcriptonal activator OS=Salmonella typhimurium (strain LT2 / SGSC1412 / ATCC 700720) GN=ssrB PE=4 SV=1 - [Q7CQM5_SALTY]	58.49	1	6	6	10	Pf00072; Pf00196; Pf08281	1.21659e+07	1.652e+06	26.9614	58.49	6	9	3.44855	4.25	1	1	212	24.3389	7.59131
Q8ZPB1	Putative cytoplasmic protein OS=Salmonella typhimurium (strain LT2 / SGSC1412 / ATCC 700720) GN=STM1624 PE=4 SV=1 - [Q8ZPB1_SALTY]	58.39	1	17	17	22	Pf07063	1.3539e+07	3.01003e+06	62.3795	58.39	17	21	5.08277	7.38	1	1	447	50.9328	5.87158
Q8ZL61	L-lactate dehydrogenase [cytochrome] OS=Salmonella typhimurium (strain LT2 / SGSC1412 / ATCC 700720) GN=lldD PE=3 SV=1 - [LLDD_SALTY]	58.33	1	17	17	27	Pf00218; Pf00478; Pf01070; Pf01645; Pf03060	3.27961e+07	1.15568e+07	65.2147	55.56	16	18	24.0771	28.54	8	9	396	42.6869	6.7124
Q8ZLG7	Phosphorylase OS=Salmonella typhimurium (strain LT2 / SGSC1412 / ATCC 700720) GN=glgP PE=3 SV=1 - [Q8ZLG7_SALTY]	58.28	1	27	27	66	Pf00343	4.25821e+07	2.61243e+07	155.52	58.16	26	38	107.216	40.25	20	28	815	93.2845	6.04932
Q7CQV7	Putative periplasmic protein OS=Salmonella typhimurium (strain LT2 / SGSC1412 / ATCC 700720) GN=ybiS PE=4 SV=1 - [Q7CQV7_SALTY]	58.17	1	10	11	25	Pf03734	2.04378e+07	1.86958e+07	35.7688	44.77	8	9	67.9166	58.17	11	16	306	33.2711	6.13818
P65933	Uridylate kinase OS=Salmonella typhimurium (strain LT2 / SGSC1412 / ATCC 700720) GN=pyrH PE=1 SV=1 - [PYRH_SALTY]	58.09	1	9	9	43	Pf00696	5.08608e+07	7.34564e+07	96.6256	58.09	8	21	122.089	53.53	8	22	241	25.9385	7.38623
P65977	Protein RecA OS=Salmonella typhimurium (strain LT2 / SGSC1412 / ATCC 700720) GN=recA PE=3 SV=2 - [RECA_SALTY]	58.07	1	13	13	34	Pf00154; Pf06745; Pf08423	5.37242e+07	4.90309e+07	60.3267	53.26	12	15	73.5199	58.07	13	19	353	37.9205	5.17334
P0A1X6	Methionine aminopeptidase OS=Salmonella typhimurium (strain LT2 / SGSC1412 / ATCC 700720) GN=map PE=1 SV=2 - [AMPM_SALTY]	57.95	1	8	8	22	Pf00557	3.96879e+07	4.55921e+07	48.8631	48.86	7	11	49.1696	53.03	7	11	264	29.2728	5.63037
P0A1R0	Protein hfq OS=Salmonella typhimurium (strain LT2 / SGSC1412 / ATCC 700720) GN=hfq PE=1 SV=2 - [HFQ_SALTY]	57.84	1	2	2	5	Pf01423	3.76977e+06	9.16297e+06	4.42728	57.84	2	2	4.27611	57.84	2	3	102	11.1266	7.6499
Q8ZRU7	UDP-N-acetylmuramoyl-L-alanyl-D-glutamate--2,6-diaminopimelate ligase OS=Salmonella typhimurium (strain LT2 / SGSC1412 / ATCC 700720) GN=murE PE=3 SV=1 - [MURE_SALTY]	57.78	1	16	16	37	Pf01225; Pf02875; Pf08245	1.28379e+07	2.05741e+07	57.8488	40.2	11	15	75.6857	57.78	16	22	495	53.2531	6.1001
Q7CQ51	NADH-quinone oxidoreductase subunit I OS=Salmonella typhimurium (strain LT2 / SGSC1412 / ATCC 700720) GN=nuoI PE=3 SV=1 - [NUOI_SALTY]	57.78	1	9	9	25	Pf00037; Pf12838; Pf13183; Pf13187; Pf13237; Pf13484; Pf13534; Pf13746; Pf14697	5.64009e+07	3.87051e+07	60.903	57.78	9	13	52.7369	57.78	9	12	180	20.5062	5.47803
O54297	30S ribosomal protein S4 OS=Salmonella typhimurium (strain LT2 / SGSC1412 / ATCC 700720) GN=rpsD PE=1 SV=3 - [RS4_SALTY]	57.77	1	14	14	43	Pf00163; Pf01479	2.87367e+08	4.62506e+08	66.6167	57.77	14	21	71.2439	57.77	14	22	206	23.4706	10.0229
Q8ZPP1	Riboflavin synthase, alpha chain OS=Salmonella typhimurium (strain LT2 / SGSC1412 / ATCC 700720) GN=ribE PE=4 SV=1 - [Q8ZPP1_SALTY]	57.75	1	9	9	18	Pf00677	1.33771e+07	1.66453e+07	35.399	57.75	9	10	24.9222	43.19	7	8	213	23.3771	5.80811
Q7CPL5	50S ribosomal protein L14 OS=Salmonella typhimurium (strain LT2 / SGSC1412 / ATCC 700720) GN=rplN PE=3 SV=1 - [RL14_SALTY]	57.72	1	7	7	18	Pf00238	9.55538e+07	1.26766e+08	24.9707	43.9	5	6	40.5091	57.72	7	12	123	13.5595	10.4185
Q8ZMD9	D-glucarate dehydratase OS=Salmonella typhimurium (strain LT2 / SGSC1412 / ATCC 700720) GN=gudD PE=4 SV=1 - [Q8ZMD9_SALTY]	57.62	1	14	14	28	Pf01188; Pf13378	1.09528e+07	3.43594e+07	44.9911	48.21	10	12	73.5335	41.03	12	16	446	49.1426	6.17627
Q8ZRP0	Outer membrane protein assembly factor BamA OS=Salmonella typhimurium (strain LT2 / SGSC1412 / ATCC 700720) GN=bamA PE=3 SV=1 - [BAMA_SALTY]	57.59	1	35	35	78	Pf01103; Pf07244	3.61815e+07	2.57088e+07	142.886	52.86	31	41	142.56	51	32	37	804	89.4711	5.17334
P56978	Protein CyaY OS=Salmonella typhimurium (strain LT2 / SGSC1412 / ATCC 700720) GN=cyaY PE=3 SV=1 - [CYAY_SALTY]	57.55	1	4	4	6	Pf01491	8.44626e+06	6.6745e+06	10.0143	46.23	2	2	21.6415	37.74	3	4	106	12.1378	4.52588
Q9ZF31	Translation initiation factor IF-2 OS=Salmonella typhimurium (strain LT2 / SGSC1412 / ATCC 700720) GN=infB PE=3 SV=2 - [IF2_SALTY]	57.51	1	36	36	97	Pf00009; Pf01926; Pf03144; Pf04760; Pf08364; Pf10662; Pf11987	7.65894e+07	6.3634e+07	199.325	51.68	32	49	200.296	54.93	33	48	892	97.3425	6.21436
Q8ZPW2	Putative Ser protein kinase OS=Salmonella typhimurium (strain LT2 / SGSC1412 / ATCC 700720) GN=yeaG PE=4 SV=1 - [Q8ZPW2_SALTY]	57.45	1	28	28	51	Pf06798; Pf08298; Pf13191	1.16541e+08	1.58583e+07	163.272	57.45	28	38	59.5039	22.67	9	13	644	74.3726	5.92236
P0A1W2	Signal peptidase I OS=Salmonella typhimurium (strain LT2 / SGSC1412 / ATCC 700720) GN=lepB PE=3 SV=1 - [LEP_SALTY]	57.41	1	10	10	25	Pf00717; Pf10502	8.08137e+06	8.2432e+06	40.626	53.7	8	11	53.8274	57.41	10	14	324	35.7554	6.37939
Q8ZQ30	Glyoxylate/hydroxypyruvate reductase A OS=Salmonella typhimurium (strain LT2 / SGSC1412 / ATCC 700720) GN=ghrA PE=1 SV=1 - [GHRA_SALTY]	57.37	1	11	11	36	Pf00389; Pf02826; Pf03446	1.63652e+07	2.29831e+07	51.6378	54.81	10	17	75.122	51.92	10	19	312	35.0122	6.65381
P26353	Flavohemoprotein OS=Salmonella typhimurium (strain LT2 / SGSC1412 / ATCC 700720) GN=hmp PE=2 SV=3 - [HMP_SALTY]	57.32	1	12	12	18	Pf00042; Pf00175; Pf00970; Pf11563	1.92217e+07	2.16326e+06	67.7083	57.32	12	17	5.64233	6.57	1	1	396	43.964	6.01123
Q8ZQ37	Putative periplasmic protein OS=Salmonella typhimurium (strain LT2 / SGSC1412 / ATCC 700720) GN=STM1123 PE=4 SV=1 - [Q8ZQ37_SALTY]	57.25	1	7	7	11	Pf07007; Pf11777	1.0361e+07	3.316e+06	26.8311	57.25	7	7	14.1917	29.77	4	4	131	14.123	5.22412
Q8ZNL8	NAD-dependent dihydropyrimidine dehydrogenase subunit PreT OS=Salmonella typhimurium (strain LT2 / SGSC1412 / ATCC 700720) GN=preT PE=3 SV=1 - [PRET_SALTY]	57.14	1	17	17	37	Pf00070; Pf00890; Pf01262; Pf01266; Pf01494; Pf01593; Pf01946; Pf03486; Pf07992; Pf13450; Pf13738; Pf14691	2.08767e+07	3.29539e+07	55.9355	51.57	13	14	88.0473	53.51	16	23	413	44.5085	6.39209
Q8ZPV2	Succinylornithine transaminase OS=Salmonella typhimurium (strain LT2 / SGSC1412 / ATCC 700720) GN=astC PE=2 SV=1 - [ASTC_SALTY]	57.11	1	13	15	19	Pf00155; Pf00202	1.82406e+07	0	79.4359	57.11	15	19					408	43.8043	6.32861
Q8ZKH9	Glycerol-3-phosphate acyltransferase OS=Salmonella typhimurium (strain LT2 / SGSC1412 / ATCC 700720) GN=plsB PE=3 SV=1 - [PLSB_SALTY]	57.07	1	30	30	79	Pf01553	3.53371e+07	4.57697e+07	132.521	54.09	28	34	139.961	49.63	26	45	806	91.1694	8.51416
Q8ZRZ0	Isoleucine--tRNA ligase OS=Salmonella typhimurium (strain LT2 / SGSC1412 / ATCC 700720) GN=ileS PE=3 SV=1 - [SYI_SALTY]	56.99	1	38	38	105	Pf00133; Pf01406; Pf06827; Pf08264; Pf09334	6.55763e+07	9.03794e+07	194.724	54.13	35	54	170.632	48.31	32	51	944	105.605	5.97314
Q8ZLI1	Putative DNA-damage-inducibile protein OS=Salmonella typhimurium (strain LT2 / SGSC1412 / ATCC 700720) GN=STM3517 PE=4 SV=1 - [Q8ZLI1_SALTY]	56.98	1	3	3	4	Pf04221	3.11067e+06	2.33377e+06	7.20729	41.86	2	2	7.74453	44.19	2	2	86	9.44101	4.88135
Q7CQI8	Putative periplasmic transport protein OS=Salmonella typhimurium (strain LT2 / SGSC1412 / ATCC 700720) GN=STM1562 PE=4 SV=1 - [Q7CQI8_SALTY]	56.88	1	3	3	9	Pf06411	3.71281e+06	2.23227e+07	13.8755	56.88	3	3	25.9258	56.88	3	6	109	11.865	4.75439
Q8ZQE3	ATP-binding subunit of serine protease OS=Salmonella typhimurium (strain LT2 / SGSC1412 / ATCC 700720) GN=clpA PE=3 SV=1 - [Q8ZQE3_SALTY]	56.86	1	27	27	55	Pf00004; Pf02861; Pf07724; Pf07728; Pf10431; Pf12774; Pf13177; Pf13191; Pf13401	3.48191e+07	3.37769e+07	97.3152	42.35	21	23	126.339	56.46	25	32	758	83.9848	6.23975
Q7CPF8	Putative periplasmic protein OS=Salmonella typhimurium (strain LT2 / SGSC1412 / ATCC 700720) GN=STM3783 PE=4 SV=1 - [Q7CPF8_SALTY]	56.84	1	2	2	3	Pf02302	3.7933e+06	3.69002e+06	2.43638	32.63	1	2	5.824	24.21	1	1	95	9.94015	4.77979
P26464	DNA polymerase III subunit beta OS=Salmonella typhimurium (strain LT2 / SGSC1412 / ATCC 700720) GN=dnaN PE=3 SV=3 - [DPO3B_SALTY]	56.83	1	14	14	24	Pf00712; Pf02767; Pf02768	7.43327e+06	1.05603e+07	33.0817	33.33	8	10	39.5235	56.83	14	14	366	40.5227	5.38916
P0A271	ATP-dependent protease subunit HslV OS=Salmonella typhimurium (strain LT2 / SGSC1412 / ATCC 700720) GN=hslV PE=3 SV=2 - [HSLV_SALTY]	56.82	1	4	4	11	Pf00227	2.83284e+07	1.55768e+07	11.2584	56.82	4	5	21.1341	31.25	3	6	176	18.973	6.39209
P60626	50S ribosomal protein L24 OS=Salmonella typhimurium (strain LT2 / SGSC1412 / ATCC 700720) GN=rplX PE=3 SV=2 - [RL24_SALTY]	56.73	1	7	7	28		7.40738e+07	7.85964e+07	55.9754	56.73	7	13	59.607	56.73	7	15	104	11.3093	10.2134
Q8ZN41	Co-chaperone protein HscB OS=Salmonella typhimurium (strain LT2 / SGSC1412 / ATCC 700720) GN=hscB PE=3 SV=1 - [HSCB_SALTY]	56.73	1	5	5	8	Pf00226; Pf07743	0	6.10742e+06					26.0808	56.73	5	8	171	19.9681	5.2749
P26311	Peptidase T OS=Salmonella typhimurium (strain LT2 / SGSC1412 / ATCC 700720) GN=pepT PE=1 SV=1 - [PEPT_SALTY]	56.72	1	14	14	36	Pf01546; Pf05343; Pf07687	1.90342e+07	2.75167e+07	61.6508	54.03	13	14	79.1761	56.72	14	22	409	44.8208	5.85889
Q7CQT7	UPF0434 protein YcaR OS=Salmonella typhimurium (strain LT2 / SGSC1412 / ATCC 700720) GN=ycaR PE=3 SV=1 - [YCAR_SALTY]	56.67	1	4	4	8	Pf03966; Pf10080	5.91916e+06	7.66083e+06	15.1114	35	3	4	15.7814	56.67	4	4	60	6.85146	4.77979
Q8ZRR0	3-methyl-2-oxobutanoate hydroxymethyltransferase OS=Salmonella typhimurium (strain LT2 / SGSC1412 / ATCC 700720) GN=panB PE=3 SV=1 - [PANB_SALTY]	56.65	1	8	8	21	Pf02548	1.8823e+07	2.01918e+07	32.2758	47.53	6	9	38.1094	52.47	6	12	263	28.0873	5.59229
Q04866	Chain length determinant protein OS=Salmonella typhimurium (strain LT2 / SGSC1412 / ATCC 700720) GN=wzzB PE=1 SV=1 - [WZZB_SALTY]	56.57	1	11	11	23	Pf02706; Pf13807	2.55887e+07	1.62632e+07	63.1064	53.21	10	13	32.8589	36.7	6	10	327	36.2363	5.63037
Q7CPA2	Divalent-cation tolerance protein CutA OS=Salmonella typhimurium (strain LT2 / SGSC1412 / ATCC 700720) GN=cutA PE=1 SV=1 - [CUTA_SALTY]	56.52	1	3	3	10	Pf03091	6.83426e+06	1.95265e+07	22.0669	44.35	2	5	23.5036	56.52	3	5	115	12.6725	4.83057
P66491	30S ribosomal protein S19 OS=Salmonella typhimurium (strain LT2 / SGSC1412 / ATCC 700720) GN=rpsS PE=3 SV=2 - [RS19_SALTY]	56.52	1	5	5	14	Pf00203	3.4331e+07	4.39476e+07	19.657	36.96	4	6	23.3537	56.52	5	8	92	10.4097	10.521
Q8ZP21	Glutamate dehydrogenase OS=Salmonella typhimurium (strain LT2 / SGSC1412 / ATCC 700720) GN=STM1795 PE=3 SV=1 - [Q8ZP21_SALTY]	56.46	1	17	17	64	Pf00208; Pf01262; Pf02812; Pf02826	2.52459e+08	1.18983e+08	149.599	56.46	17	34	119.395	56.46	17	30	441	48.0075	6.69775
Q8ZN45	Sulfurtransferase OS=Salmonella typhimurium (strain LT2 / SGSC1412 / ATCC 700720) GN=sseA PE=4 SV=1 - [Q8ZN45_SALTY]	56.43	1	11	11	35	Pf00581	8.9488e+07	9.9057e+07	60.0347	49.64	9	16	74.1604	56.43	11	19	280	30.8125	4.86865
P67341	O-acetyl-ADP-ribose deacetylase OS=Salmonella typhimurium (strain LT2 / SGSC1412 / ATCC 700720) GN=ymdB PE=3 SV=1 - [YMDB_SALTY]	56.42	1	6	6	11	Pf01661	7.41877e+06	6.54946e+06	24.7478	50.28	5	5	24.7147	49.72	5	6	179	19.1837	5.77002
Q7CQF0	Putative ACR protein OS=Salmonella typhimurium (strain LT2 / SGSC1412 / ATCC 700720) GN=ychN PE=4 SV=1 - [Q7CQF0_SALTY]	56.41	1	3	3	10	Pf02635	3.96864e+07	9.55858e+07	23.3065	56.41	3	5	16.572	32.48	2	5	117	12.6597	5.09717
Q93IM5	Glucokinase OS=Salmonella typhimurium (strain LT2 / SGSC1412 / ATCC 700720) GN=glk PE=3 SV=1 - [GLK_SALTY]	56.39	1	12	12	24	Pf02685	2.36911e+07	4.66828e+07	45.6222	38.32	9	11	56.7418	52.96	11	13	321	34.5727	6.26514
Q8ZR94	Putative inner membrane protein OS=Salmonella typhimurium (strain LT2 / SGSC1412 / ATCC 700720) GN=ybbK PE=4 SV=1 - [Q8ZR94_SALTY]	56.39	1	12	12	28	Pf01145	2.33949e+07	2.62677e+07	62.3354	47.54	10	13	78.1778	52.46	11	15	305	33.6387	5.45264
Q8ZND5	Putative transketolase OS=Salmonella typhimurium (strain LT2 / SGSC1412 / ATCC 700720) GN=STM2340 PE=4 SV=1 - [Q8ZND5_SALTY]	56.15	1	10	10	21	Pf02779; Pf02780	1.48841e+07	8.73326e+06	58.6922	56.15	10	15	22.3154	34.07	6	6	317	34.5396	6.23975
Q8ZPI6	Putative periplasmic protein OS=Salmonella typhimurium (strain LT2 / SGSC1412 / ATCC 700720) GN=ydeI PE=1 SV=1 - [Q8ZPI6_SALTY]	56.15	1	5	5	7	Pf04076	3.03414e+07	0	22.4719	56.15	5	7					130	14.3765	6.32861
Q8ZQD3	Anaerobic dimethyl sulfoxide reductase, subunit A OS=Salmonella typhimurium (strain LT2 / SGSC1412 / ATCC 700720) GN=dmsA PE=3 SV=1 - [Q8ZQD3_SALTY]	56.14	2	27	29	73	Pf00384; Pf01568; Pf04879	4.07719e+07	2.16326e+07	139.32	53.56	25	39	128.805	49.39	26	34	814	90.2889	6.80029
P66030	GTP cyclohydrolase-2 OS=Salmonella typhimurium (strain LT2 / SGSC1412 / ATCC 700720) GN=ribA PE=3 SV=1 - [RIBA_SALTY]	56.12	1	6	6	12	Pf00925	6.19674e+06	1.51718e+07	23.5246	43.37	4	5	35.4109	52.04	5	7	196	21.6212	6.13818
Q8ZQF0	Pyruvate dehydrogenase/oxidase FAD and thiamine PPi cofactors, cytoplasmic in absence of cofactors OS=Salmonella typhimurium (strain LT2 / SGSC1412 / ATCC 700720) GN=poxB PE=3 SV=1 - [Q8ZQF0_SALTY]	56.12	1	18	18	41	Pf00205; Pf02775; Pf02776	1.06657e+08	1.27199e+07	110.448	55.94	17	32	35.479	22.03	7	9	572	61.6437	6.7417
P67551	UPF0253 protein YaeP OS=Salmonella typhimurium (strain LT2 / SGSC1412 / ATCC 700720) GN=yaeP PE=3 SV=1 - [YAEP_SALTY]	56.06	1	2	2	4	Pf06786	3.26718e+07	2.5691e+07	7.56954	31.82	1	1	20.8486	56.06	2	3	66	7.15159	4.65283
O87574	Probable rRNA maturation factor YbeY OS=Salmonella typhimurium (strain LT2 / SGSC1412 / ATCC 700720) GN=ybeY PE=3 SV=2 - [RRMF_SALTY]	56.05	1	3	3	4	Pf02130	1.27246e+07	8.01507e+06	9.79087	46.5	2	2	11.8835	28.03	2	2	157	17.7726	4.31006
P0A1F0	D-alanine--D-alanine ligase A OS=Salmonella typhimurium (strain LT2 / SGSC1412 / ATCC 700720) GN=ddlA PE=1 SV=2 - [DDLA_SALTY]	56.04	1	10	10	20	Pf01820; Pf02222; Pf02655; Pf02786; Pf07478; Pf08443; Pf13535	9.63875e+06	1.03438e+07	34.476	37.09	8	10	44.379	50.55	8	10	364	39.3323	5.65576
Q8ZRC0	ATP-dependent Clp protease ATP-binding subunit ClpX OS=Salmonella typhimurium (strain LT2 / SGSC1412 / ATCC 700720) GN=clpX PE=3 SV=1 - [CLPX_SALTY]	56.03	1	15	15	31	Pf00004; Pf01078; Pf05496; Pf06068; Pf06689; Pf07724; Pf07726; Pf07728; Pf10431; Pf13207; Pf13401; Pf14532	2.53902e+07	2.82919e+07	74.3829	42.08	12	17	58.2192	41.84	12	14	423	46.1471	5.35107
P0A1Y8	NADH-quinone oxidoreductase subunit E OS=Salmonella typhimurium (strain LT2 / SGSC1412 / ATCC 700720) GN=nuoE PE=3 SV=1 - [NUOE_SALTY]	56.02	1	5	5	16	Pf01257	5.48229e+07	4.89014e+07	39.3314	56.02	5	8	37.9613	56.02	5	8	166	18.5902	5.50342
Q7CQ13	[2FE-2S] ferredoxin OS=Salmonella typhimurium (strain LT2 / SGSC1412 / ATCC 700720) GN=fdx PE=4 SV=1 - [Q7CQ13_SALTY]	55.86	1	4	4	9	Pf00111	1.70533e+07	1.366e+07	12.066	35.14	2	3	28.0711	55.86	4	6	111	12.3809	4.51318
P55883	Hydroxyethylthiazole kinase OS=Salmonella typhimurium (strain LT2 / SGSC1412 / ATCC 700720) GN=thiM PE=3 SV=1 - [THIM_SALTY]	55.85	1	7	7	12	Pf02110	404034	2.50576e+07	0	21.51	1	1	43.6513	48.3	6	11	265	27.404	5.80811
Q7CPM1	AcetylCoA carboxylase, BCCP subunit OS=Salmonella typhimurium (strain LT2 / SGSC1412 / ATCC 700720) GN=accB PE=4 SV=1 - [Q7CPM1_SALTY]	55.77	1	4	4	9	Pf00364	3.2146e+07	2.68405e+07	16.1717	42.95	3	5	14.3488	55.77	4	4	156	16.6765	4.65283
P0A2C5	D-ribose-binding periplasmic protein OS=Salmonella typhimurium (strain LT2 / SGSC1412 / ATCC 700720) GN=rbsB PE=1 SV=1 - [RBSB_SALTY]	55.74	1	12	12	23	Pf00532; Pf13377; Pf13407; Pf13458	5.03944e+07	5.11738e+07	48.6742	48.99	9	10	61.1952	55.74	12	13	296	30.9435	8.6167
Q7CQP4	Putative oxidoreductase OS=Salmonella typhimurium (strain LT2 / SGSC1412 / ATCC 700720) GN=ydjA PE=4 SV=1 - [Q7CQP4_SALTY]	55.74	1	7	7	12	Pf00881	2.92457e+07	3.05057e+07	21.7258	38.8	6	6	18.7952	47.54	6	6	183	20.1153	7.25439
Q8ZP42	Formyltetrahydrofolate hydrolase OS=Salmonella typhimurium (strain LT2 / SGSC1412 / ATCC 700720) GN=purU PE=4 SV=1 - [Q8ZP42_SALTY]	55.71	1	8	8	17	Pf00551; Pf01842	8.75436e+06	8.83403e+06	32.9515	45.71	7	9	28.2669	52.5	7	8	280	31.8095	6.84424
P64281	Transcription elongation factor GreA OS=Salmonella typhimurium (strain LT2 / SGSC1412 / ATCC 700720) GN=greA PE=3 SV=1 - [GREA_SALTY]	55.7	1	10	10	20	Pf01272; Pf03449	2.36497e+07	2.48398e+07	30.9705	55.7	9	9	41.4692	55.7	10	11	158	17.6451	4.84326
P0A1S4	DNA-binding protein StpA OS=Salmonella typhimurium (strain LT2 / SGSC1412 / ATCC 700720) GN=stpA PE=3 SV=1 - [STPA_SALTY]	55.64	1	6	6	21	Pf00816	7.5014e+07	9.17147e+07	50.0326	55.64	6	12	37.125	55.64	6	9	133	15.478	8.39697
Q8ZP03	Mannose-specific enzyme IIAB OS=Salmonella typhimurium (strain LT2 / SGSC1412 / ATCC 700720) GN=manX PE=4 SV=1 - [Q8ZP03_SALTY]	55.59	1	15	15	41	Pf03610; Pf03830	8.93187e+07	7.66597e+07	82.2547	51.86	14	21	84.3808	53.42	13	20	322	34.9655	6.0874
P08421	Aspartate carbamoyltransferase regulatory chain OS=Salmonella typhimurium (strain LT2 / SGSC1412 / ATCC 700720) GN=pyrI PE=3 SV=3 - [PYRI_SALTY]	55.56	1	5	5	8	Pf01948; Pf02748	1.7614e+06	1.04542e+07	4.60449	22.88	2	2	19.9695	55.56	5	6	153	17.0758	7.75244
Q8ZMA7	Putative POT family peptide transport protein OS=Salmonella typhimurium (strain LT2 / SGSC1412 / ATCC 700720) GN=ygdR PE=4 SV=1 - [Q8ZMA7_SALTY]	55.56	1	2	2	4	Pf06004	4.20056e+07	6.21339e+06	7.77255	55.56	2	2	6.1363	55.56	1	2	72	7.82181	4.65283
Q8ZKM0	Phosphoenolpyruvate carboxylase OS=Salmonella typhimurium (strain LT2 / SGSC1412 / ATCC 700720) GN=ppc PE=3 SV=1 - [CAPP_SALTY]	55.49	1	37	37	73	Pf00311	2.71764e+07	3.66622e+07	113.63	40.66	27	32	163.893	50.51	34	41	883	98.9403	6.20166
Q8ZKX5	High-affinity phosphate transporter OS=Salmonella typhimurium (strain LT2 / SGSC1412 / ATCC 700720) GN=pstS PE=4 SV=1 - [Q8ZKX5_SALTY]	55.49	1	18	18	32	Pf01547; Pf12727; Pf12849	1.24667e+07	2.82552e+07	38.9591	41.62	10	13	79.9118	55.49	17	19	346	36.7939	8.88037
Q7CPH8	Protein-export protein SecB OS=Salmonella typhimurium (strain LT2 / SGSC1412 / ATCC 700720) GN=secB PE=3 SV=1 - [SECB_SALTY]	55.48	1	5	5	19	Pf02556	1.43614e+08	1.1246e+08	43.8168	55.48	5	9	48.1529	55.48	5	10	155	17.2343	4.37354
Q8ZRB9	Lon protease OS=Salmonella typhimurium (strain LT2 / SGSC1412 / ATCC 700720) GN=lon PE=3 SV=1 - [Q8ZRB9_SALTY]	55.48	1	38	38	107	Pf00004; Pf02190; Pf05362; Pf07728; Pf08298; Pf13191; Pf13207; Pf13541	4.25301e+07	4.90245e+07	188.495	54.97	36	54	203.571	54.08	34	53	784	87.3558	6.39209
P0A1S2	DNA-binding protein H-NS OS=Salmonella typhimurium (strain LT2 / SGSC1412 / ATCC 700720) GN=hns PE=1 SV=2 - [HNS_SALTY]	55.47	1	9	9	55	Pf00816	5.1327e+08	4.75219e+08	154.175	55.47	9	32	112.189	55.47	9	23	137	15.533	5.2876
Q8ZPV9	Putative enzyme related to aldose 1-epimerase OS=Salmonella typhimurium (strain LT2 / SGSC1412 / ATCC 700720) GN=yeaD PE=1 SV=1 - [Q8ZPV9_SALTY]	55.44	1	9	9	29	Pf01263	3.47262e+07	9.70501e+07	45.67	49.66	8	12	63.6652	55.44	9	17	294	32.5395	6.13818
Q8ZPS3	Phosphoenolpyruvate synthase OS=Salmonella typhimurium (strain LT2 / SGSC1412 / ATCC 700720) GN=pps PE=3 SV=1 - [Q8ZPS3_SALTY]	55.43	1	32	32	104	Pf00391; Pf01326; Pf02896	1.08537e+08	9.75347e+07	197.369	55.43	32	52	199.883	51.14	30	52	792	87.1535	5.10986
P0A1B7	ATP synthase epsilon chain OS=Salmonella typhimurium (strain LT2 / SGSC1412 / ATCC 700720) GN=atpC PE=2 SV=2 - [ATPE_SALTY]	55.4	1	3	3	9	Pf00401; Pf02823	5.10769e+07	8.38593e+07	21.9831	55.4	3	6	13.7455	33.09	2	3	139	15.0549	6.27783
Q7CQG1	Putative translation factor OS=Salmonella typhimurium (strain LT2 / SGSC1412 / ATCC 700720) GN=yciO PE=4 SV=1 - [Q7CQG1_SALTY]	55.34	1	8	8	22	Pf01300	9.51914e+06	1.82802e+07	36.3998	46.6	6	9	50.9897	53.88	7	13	206	23.0919	6.21436
Q7CQJ0	Stationary-phase-induced ribosome-associated protein OS=Salmonella typhimurium (strain LT2 / SGSC1412 / ATCC 700720) GN=sra PE=3 SV=1 - [SRA_SALTY]	55.32	1	3	3	7	Pf08136	1.23493e+07	1.88675e+07	17.7332	38.3	2	3	21.2546	55.32	3	4	47	5.36584	11.3267
Q8ZR92	Putative thioredoxin protein OS=Salmonella typhimurium (strain LT2 / SGSC1412 / ATCC 700720) GN=ybbN PE=1 SV=1 - [Q8ZR92_SALTY]	55.28	1	9	9	34	Pf00085; Pf13098; Pf13728; Pf13905; Pf14559; Pf14561	2.85618e+07	3.11549e+07	67.391	47.89	8	18	66.0349	55.28	9	16	284	31.7944	4.70361
Q8ZPC9	Gamma-aminobutyraldehyde dehydrogenase OS=Salmonella typhimurium (strain LT2 / SGSC1412 / ATCC 700720) GN=prr PE=3 SV=2 - [ABDH_SALTY]	55.27	1	14	14	25	Pf00171	4.06676e+07	850294	83.2942	55.27	14	23	6.0104	12.03	2	2	474	51.1591	5.89697
Q8ZRC9	UPF0234 protein YajQ OS=Salmonella typhimurium (strain LT2 / SGSC1412 / ATCC 700720) GN=yajQ PE=3 SV=2 - [YAJQ_SALTY]	55.21	1	8	8	20	Pf04461	3.98678e+07	1.73917e+08	45.237	42.94	5	9	44.8549	55.21	8	11	163	18.3077	5.75732
Q8ZKR6	Response reguator in two-component regulatory system with CpxA OS=Salmonella typhimurium (strain LT2 / SGSC1412 / ATCC 700720) GN=cpxR PE=4 SV=1 - [Q8ZKR6_SALTY]	55.17	1	7	7	24	Pf00072; Pf00486	4.68753e+07	59550036	45.7397	55.17	7	14	35.9585	55.17	7	10	232	26.2577	5.65576
Q8ZN76	Putative glutaredoxin family protein OS=Salmonella typhimurium (strain LT2 / SGSC1412 / ATCC 700720) GN=yffB PE=4 SV=1 - [Q8ZN76_SALTY]	55.08	1	5	5	6	Pf03960	0	5.11776e+06	0	22.88	1	1	21.1579	50	4	5	118	13.5389	6.52197
Q8ZQC4	Cytidylate kinase OS=Salmonella typhimurium (strain LT2 / SGSC1412 / ATCC 700720) GN=cmk PE=3 SV=1 - [KCY_SALTY]	55.07	1	8	8	11	Pf02224; Pf13189; Pf13207	6.30072e+06	8.41619e+06	12.0985	33.48	5	5	23.603	37.89	6	6	227	24.7681	5.8208
Q7CP63	Response regulator (OmpR family) in two-component regulatory system with ArcB (Or CpxA) OS=Salmonella typhimurium (strain LT2 / SGSC1412 / ATCC 700720) GN=arcA PE=4 SV=1 - [Q7CP63_SALTY]	55.04	1	13	13	39	Pf00072; Pf00486	7.10378e+07	9.27219e+07	80.2954	55.04	13	21	69.2631	48.32	11	18	238	27.2739	5.42725
P05989	Ketol-acid reductoisomerase OS=Salmonella typhimurium (strain LT2 / SGSC1412 / ATCC 700720) GN=ilvC PE=2 SV=4 - [ILVC_SALTY]	54.99	1	17	17	33	Pf01450; Pf02826; Pf07991	1.45507e+07	4.60763e+07	45.9271	31.57	11	12	83.17	54.99	17	21	491	53.9071	5.24951
Q8ZKH6	Transcriptional repressor of znuABC operon OS=Salmonella typhimurium (strain LT2 / SGSC1412 / ATCC 700720) GN=zur PE=4 SV=1 - [Q8ZKH6_SALTY]	54.97	1	6	6	14	Pf01047; Pf01475	1.00778e+07	4.50472e+06	41.988	53.22	5	9	14.3729	54.97	5	5	171	19.1526	6.771
O85139	3-oxoacyl-[acyl-carrier-protein] synthase 3 OS=Salmonella typhimurium (strain LT2 / SGSC1412 / ATCC 700720) GN=fabH PE=3 SV=1 - [FABH_SALTY]	54.89	1	11	11	26	Pf00109; Pf01154; Pf08541; Pf08545	4.15804e+07	4.12925e+07	50.0877	48.26	9	10	63.6084	54.89	11	16	317	33.5021	5.63037
Q8ZRT1	Pyruvate dehydrogenase OS=Salmonella typhimurium (strain LT2 / SGSC1412 / ATCC 700720) GN=aceF PE=3 SV=1 - [Q8ZRT1_SALTY]	54.85	1	27	27	85	Pf00198; Pf00364; Pf01597; Pf02817	1.59247e+08	1.59037e+08	156.802	53.1	26	42	167.416	52.15	24	43	629	66.0985	5.24951
Q7CPP9	Phosphoglucosamine mutase OS=Salmonella typhimurium (strain LT2 / SGSC1412 / ATCC 700720) GN=glmM PE=3 SV=1 - [GLMM_SALTY]	54.83	1	19	19	41	Pf00408; Pf02878; Pf02879; Pf02880	2.1198e+07	2.14174e+07	82.2681	48.54	17	23	52.0872	46.29	16	18	445	47.4116	6.06201
Q8ZLG5	1,4-alpha-glucan branching enzyme GlgB OS=Salmonella typhimurium (strain LT2 / SGSC1412 / ATCC 700720) GN=glgB PE=3 SV=1 - [GLGB_SALTY]	54.81	1	23	23	44	Pf00128; Pf02324; Pf02806; Pf02922	2.59849e+07	2.45112e+07	106.908	52.75	22	30	54.108	21.29	10	14	728	84.2215	6.39209
Q8ZRU6	UDP-N-acetylmuramoyl-tripeptide--D-alanyl-D-alanine ligase OS=Salmonella typhimurium (strain LT2 / SGSC1412 / ATCC 700720) GN=murF PE=3 SV=1 - [Q8ZRU6_SALTY]	54.65	1	9	9	18	Pf01225; Pf02875; Pf08245	1.36343e+07	1.12417e+07	42.6683	54.65	9	12	24.5855	19.47	4	6	452	47.5036	6.11279
Q8ZRN1	D-methionine-binding lipoprotein MetQ OS=Salmonella typhimurium (strain LT2 / SGSC1412 / ATCC 700720) GN=metQ PE=3 SV=1 - [METQ_SALTY]	54.61	1	9	9	18	Pf03180; Pf04069	1.81465e+07	7.558e+06	53.3682	54.61	9	11	31.4754	42.44	7	7	271	29.4176	5.57959
Q7CR61	Regulator in colanic acid synthesis OS=Salmonella typhimurium (strain LT2 / SGSC1412 / ATCC 700720) GN=rcsF PE=4 SV=1 - [Q7CR61_SALTY]	54.48	1	4	4	14		2.96021e+07	1.79857e+07	31.409	54.48	4	7	29.9855	54.48	4	7	134	14.1802	8.92432
Q8ZR68	Cysteine--tRNA ligase OS=Salmonella typhimurium (strain LT2 / SGSC1412 / ATCC 700720) GN=cysS PE=3 SV=1 - [SYC_SALTY]	54.45	1	16	16	34	Pf00133; Pf01406; Pf01921; Pf09190; Pf09334	1.3701e+07	1.59544e+07	67.2253	50.33	14	16	65.0034	46.42	15	18	461	52.2237	5.56689
Q8ZP91	NAD-dependent fermentative D-lactate dehydrogenase OS=Salmonella typhimurium (strain LT2 / SGSC1412 / ATCC 700720) GN=ldhA PE=3 SV=1 - [Q8ZP91_SALTY]	54.41	1	13	13	41	Pf00389; Pf00670; Pf02826	5.63195e+07	6.00046e+07	67.7536	54.41	13	20	75.5495	54.41	13	21	329	36.3934	5.80811
P0A2T6	Catabolite gene activator OS=Salmonella typhimurium (strain LT2 / SGSC1412 / ATCC 700720) GN=crp PE=4 SV=1 - [CRP_SALTY]	54.29	1	11	11	27	Pf00027; Pf00325; Pf13412; Pf13545	9.58483e+07	6.68243e+07	42.016	54.29	11	14	34.2185	48.1	10	13	210	23.6414	8.25049
Q8ZLD4	Glutathione oxidoreductase OS=Salmonella typhimurium (strain LT2 / SGSC1412 / ATCC 700720) GN=gor PE=3 SV=1 - [Q8ZLD4_SALTY]	54.22	1	15	15	57	Pf00070; Pf02852; Pf07992; Pf13738	7.06964e+07	1.05498e+08	110.997	54.22	15	27	125.772	54	14	30	450	48.6617	6.17627
P41791	Ethanolamine utilization protein EutM OS=Salmonella typhimurium (strain LT2 / SGSC1412 / ATCC 700720) GN=eutM PE=3 SV=1 - [EUTM_SALTY]	54.17	1	3	3	5	Pf00936	4.03728e+06	1.34717e+07	3.70556	12.5	1	1	17.1265	54.17	3	4	96	9.83617	6.52197
Q8ZKQ1	Autoinducer 2-binding protein LsrB OS=Salmonella typhimurium (strain LT2 / SGSC1412 / ATCC 700720) GN=lsrB PE=1 SV=1 - [LSRB_SALTY]	54.12	1	11	11	25	Pf13407	1.85218e+07	3.29722e+07	46.0484	37.35	8	11	56.005	54.12	11	14	340	36.7368	6.93213
P0A1N0	Surface presentation of antigens protein SpaK OS=Salmonella typhimurium (strain LT2 / SGSC1412 / ATCC 700720) GN=spaK PE=1 SV=1 - [SPAK_SALTY]	54.07	1	5	5	27	Pf03519	6.02936e+07	7.06182e+06	82.5511	54.07	5	22	18.4253	32.59	3	5	135	14.9095	4.70361
Q8ZPW5	Putative cytoplasmic protein OS=Salmonella typhimurium (strain LT2 / SGSC1412 / ATCC 700720) GN=yeaK PE=4 SV=1 - [Q8ZPW5_SALTY]	54.07	1	5	5	12	Pf04073	2.05896e+06	1.14301e+07	8.42681	29.65	3	3	27.4029	54.07	5	9	172	18.4947	7.92822
P19576	Maltose-binding periplasmic protein OS=Salmonella typhimurium (strain LT2 / SGSC1412 / ATCC 700720) GN=malE PE=1 SV=2 - [MALE_SALTY]	54.04	1	16	16	38	Pf01547; Pf13343; Pf13416; Pf13786	2.63141e+07	2.73477e+07	83.3024	51.52	15	20	74.7444	50.25	14	18	396	43.1534	6.66846
Q7CP84	Putative peptide maturation protein OS=Salmonella typhimurium (strain LT2 / SGSC1412 / ATCC 700720) GN=pmbA PE=4 SV=1 - [Q7CP84_SALTY]	54	1	19	19	43	Pf01523	1.70738e+07	2.21151e+07	83.2437	53.78	17	20	97.516	54	19	23	450	48.3785	5.61768
P64437	Uncharacterized protein YbgS OS=Salmonella typhimurium (strain LT2 / SGSC1412 / ATCC 700720) GN=ybgS PE=4 SV=1 - [YBGS_SALTY]	53.91	1	5	5	42	Pf13985	3.64221e+07	0	83.1531	53.91	5	42					128	13.3222	5.41455
Q8ZQX0	Putative enzyme OS=Salmonella typhimurium (strain LT2 / SGSC1412 / ATCC 700720) GN=ybfF PE=4 SV=1 - [Q8ZQX0_SALTY]	53.91	1	6	6	10	Pf00561; Pf07819; Pf12695; Pf12697	5.48394e+06	7.32206e+06	13.698	32.81	3	3	24.2842	53.91	6	7	256	28.7188	6.63916
Q7CQR0	Putative uncharacterized protein ycfF OS=Salmonella typhimurium (strain LT2 / SGSC1412 / ATCC 700720) GN=ycfF PE=4 SV=1 - [Q7CQR0_SALTY]	53.78	1	3	3	11	Pf01230; Pf11969	2.68397e+07	5.3566e+07	22.5872	53.78	3	8	10.8313	39.5	2	3	119	13.2609	6.17627
Q8ZM41	Putative cytoplasmic protein OS=Salmonella typhimurium (strain LT2 / SGSC1412 / ATCC 700720) GN=yggL PE=4 SV=1 - [Q8ZM41_SALTY]	53.7	1	4	4	15	Pf04320	1.39606e+07	1.02569e+07	42.8143	53.7	4	9	25.9049	53.7	4	6	108	12.7863	4.93213
P10367	Histidine biosynthesis bifunctional protein HisIE OS=Salmonella typhimurium (strain LT2 / SGSC1412 / ATCC 700720) GN=hisI PE=3 SV=2 - [HIS2_SALTY]	53.69	1	5	5	16	Pf01502; Pf01503	6.08607e+06	1.47128e+07	28.5626	36.45	4	9	27.2367	47.78	4	7	203	22.6604	5.75732
P26417	Flagellar protein FliL OS=Salmonella typhimurium (strain LT2 / SGSC1412 / ATCC 700720) GN=fliL PE=3 SV=1 - [FLIL_SALTY]	53.55	1	4	4	11	Pf03748	7.18587e+06	5.03247e+06	18.1496	53.55	4	5	22.6114	53.55	4	6	155	17.0913	9.61279
Q7CQ55	Putative inner membrane protein OS=Salmonella typhimurium (strain LT2 / SGSC1412 / ATCC 700720) GN=elaB PE=4 SV=1 - [Q7CQ55_SALTY]	53.4	1	5	5	12	Pf05957	6.01654e+07	9.54907e+06	39.1279	53.4	5	9	14.7678	27.18	2	3	103	11.6299	5.52881
P0A249	Phosphoenolpyruvate-protein phosphotransferase OS=Salmonella typhimurium (strain LT2 / SGSC1412 / ATCC 700720) GN=ptsI PE=3 SV=1 - [PT1_SALTY]	53.39	1	25	25	81	Pf00391; Pf02896; Pf05524	1.13518e+08	2.097e+08	175.74	49.22	21	38	191.916	50.96	23	43	575	63.3289	4.84326
Q8ZMM2	NADP-dependent succinate-semialdehyde dehydrogenase I OS=Salmonella typhimurium (strain LT2 / SGSC1412 / ATCC 700720) GN=gabD PE=3 SV=1 - [Q8ZMM2_SALTY]	53.32	1	15	15	17	Pf00171	1.52355e+07	0	62.9154	53.32	15	17					482	51.8157	5.61768
Q8ZPV5	Selenide, water dikinase OS=Salmonella typhimurium (strain LT2 / SGSC1412 / ATCC 700720) GN=selD PE=3 SV=1 - [SELD_SALTY]	53.31	1	9	9	17	Pf00586; Pf02769	1.74178e+07	1.37548e+07	48.6362	43.8	8	10	29.379	39.77	7	7	347	36.4145	5.13525
Q7CQV0	Arginine transport system OS=Salmonella typhimurium (strain LT2 / SGSC1412 / ATCC 700720) GN=artP PE=3 SV=1 - [Q7CQV0_SALTY]	53.31	1	7	7	11	Pf00005; Pf02463; Pf03193; Pf13191; Pf13304	7.54576e+06	0	17.8162	53.31	7	11					242	26.9159	6.52197
P60726	50S ribosomal protein L4 OS=Salmonella typhimurium (strain LT2 / SGSC1412 / ATCC 700720) GN=rplD PE=1 SV=1 - [RL4_SALTY]	53.23	1	7	7	61	Pf00573	1.38555e+08	1.99814e+08	141.294	53.23	7	30	143.513	53.23	7	31	201	22.0729	9.72998
Q7CPS6	Uptake of enterochelin OS=Salmonella typhimurium (strain LT2 / SGSC1412 / ATCC 700720) GN=exbD PE=3 SV=1 - [Q7CPS6_SALTY]	53.19	1	2	2	3	Pf02472	4.32878e+07	82336.3	0	53.19	2	2	0	32.62	1	1	141	15.609	4.80518
Q8ZQK1	Putative cytoplasmic protein OS=Salmonella typhimurium (strain LT2 / SGSC1412 / ATCC 700720) GN=ybjN PE=4 SV=1 - [Q8ZQK1_SALTY]	53.16	1	2	2	4	Pf10722	1.55373e+06	5.7166e+06	0	29.75	1	1	0	53.16	2	3	158	17.6807	4.44971
P36556	Transcriptional regulatory protein BasR OS=Salmonella typhimurium (strain LT2 / SGSC1412 / ATCC 700720) GN=basR PE=1 SV=1 - [BASR_SALTY]	53.15	1	6	6	12	Pf00072; Pf00486	1.40246e+07	1.06597e+07	18.2618	46.4	4	6	13.1209	53.15	5	6	222	25.019	6.21436
Q7CQJ7	UPF0482 protein YnfB OS=Salmonella typhimurium (strain LT2 / SGSC1412 / ATCC 700720) GN=ynfB PE=3 SV=1 - [YNFB_SALTY]	53.1	1	6	6	15	Pf06932	2.00829e+07	4.88785e+07	32.7543	53.1	5	7	38.707	53.1	6	8	113	12.8383	7.84033
Q8ZQ76	Aminopeptidase N OS=Salmonella typhimurium (strain LT2 / SGSC1412 / ATCC 700720) GN=pepN PE=4 SV=1 - [Q8ZQ76_SALTY]	53.1	1	28	28	87	Pf01433; Pf11940; Pf13485	5.04026e+07	5.31497e+07	207.589	53.1	28	48	164.498	49.89	25	39	870	98.6515	5.26221
P08870	Orotate phosphoribosyltransferase OS=Salmonella typhimurium (strain LT2 / SGSC1412 / ATCC 700720) GN=pyrE PE=1 SV=3 - [PYRE_SALTY]	53.05	1	8	8	10	Pf00156	4.15706e+06	8.95329e+06	7.06198	13.15	2	2	29.7734	53.05	8	8	213	23.5472	5.87158
Q02755	Methyl-accepting chemotaxis citrate transducer OS=Salmonella typhimurium (strain LT2 / SGSC1412 / ATCC 700720) GN=tcp PE=3 SV=1 - [MCPC_SALTY]	53.02	1	15	17	32	Pf00015; Pf00672; Pf02203	2.82978e+07	2.24362e+07	74.8275	43.51	14	15	83.2588	46.25	15	17	547	58.914	4.91943
P0A1A9	Exodeoxyribonuclease III OS=Salmonella typhimurium (strain LT2 / SGSC1412 / ATCC 700720) GN=xthA PE=3 SV=1 - [EX3_SALTY]	52.99	1	11	11	31	Pf03372; Pf14529	1.2267e+07	2.40383e+07	57.1299	52.99	11	16	61.4378	52.99	11	15	268	30.7656	6.65381
Q8ZS17	UPF0246 protein YaaA OS=Salmonella typhimurium (strain LT2 / SGSC1412 / ATCC 700720) GN=yaaA PE=3 SV=1 - [YAAA_SALTY]	52.92	1	12	12	17	Pf03883	6.26139e+06	1.94193e+07	16.7692	27.24	4	5	42.5138	50.19	11	12	257	29.7453	6.26514
P66191	50S ribosomal protein L31 OS=Salmonella typhimurium (strain LT2 / SGSC1412 / ATCC 700720) GN=rpmE PE=3 SV=1 - [RL31_SALTY]	52.86	1	3	3	9	Pf01197	7.27474e+07	1.08025e+08	24.9102	52.86	3	5	18.2889	51.43	2	4	70	7.71389	9.36377
P0A9Z4	Nitrogen regulatory protein P-II 1 OS=Salmonella typhimurium (strain LT2 / SGSC1412 / ATCC 700720) GN=glnB PE=3 SV=1 - [GLNB_SALTY]	52.68	1	6	6	10	Pf00543	7.72097e+06	1.08565e+07	13.9136	51.79	5	5	14.2305	35.71	5	5	112	12.4176	5.33838
Q8ZK05	Putative inner membrane protein OS=Salmonella typhimurium (strain LT2 / SGSC1412 / ATCC 700720) GN=STM4503 PE=4 SV=1 - [Q8ZK05_SALTY]	52.65	1	11	11	24		1.0722e+07	1.67673e+07	44.7474	47.76	10	12	44.3616	46.12	10	12	245	28.6699	5.8208
Q8ZP10	Site-determining protein OS=Salmonella typhimurium (strain LT2 / SGSC1412 / ATCC 700720) GN=minD PE=3 SV=1 - [Q8ZP10_SALTY]	52.59	1	14	14	40	Pf01656; Pf13614	1.29799e+08	7.10872e+07	99.9918	49.26	12	20	92.3723	52.59	14	20	270	29.4816	5.49072
P0A2M7	Mannonate dehydratase OS=Salmonella typhimurium (strain LT2 / SGSC1412 / ATCC 700720) GN=uxuA PE=3 SV=1 - [UXUA_SALTY]	52.54	1	13	13	24	Pf01261; Pf03786	8.73289e+06	1.32836e+07	47.4152	36.29	9	11	51.6412	46.19	11	13	394	44.9087	5.98584
P0A2G9	Cobalt-precorrin-4 C(11)-methyltransferase OS=Salmonella typhimurium (strain LT2 / SGSC1412 / ATCC 700720) GN=cbiF PE=1 SV=1 - [CBIF_SALTY]	52.53	1	9	9	19	Pf00590	1.59845e+07	2.35312e+07	39.9496	40.08	6	9	37.6369	41.25	8	10	257	28.3588	6.40479
P0A2K7	UTP--glucose-1-phosphate uridylyltransferase OS=Salmonella typhimurium (strain LT2 / SGSC1412 / ATCC 700720) GN=galF PE=3 SV=1 - [GALF_SALTY]	52.53	1	11	11	31	Pf00483	6.56645e+07	3.87928e+07	62.7192	46.46	9	14	71.585	52.53	11	17	297	32.9372	5.93506
Q8ZQR7	Molybdate transporter OS=Salmonella typhimurium (strain LT2 / SGSC1412 / ATCC 700720) GN=modA PE=4 SV=1 - [Q8ZQR7_SALTY]	52.53	1	10	10	27	Pf13531	2.69789e+07	2.93343e+07	50.5359	52.53	10	13	49.1219	52.53	10	14	257	27.5033	7.06396
Q8ZRD0	Geranyltranstransferase (Farnesyldiphosphate synthase) OS=Salmonella typhimurium (strain LT2 / SGSC1412 / ATCC 700720) GN=ispA PE=3 SV=1 - [Q8ZRD0_SALTY]	52.51	1	7	7	17	Pf00348	6.12639e+06	9.54781e+06	32.6023	38.8	4	8	43.9711	33.44	5	9	299	31.9665	5.37646
Q7CQX4	2-oxoglutarate dehydrogenase (Dihydrolipoyltranssuccinase E2 component) OS=Salmonella typhimurium (strain LT2 / SGSC1412 / ATCC 700720) GN=sucB PE=3 SV=1 - [Q7CQX4_SALTY]	52.49	1	16	16	128	Pf00198; Pf00364; Pf02817	3.65878e+08	1.91148e+08	218.347	52.49	15	65	221.785	52.49	16	63	402	43.83	5.69385
P26264	3'(2'),5'-bisphosphate nucleotidase CysQ OS=Salmonella typhimurium (strain LT2 / SGSC1412 / ATCC 700720) GN=cysQ PE=2 SV=2 - [CYSQ_SALTY]	52.44	1	7	7	12	Pf00459	2.33451e+07	9.16444e+06	25.1929	48.37	6	7	17.1873	32.52	5	5	246	27.473	5.61768
Q8ZM69	D-3-phosphoglycerate dehydrogenase OS=Salmonella typhimurium (strain LT2 / SGSC1412 / ATCC 700720) GN=serA PE=3 SV=1 - [Q8ZM69_SALTY]	52.44	1	10	10	20	Pf00389; Pf01842; Pf02826; Pf13291	1.8327e+07	1.2968e+07	36.3867	36.34	8	10	34.0577	43.17	7	10	410	43.9601	6.88818
Q9FA46	Tricarboxylic transport protein OS=Salmonella typhimurium (strain LT2 / SGSC1412 / ATCC 700720) GN=STM2786 PE=4 SV=1 - [Q9FA46_SALTY]	52.31	1	10	10	12	Pf03401	2.04532e+07	589625	34.99	39.38	9	10	0	12.92	1	2	325	35.4572	8.27979
P65363	Cell division topological specificity factor OS=Salmonella typhimurium (strain LT2 / SGSC1412 / ATCC 700720) GN=minE PE=3 SV=1 - [MINE_SALTY]	52.27	1	6	6	14	Pf03776	2.87831e+07	2.38153e+07	23.2819	52.27	6	7	25.7261	52.27	6	7	88	10.1754	5.23682
P33321	Translation initiation factor IF-3 OS=Salmonella typhimurium (strain LT2 / SGSC1412 / ATCC 700720) GN=infC PE=3 SV=1 - [IF3_SALTY]	52.22	1	7	7	18	Pf00707; Pf05198	2.33371e+07	6.11152e+07	41.0457	43.89	6	9	43.1667	52.22	7	9	180	20.5811	9.5249
O30917	Chaperone protein SigE OS=Salmonella typhimurium (strain LT2 / SGSC1412 / ATCC 700720) GN=sigE PE=1 SV=1 - [SIGE_SALTY]	52.21	1	4	4	10	Pf07824	2.04897e+07	3.33799e+06	26.7142	31.86	3	7	16.1127	39.82	2	3	113	12.7433	4.24658
Q7CR26	Cytochrome o ubiquinol oxidase subunit II OS=Salmonella typhimurium (strain LT2 / SGSC1412 / ATCC 700720) GN=cyoA PE=4 SV=1 - [Q7CR26_SALTY]	52.2	1	10	10	22	Pf00116; Pf06481	3.52374e+07	2.83621e+07	53.2869	52.2	9	11	46.7719	40.57	8	11	318	35.2698	8.44092
Q8ZKE2	Fumarase B OS=Salmonella typhimurium (strain LT2 / SGSC1412 / ATCC 700720) GN=fumB PE=4 SV=1 - [Q8ZKE2_SALTY]	52.19	1	18	22	39	Pf05681; Pf05683	3.26751e+07	5.79076e+07	48.4622	23.18	10	12	120.515	52.19	22	27	548	60.0103	6.39209
Q8ZKB1	Phosphatidylserine decarboxylase proenzyme OS=Salmonella typhimurium (strain LT2 / SGSC1412 / ATCC 700720) GN=psd PE=3 SV=1 - [PSD_SALTY]	52.17	1	11	11	32	Pf02666	1.12093e+08	8.86943e+07	61.1346	52.17	11	16	56.7311	49.07	10	16	322	35.8657	6.81494
Q7CPP3	Putative ABC superfamily transport protein OS=Salmonella typhimurium (strain LT2 / SGSC1412 / ATCC 700720) GN=yrbC PE=4 SV=1 - [Q7CPP3_SALTY]	52.13	1	8	8	21	Pf05494	2.19222e+07	2.41466e+07	42.1287	52.13	8	13	32.8843	48.82	7	8	211	23.9894	9.12939
Q8ZQW3	Potassium-transporting ATPase C chain OS=Salmonella typhimurium (strain LT2 / SGSC1412 / ATCC 700720) GN=kdpC PE=3 SV=1 - [ATKC_SALTY]	52.06	1	2	2	2	Pf02669	5.67832e+08	0	0	23.2	1	1	0	28.87	1	1	194	20.4268	9.31982
P26982	Periplasmic serine endoprotease DegP OS=Salmonella typhimurium (strain LT2 / SGSC1412 / ATCC 700720) GN=degP PE=3 SV=1 - [DEGP_SALTY]	52	1	16	16	56	Pf00089; Pf00595; Pf10459; Pf13180; Pf13365	4.63852e+07	5.1066e+07	137.369	52	15	31	118.871	52	16	25	475	49.2845	8.77783
Q8ZQ68	Macrodomain Ter protein OS=Salmonella typhimurium (strain LT2 / SGSC1412 / ATCC 700720) GN=matP PE=3 SV=1 - [MATP_SALTY]	52	1	6	6	12	Pf06303	1.01502e+07	3.41527e+07	15.3589	33.33	3	4	26.9043	52	6	8	150	17.7895	9.94971
P0AA34	UPF0033 protein YedF OS=Salmonella typhimurium (strain LT2 / SGSC1412 / ATCC 700720) GN=yedF PE=3 SV=1 - [YEDF_SALTY]	51.95	1	2	2	5	Pf01206; Pf10006	3.74628e+06	3.08748e+06	5.06382	22.08	1	1	11.3653	51.95	2	4	77	8.63339	5.0083
Q8ZPF2	Putative glycosyl hydrolase OS=Salmonella typhimurium (strain LT2 / SGSC1412 / ATCC 700720) GN=STM1558 PE=4 SV=1 - [Q8ZPF2_SALTY]	51.95	1	21	21	31	Pf00128; Pf02324; Pf02922	4.16701e+07	1.6474e+06	112.784	51.95	21	30	2.8035	2.6	1	1	691	78.52	5.07178
Q8ZRT5	GMP reductase OS=Salmonella typhimurium (strain LT2 / SGSC1412 / ATCC 700720) GN=guaC PE=3 SV=1 - [GUAC_SALTY]	51.87	1	8	8	21	Pf00478	2.07553e+07	3.64466e+07	33.7551	38.33	6	8	56.251	49.57	7	13	347	37.1147	6.53662
Q7CP94	Ribonuclease R OS=Salmonella typhimurium (strain LT2 / SGSC1412 / ATCC 700720) GN=vacB PE=3 SV=1 - [Q7CP94_SALTY]	51.72	1	31	31	75	Pf00575; Pf00773; Pf08206	3.15674e+07	2.87988e+07	130.607	46.55	26	33	143.4	50.62	30	42	812	91.9914	8.52881
Q7CQ41	Acetyl-coenzyme A carboxylase carboxyl transferase subunit beta OS=Salmonella typhimurium (strain LT2 / SGSC1412 / ATCC 700720) GN=accD PE=3 SV=1 - [ACCD_SALTY]	51.64	1	12	12	31	Pf01039	3.85699e+07	3.32039e+07	56.8301	41.12	11	15	58.8812	51.64	12	16	304	33.194	7.69385
Q7CPT1	Glutathionylspermidine synthetase OS=Salmonella typhimurium (strain LT2 / SGSC1412 / ATCC 700720) GN=gsp PE=4 SV=1 - [Q7CPT1_SALTY]	51.62	1	19	19	28	Pf03738; Pf05257	3.21359e+06	1.38274e+07	9.94524	6.47	2	3	109.01	51.62	19	25	618	70.1962	5.16064
Q7CPY7	Putative phosphoglucomutase OS=Salmonella typhimurium (strain LT2 / SGSC1412 / ATCC 700720) GN=yqaB PE=4 SV=1 - [Q7CPY7_SALTY]	51.6	1	4	4	9	Pf00702; Pf12710; Pf13242; Pf13419	4.28519e+07	4.56901e+06	17.0799	31.91	2	5	15.9623	38.83	3	4	188	20.7076	5.75732
P0A297	50S ribosomal protein L10 OS=Salmonella typhimurium (strain LT2 / SGSC1412 / ATCC 700720) GN=rplJ PE=3 SV=2 - [RL10_SALTY]	51.52	1	8	8	27	Pf00466	1.77166e+08	1.79878e+08	45.6688	51.52	8	12	60.5751	51.52	8	15	165	17.7894	8.98291
Q7CPP7	50S ribosomal protein L21 OS=Salmonella typhimurium (strain LT2 / SGSC1412 / ATCC 700720) GN=rplU PE=3 SV=1 - [RL21_SALTY]	51.46	1	4	4	28	Pf00829; Pf13091	1.2732e+08	1.58305e+08	75.8501	51.46	4	17	50.5627	51.46	4	11	103	11.5712	9.84717
Q8ZND4	Putative transketolase OS=Salmonella typhimurium (strain LT2 / SGSC1412 / ATCC 700720) GN=STM2341 PE=4 SV=1 - [Q8ZND4_SALTY]	51.45	1	9	9	15	Pf00456; Pf00676; Pf02775; Pf09364; Pf13292	2.02601e+07	2.64756e+07	28.4056	51.45	9	9	21.0505	23.55	4	6	276	30.3776	6.17627
H9L492	Putative thiamine pyrophosphate enzymes OS=Salmonella typhimurium (strain LT2 / SGSC1412 / ATCC 700720) GN=STM2405 PE=3 SV=1 - [H9L492_SALTY]	51.45	1	15	15	16	Pf00205; Pf02775; Pf02776	1.12915e+07	0	69.6957	51.45	15	16					550	59.7544	5.80811
Q8ZMD0	L-serine dehydratase OS=Salmonella typhimurium (strain LT2 / SGSC1412 / ATCC 700720) GN=sdaB PE=4 SV=1 - [Q8ZMD0_SALTY]	51.43	1	11	13	25	Pf03313; Pf03315	8.50395e+06	2.24948e+07	34.9366	31.21	8	11	50.4428	43.3	12	14	455	48.8646	6.23975
P67605	UPF0265 protein YeeX OS=Salmonella typhimurium (strain LT2 / SGSC1412 / ATCC 700720) GN=yeeX PE=3 SV=1 - [YEEX_SALTY]	51.35	1	4	4	18	Pf04363; Pf05761	3.5101e+07	7.8158e+07	22.028	51.35	3	6	41.0865	51.35	4	12	111	13.0649	9.11475
Q8ZNW7	Protein YebF OS=Salmonella typhimurium (strain LT2 / SGSC1412 / ATCC 700720) GN=yebF PE=3 SV=1 - [YEBF_SALTY]	51.28	1	4	4	4	Pf13995	4.37621e+07	0	17.6882	51.28	4	4					117	12.7997	9.29053
Q8ZP68	Periplasmic murein tripeptide transport protein OS=Salmonella typhimurium (strain LT2 / SGSC1412 / ATCC 700720) GN=mppA PE=4 SV=1 - [Q8ZP68_SALTY]	51.21	1	15	16	37	Pf00496	2.35032e+07	1.58871e+07	76.0321	49.72	15	19	66.0043	42.46	13	18	537	59.8397	7.91357
P26976	Non-specific acid phosphatase OS=Salmonella typhimurium (strain LT2 / SGSC1412 / ATCC 700720) GN=phoN PE=3 SV=1 - [PHON_SALTY]	51.2	1	9	9	20	Pf01569; Pf12252	1.31453e+07	9.0471e+06	31.495	36.8	7	9	33.9382	51.2	9	11	250	28.3643	8.95361
P09384	Chemotaxis protein CheA OS=Salmonella typhimurium (strain LT2 / SGSC1412 / ATCC 700720) GN=cheA PE=1 SV=1 - [CHEA_SALTY]	51.12	1	24	24	75	Pf01584; Pf01627; Pf02518; Pf02895; Pf09078	4.60956e+07	3.23452e+07	150.838	51.12	24	39	142.479	49.18	20	36	671	72.9675	4.729
Q7CPS1	UPF0441 protein YgiB OS=Salmonella typhimurium (strain LT2 / SGSC1412 / ATCC 700720) GN=ygiB PE=3 SV=1 - [YGIB_SALTY]	51.12	1	5	5	12	Pf06693	5.99077e+06	1.14566e+07	23.184	51.12	5	7	21.1859	29.6	4	5	223	23.3721	9.21729
Q8ZLX9	Putative methyl-accepting chemotaxis protein OS=Salmonella typhimurium (strain LT2 / SGSC1412 / ATCC 700720) GN=STM3216 PE=4 SV=1 - [Q8ZLX9_SALTY]	51.06	1	16	17	62	Pf00015; Pf00672; Pf12729	7.2682e+07	4.53625e+07	111.474	51.06	17	32	93.6675	49.14	16	30	521	57.2171	4.98291
Q9RCI2	(Dimethylallyl)adenosine tRNA methylthiotransferase MiaB OS=Salmonella typhimurium (strain LT2 / SGSC1412 / ATCC 700720) GN=miaB PE=1 SV=1 - [MIAB_SALTY]	51.05	1	16	16	37	Pf00919; Pf01938; Pf02310; Pf04055	2.06081e+07	3.50332e+07	70.2384	46.2	14	18	76.141	49.16	15	19	474	53.6822	5.33838
Q7CR92	Peptidyl-prolyl cis-trans isomerase OS=Salmonella typhimurium (strain LT2 / SGSC1412 / ATCC 700720) GN=slpA PE=4 SV=1 - [Q7CR92_SALTY]	51.01	1	3	3	9	Pf00254	1.31497e+07	1.60692e+07	16.3273	27.52	2	3	22.9164	51.01	3	6	149	16.083	4.62744
P26391	dTDP-glucose 4,6-dehydratase OS=Salmonella typhimurium (strain LT2 / SGSC1412 / ATCC 700720) GN=rfbB PE=1 SV=1 - [RMLB_SALTY]	50.97	1	8	10	19	Pf00106; Pf01073; Pf01370; Pf02719; Pf04321; Pf07993	2.40288e+07	2.53953e+07	26.972	50.97	10	11	21.4605	43.49	8	8	361	40.6934	5.88428
O52765	Histidine--tRNA ligase OS=Salmonella typhimurium (strain LT2 / SGSC1412 / ATCC 700720) GN=hisS PE=1 SV=4 - [SYH_SALTY]	50.94	1	15	15	49	Pf00587; Pf03129; Pf13393	3.19398e+07	3.44723e+07	89.4149	46.46	14	24	95.0193	50.94	14	25	424	46.8979	5.64307
Q7CP87	Putative cytoplasmic protein OS=Salmonella typhimurium (strain LT2 / SGSC1412 / ATCC 700720) GN=ytfP PE=4 SV=1 - [Q7CP87_SALTY]	50.88	1	3	3	10	Pf06094	9.02679e+06	1.27628e+07	22.4597	50.88	3	4	28.8026	50.88	3	6	114	12.9994	6.53662
Q9L9J1	Thiazole synthase OS=Salmonella typhimurium (strain LT2 / SGSC1412 / ATCC 700720) GN=thiG PE=3 SV=1 - [THIG_SALTY]	50.78	1	10	10	11	Pf00977; Pf01884; Pf05690	5.39949e+06	2.94736e+07	0	9.38	1	1	42.2419	50.78	9	10	256	26.8371	5.40186
Q8ZLT3	Polyribonucleotide nucleotidyltransferase OS=Salmonella typhimurium (strain LT2 / SGSC1412 / ATCC 700720) GN=pnp PE=1 SV=1 - [PNP_SALTY]	50.77	1	28	28	74	Pf00575; Pf01138; Pf03725; Pf03726; Pf13509	7.97779e+07	7.65165e+07	154.159	50.77	28	37	161.094	45.57	25	37	711	76.9909	5.16064
Q7CQJ6	Putative cytoplasmic protein OS=Salmonella typhimurium (strain LT2 / SGSC1412 / ATCC 700720) GN=ydfZ PE=4 SV=1 - [Q7CQJ6_SALTY]	50.75	1	3	3	4	Pf14001	3.00387e+06	1.59531e+07	4.52901	19.4	1	1	10.7217	50.75	3	3	67	7.21771	8.96826
Q8ZQD0	Pyruvate formate lyase activating enzyme 1 OS=Salmonella typhimurium (strain LT2 / SGSC1412 / ATCC 700720) GN=pflA PE=4 SV=1 - [Q8ZQD0_SALTY]	50.73	1	9	9	26	Pf04055; Pf13353; Pf13394	1.13726e+07	1.61726e+07	46.6238	41.97	7	12	55.2957	50.73	9	14	274	31.2945	6.59521
P0A1D7	ATP-dependent Clp protease proteolytic subunit OS=Salmonella typhimurium (strain LT2 / SGSC1412 / ATCC 700720) GN=clpP PE=3 SV=1 - [CLPP_SALTY]	50.72	1	7	7	21	Pf00574	6.76667e+07	1.55398e+08	29.32	32.85	5	8	40.0178	50.72	7	13	207	23.1616	5.98584
Q8ZRY7	Non-specific ribonucleoside hydrolase RihC OS=Salmonella typhimurium (strain LT2 / SGSC1412 / ATCC 700720) GN=rihC PE=3 SV=1 - [RIHC_SALTY]	50.65	1	6	6	15	Pf01156	1.44895e+07	1.47785e+07	22.0777	15.69	2	4	46.7066	50.65	6	11	306	33.1009	5.56689
P0A1S0	Integration host factor subunit alpha OS=Salmonella typhimurium (strain LT2 / SGSC1412 / ATCC 700720) GN=ihfA PE=3 SV=1 - [IHFA_SALTY]	50.51	1	7	7	14	Pf00216	1.25329e+08	8.35879e+07	25.5987	50.51	7	8	16.6768	42.42	5	6	99	11.361	9.34912
Q8ZM79	UPF0267 protein YqfB OS=Salmonella typhimurium (strain LT2 / SGSC1412 / ATCC 700720) GN=yqfB PE=3 SV=1 - [YQFB_SALTY]	50.49	1	4	4	9	Pf04266	6.16902e+06	1.95075e+07	18.3702	39.81	3	4	21.4217	50.49	4	5	103	11.8919	5.03369
P64095	Protein FixB OS=Salmonella typhimurium (strain LT2 / SGSC1412 / ATCC 700720) GN=fixB PE=3 SV=1 - [FIXB_SALTY]	50.48	1	8	8	8	Pf00766; Pf01012	4.50111e+06	4.36824e+06	0	36.1	3	3	16.2817	31.95	5	5	313	33.2019	6.43018
P58663	Capsular synthesis regulator component B OS=Salmonella typhimurium (strain LT2 / SGSC1412 / ATCC 700720) GN=rcsB PE=3 SV=1 - [RCSB_SALTY]	50.46	1	8	8	24	Pf00072; Pf00196; Pf04545; Pf08281; Pf13384; Pf13936	2.02868e+07	2.89412e+07	59.3408	50.46	7	13	56.1993	50.46	8	11	216	23.6998	7.47412
Q8ZKX0	Bifunctional protein GlmU OS=Salmonella typhimurium (strain LT2 / SGSC1412 / ATCC 700720) GN=glmU PE=3 SV=1 - [GLMU_SALTY]	50.44	1	12	12	28	Pf00132; Pf00483; Pf01128; Pf02348; Pf12804; Pf14602	2.18653e+07	2.28447e+07	57.234	35.09	9	13	61.5699	50.44	12	15	456	49.1676	6.7124
Q8ZLL6	Peptidyl-prolyl cis-trans isomerase OS=Salmonella typhimurium (strain LT2 / SGSC1412 / ATCC 700720) GN=fkpA PE=4 SV=1 - [Q8ZLL6_SALTY]	50.37	1	11	11	38	Pf00254; Pf01346	1.74609e+08	1.69487e+08	65.8391	47.79	9	17	71.1082	50.37	11	21	272	28.9271	8.48486
Q8ZMM1	4-aminobutyrate aminotransferase OS=Salmonella typhimurium (strain LT2 / SGSC1412 / ATCC 700720) GN=gabT PE=3 SV=1 - [Q8ZMM1_SALTY]	50.35	1	14	14	17	Pf00155; Pf00202	2.39225e+07	0	69.6866	50.35	14	17					427	45.6073	6.40479
Q8ZPI2	Glutaminase OS=Salmonella typhimurium (strain LT2 / SGSC1412 / ATCC 700720) GN=glsA PE=3 SV=1 - [GLSA_SALTY]	50.32	1	4	4	4	Pf04960	0	1.35557e+06	2.22652	10.71	1	1	0	42.21	3	3	308	33.575	6.44287
Q8ZMK4	Putative cytoplasmic protein OS=Salmonella typhimurium (strain LT2 / SGSC1412 / ATCC 700720) GN=ygaD PE=4 SV=1 - [Q8ZMK4_SALTY]	50.3	1	5	5	11	Pf02464	6.84479e+06	8.03319e+06	28.205	44.24	4	5	30.2288	50.3	5	6	165	17.5428	5.12256
Q8ZMC6	L-fucose isomerase OS=Salmonella typhimurium (strain LT2 / SGSC1412 / ATCC 700720) GN=fucI PE=3 SV=1 - [FUCI_SALTY]	50.25	1	15	15	33	Pf02952; Pf07881; Pf07882	2.18809e+07	3.05575e+07	74.2571	48.56	14	17	80.7478	40.27	12	16	591	64.7288	5.90967
P40861	Gamma-glutamyl phosphate reductase OS=Salmonella typhimurium (strain LT2 / SGSC1412 / ATCC 700720) GN=proA PE=3 SV=2 - [PROA_SALTY]	50.24	1	12	12	27	Pf00171	2.64708e+07	2.62834e+07	56.4072	44.47	11	14	52.1889	33.89	8	13	416	44.6372	5.97314
Q8ZJU7	Transcriptional regulator OS=Salmonella typhimurium (strain LT2 / SGSC1412 / ATCC 700720) GN=rob PE=4 SV=1 - [Q8ZJU7_SALTY]	50.17	1	8	8	24	Pf00165; Pf06445; Pf12833	1.90404e+07	2.16455e+07	56.8685	45.33	7	13	49.5347	38.41	7	11	289	33.2229	6.94678
Q9F173	DNA polymerase I OS=Salmonella typhimurium (strain LT2 / SGSC1412 / ATCC 700720) GN=polA PE=3 SV=2 - [DPO1_SALTY]	50	1	30	30	70	Pf00476; Pf01367; Pf01612; Pf02739	4.15957e+07	3.49555e+07	170.363	46.77	27	39	134.142	39.87	22	31	928	103.065	5.71924
Q8ZRM8	D,D-heptose 1,7-bisphosphate phosphatase OS=Salmonella typhimurium (strain LT2 / SGSC1412 / ATCC 700720) GN=gmhB PE=3 SV=1 - [GMHB_SALTY]	50	1	4	4	8	Pf00702; Pf08645; Pf13242; Pf13344; Pf13419	3.95237e+06	8.13278e+06	16.4874	35.11	3	5	14.1904	41.49	3	3	188	20.9063	5.16064
P0A2S0	Leucine-responsive regulatory protein OS=Salmonella typhimurium (strain LT2 / SGSC1412 / ATCC 700720) GN=lrp PE=3 SV=2 - [LRP_SALTY]	50	1	10	10	21	Pf01037; Pf13404; Pf13412	7.89944e+07	3.87803e+07	48.1663	50	10	13	28.6398	47.56	7	8	164	18.845	8.77783
P66073	50S ribosomal protein L15 OS=Salmonella typhimurium (strain LT2 / SGSC1412 / ATCC 700720) GN=rplO PE=3 SV=1 - [RL15_SALTY]	50	1	8	8	20	Pf00828	7.26629e+07	9.15842e+07	35.2434	50	7	9	40.5634	50	8	11	144	14.9573	11.1802
Q7CQR6	Acidic protein suppresses mutants lacking function of protein export OS=Salmonella typhimurium (strain LT2 / SGSC1412 / ATCC 700720) GN=msyB PE=4 SV=1 - [Q7CQR6_SALTY]	50	1	3	3	5	Pf13984	1.62206e+07	3.84559e+06	14.0939	50	3	3	10.3179	26.61	2	2	124	14.3884	3.78955
Q8ZML4	Putative inner membrane protein OS=Salmonella typhimurium (strain LT2 / SGSC1412 / ATCC 700720) GN=ygaM PE=4 SV=1 - [Q8ZML4_SALTY]	50	1	5	5	11	Pf05957	1.13676e+08	7.60427e+06	33.4829	50	5	8	12.7628	34.82	3	3	112	12.3522	7.10791
Q8ZR16	RNase I OS=Salmonella typhimurium (strain LT2 / SGSC1412 / ATCC 700720) GN=rna PE=3 SV=1 - [Q8ZR16_SALTY]	50	1	8	8	16	Pf00445	1.17909e+07	1.89357e+07	23.6239	38.06	6	6	42.3106	50	8	10	268	29.5086	8.104
Q7CQD0	DNA polymerase III, theta subunit OS=Salmonella typhimurium (strain LT2 / SGSC1412 / ATCC 700720) GN=holE PE=4 SV=1 - [Q7CQD0_SALTY]	50	1	2	2	2	Pf06440	0	2.43383e+06					8.69973	50	2	2	76	8.74161	8.54346
Q7CPP6	Octaprenyl diphosphate synthase OS=Salmonella typhimurium (strain LT2 / SGSC1412 / ATCC 700720) GN=ispB PE=3 SV=1 - [Q7CPP6_SALTY]	49.85	1	7	7	11	Pf00348	1.09267e+07	1.75581e+07	14.4394	26.93	3	4	36.3771	30.34	5	7	323	35.2438	4.91943
P00499	ATP phosphoribosyltransferase OS=Salmonella typhimurium (strain LT2 / SGSC1412 / ATCC 700720) GN=hisG PE=1 SV=1 - [HIS1_SALTY]	49.83	1	8	8	19	Pf01634; Pf08029	1.45492e+07	1.69879e+07	38.4636	43.14	7	9	45.634	34.45	6	10	299	33.1904	5.63037
Q8ZKY4	Membrane protein insertase YidC OS=Salmonella typhimurium (strain LT2 / SGSC1412 / ATCC 700720) GN=yidC PE=3 SV=1 - [YIDC_SALTY]	49.82	1	16	16	35	Pf02096; Pf14849	2.40273e+07	2.07161e+07	102.322	49.82	15	22	62.44	35.58	10	13	548	61.5944	8.30908
Q8ZJV8	Deoxyribose-phosphate aldolase OS=Salmonella typhimurium (strain LT2 / SGSC1412 / ATCC 700720) GN=deoC PE=3 SV=2 - [DEOC_SALTY]	49.81	1	10	10	27	Pf01791	3.82302e+07	2.33315e+08	47.7491	49.81	9	11	75.8451	49.81	10	16	259	27.6674	6.25244
H9L461	Anti sigma E (Sigma 24) factor, negative regulator OS=Salmonella typhimurium (strain LT2 / SGSC1412 / ATCC 700720) GN=rseB PE=4 SV=1 - [H9L461_SALTY]	49.69	1	8	8	15	Pf03888	9.22999e+06	6.69443e+06	25.9297	45.91	7	9	18.8759	27.99	6	6	318	35.7453	8.55811
Q8ZP20	Periplasmic trehalase OS=Salmonella typhimurium (strain LT2 / SGSC1412 / ATCC 700720) GN=treA PE=3 SV=1 - [TREA_SALTY]	49.65	1	17	17	39	Pf01204	5.38728e+07	1.60103e+07	97.9179	49.65	17	31	32	24.04	8	8	570	63.4698	5.51611
Q8ZQR8	Transcriptional repressor of modABCD operon (Molybdate uptake) OS=Salmonella typhimurium (strain LT2 / SGSC1412 / ATCC 700720) GN=modE PE=4 SV=1 - [Q8ZQR8_SALTY]	49.62	1	8	9	17	Pf03459; Pf08402	8.50865e+06	1.29061e+07	27.23	33.97	6	7	38.3827	43.13	8	10	262	28.3289	5.69385
Q8ZMJ9	Arabinose 5-phosphate isomerase GutQ OS=Salmonella typhimurium (strain LT2 / SGSC1412 / ATCC 700720) GN=gutQ PE=3 SV=2 - [GUTQ_SALTY]	49.53	1	8	8	20	Pf00478; Pf00571; Pf01380	7.25755e+06	1.23687e+07	26.5324	39.88	6	10	36.4678	44.55	7	10	321	34.1127	6.53662
Q8ZQ08	Penicillin-binding protein activator LpoB OS=Salmonella typhimurium (strain LT2 / SGSC1412 / ATCC 700720) GN=lpoB PE=3 SV=1 - [LPOB_SALTY]	49.53	1	6	6	17	Pf13036	2.4227e+07	2.65185e+07	26.3861	49.53	6	9	15.3671	42.92	4	8	212	22.5095	8.70459
P60802	Erythronate-4-phosphate dehydrogenase OS=Salmonella typhimurium (strain LT2 / SGSC1412 / ATCC 700720) GN=pdxB PE=1 SV=1 - [PDXB_SALTY]	49.47	1	13	13	29	Pf00389; Pf02826; Pf11890	3.5022e+07	4.16109e+07	51.4858	38.1	10	14	62.2039	47.35	12	15	378	41.2726	5.97314
P0A2K5	Ubiquinone/menaquinone biosynthesis methyltransferase ubiE OS=Salmonella typhimurium (strain LT2 / SGSC1412 / ATCC 700720) GN=ubiE PE=3 SV=1 - [UBIE_SALTY]	49.4	1	9	9	16	Pf01135; Pf01170; Pf01209; Pf08241; Pf08242; Pf12847; Pf13489; Pf13649; Pf13659; Pf13847	1.19409e+07	1.22608e+07	43.3397	49.4	9	11	18.3247	26.69	5	5	251	28.1182	7.18115
Q8XFG8	Peptidyl-prolyl cis-trans isomerase OS=Salmonella typhimurium (strain LT2 / SGSC1412 / ATCC 700720) GN=ppiB PE=3 SV=1 - [Q8XFG8_SALTY]	49.39	1	6	6	24	Pf00160	5.34434e+07	7.46534e+07	37.4591	49.39	6	11	40.3066	49.39	6	13	164	18.1289	5.79541
P63343	ATP-dependent zinc metalloprotease FtsH OS=Salmonella typhimurium (strain LT2 / SGSC1412 / ATCC 700720) GN=ftsH PE=3 SV=1 - [FTSH_SALTY]	49.38	1	25	25	69	Pf00004; Pf00006; Pf00158; Pf01078; Pf01434; Pf05496; Pf06068; Pf06480; Pf07724; Pf07728; Pf08298; Pf13191; Pf13401	6.70604e+07	6.57524e+07	156.727	48.76	24	38	140.562	46.43	21	31	644	70.7845	6.11279
P0A2I3	DNA gyrase subunit B OS=Salmonella typhimurium (strain LT2 / SGSC1412 / ATCC 700720) GN=gyrB PE=3 SV=2 - [GYRB_SALTY]	49.38	1	28	28	66	Pf00204; Pf00986; Pf01751; Pf02518	3.76537e+07	4.21775e+07	144.81	43.66	22	30	162.805	48.63	27	36	804	89.8399	6.15088
Q8ZQQ8	Putative phospholipid-binding protein OS=Salmonella typhimurium (strain LT2 / SGSC1412 / ATCC 700720) GN=ybhB PE=4 SV=1 - [Q8ZQQ8_SALTY]	49.37	1	3	3	9	Pf01161	7.97465e+06	1.16586e+07	21.9452	49.37	3	5	23.974	49.37	3	4	158	17.0613	5.88428
Q8ZQ05	Respiratory NADH dehydrogenase 2 OS=Salmonella typhimurium (strain LT2 / SGSC1412 / ATCC 700720) GN=ndh PE=4 SV=1 - [Q8ZQ05_SALTY]	49.31	1	14	14	26	Pf00070; Pf07992	1.17616e+07	2.49876e+07	30.5996	39.63	7	9	67.1076	38.02	12	17	434	47.3616	9.0708
Q7CPS4	Putative outer membrane protein OS=Salmonella typhimurium (strain LT2 / SGSC1412 / ATCC 700720) GN=ygiW PE=4 SV=1 - [Q7CPS4_SALTY]	49.23	1	5	5	14	Pf04076	1.87584e+07	3.21077e+07	23.2461	49.23	5	7	22.9165	49.23	5	7	130	13.9361	5.23682
P66170	50S ribosomal protein L29 OS=Salmonella typhimurium (strain LT2 / SGSC1412 / ATCC 700720) GN=rpmC PE=3 SV=1 - [RL29_SALTY]	49.21	1	3	3	15	Pf00831	7.51076e+07	2.82559e+08	29.0263	49.21	3	7	26.1098	49.21	3	8	63	7.25599	9.99365
Q8ZNS0	AMP nucleosidase OS=Salmonella typhimurium (strain LT2 / SGSC1412 / ATCC 700720) GN=amn PE=1 SV=1 - [Q8ZNS0_SALTY]	48.97	1	13	13	26	Pf01048; Pf10423	3.1388e+07	1.53706e+07	63.8107	48.97	13	16	31.6356	24.38	8	10	484	53.9703	6.04932
P0A2B5	Ribosome maturation factor RimM OS=Salmonella typhimurium (strain LT2 / SGSC1412 / ATCC 700720) GN=rimM PE=3 SV=1 - [RIMM_SALTY]	48.9	1	5	5	9	Pf01782; Pf05239	7.33563e+06	8.07396e+06	16.5569	24.73	3	4	21.3865	48.9	5	5	182	20.4553	4.80518
Q7CPY9	Transcriptional repressor of emrAB operon OS=Salmonella typhimurium (strain LT2 / SGSC1412 / ATCC 700720) GN=emrR PE=4 SV=1 - [Q7CPY9_SALTY]	48.86	1	5	5	10	Pf01047; Pf01978; Pf12802; Pf13463	1.52919e+07	2.0754e+07	16.6481	40.34	4	5	21.4975	48.86	5	5	176	20.5244	6.52197
Q8ZRW0	LPS-assembly protein LptD OS=Salmonella typhimurium (strain LT2 / SGSC1412 / ATCC 700720) GN=lptD PE=3 SV=1 - [LPTD_SALTY]	48.85	1	24	24	43	Pf03968; Pf04453	2.15187e+07	1.30395e+07	107.585	39.06	20	25	67.6131	35.5	16	18	786	89.8155	5.43994
P0A2H7	3-ketoacyl-CoA thiolase OS=Salmonella typhimurium (strain LT2 / SGSC1412 / ATCC 700720) GN=fadA PE=1 SV=1 - [FADA_SALTY]	48.84	1	10	10	10	Pf00108; Pf00109; Pf02803	7.1897e+06	3.00252e+06	39.4965	45.99	9	9	2.1486	2.84	1	1	387	40.9777	6.90283
Q7CQ98	Putative protease OS=Salmonella typhimurium (strain LT2 / SGSC1412 / ATCC 700720) GN=yegQ PE=4 SV=1 - [Q7CQ98_SALTY]	48.79	1	10	10	17	Pf01136	4.15897e+06	1.0388e+07	22.2911	14.79	3	5	56.4719	48.79	10	12	453	51.0515	6.48096
P37426	Ribonucleoside-diphosphate reductase 1 subunit alpha OS=Salmonella typhimurium (strain LT2 / SGSC1412 / ATCC 700720) GN=nrdA PE=3 SV=1 - [RIR1_SALTY]	48.75	1	25	25	62	Pf00317; Pf02867; Pf03477	2.57468e+07	3.83864e+07	122.178	48.62	24	32	101.571	46.12	23	30	761	85.6824	6.43018
Q8ZLY9	Putative cytoplasmic protein OS=Salmonella typhimurium (strain LT2 / SGSC1412 / ATCC 700720) GN=yqiC PE=4 SV=1 - [Q8ZLY9_SALTY]	48.74	1	6	6	14	Pf04380	9.90714e+06	5.35294e+06	15.0641	38.66	5	7	11.5913	48.74	6	7	119	13.9384	6.18896
P14845	Carbamoyl-phosphate synthase small chain OS=Salmonella typhimurium (strain LT2 / SGSC1412 / ATCC 700720) GN=carA PE=3 SV=2 - [CARA_SALTY]	48.69	1	12	12	24	Pf00117; Pf00988; Pf07722	5.78517e+06	1.55518e+07	30.3361	29.32	6	8	59.2774	48.69	12	16	382	41.6252	6.48096
Q7CPQ6	Putative periplasmic protein OS=Salmonella typhimurium (strain LT2 / SGSC1412 / ATCC 700720) GN=yraP PE=4 SV=1 - [Q7CPQ6_SALTY]	48.69	1	7	7	14	Pf04972	3.87791e+07	4.67124e+07	28.2333	48.69	7	8	25.3787	43.98	6	6	191	20.0847	9.20264
P0A277	Xanthine phosphoribosyltransferase OS=Salmonella typhimurium (strain LT2 / SGSC1412 / ATCC 700720) GN=gpt PE=3 SV=1 - [XGPT_SALTY]	48.68	1	5	5	12	Pf00156	1.2476e+07	1.44159e+07	21.616	48.68	5	6	21.0297	31.58	4	6	152	16.9588	6.18896
Q8ZLD0	Putative phosphosugar isomerase OS=Salmonella typhimurium (strain LT2 / SGSC1412 / ATCC 700720) GN=STM3601 PE=4 SV=1 - [Q8ZLD0_SALTY]	48.62	1	8	8	34	Pf01380; Pf13580	3.08291e+08	1.37384e+08	71.8662	48.62	8	17	73.3259	48.62	8	17	325	36.252	6.37939
P40827	Murein hydrolase activator NlpD OS=Salmonella typhimurium (strain LT2 / SGSC1412 / ATCC 700720) GN=nlpD PE=3 SV=2 - [NLPD_SALTY]	48.54	1	7	7	28	Pf01476; Pf01551	2.72957e+07	1.31041e+07	55.4925	46.15	6	19	44.6128	48.54	7	9	377	39.6169	9.5249
Q8ZRD4	Pyrimidine deaminase OS=Salmonella typhimurium (strain LT2 / SGSC1412 / ATCC 700720) GN=ribD PE=4 SV=1 - [Q8ZRD4_SALTY]	48.5	1	11	11	20	Pf00383; Pf01872	4.63939e+06	7.36325e+06	37.2304	34.06	8	10	37.5502	45.23	10	10	367	39.7053	8.07471
Q8ZNA1	Putative oxidoreductase OS=Salmonella typhimurium (strain LT2 / SGSC1412 / ATCC 700720) GN=STM2406 PE=1 SV=1 - [Q8ZNA1_SALTY]	48.49	1	9	9	15	Pf00248	2.45434e+07	1.23077e+07	47.5033	48.49	9	10	18.1753	18.37	4	5	332	37.3591	6.7417
P10369	Histidinol-phosphate aminotransferase OS=Salmonella typhimurium (strain LT2 / SGSC1412 / ATCC 700720) GN=hisC PE=3 SV=2 - [HIS8_SALTY]	48.47	1	8	8	17	Pf00155; Pf00266	2.08894e+07	9.60713e+06	41.8255	48.47	8	9	35.4767	34.26	6	8	359	39.6904	5.13525
Q8ZP37	Nitrate reductase 1, alpha subunit OS=Salmonella typhimurium (strain LT2 / SGSC1412 / ATCC 700720) GN=narG PE=4 SV=1 - [Q8ZP37_SALTY]	48.44	1	32	35	44	Pf00384; Pf01568; Pf14710	1.84052e+07	1.85079e+06	156.568	48.44	35	42	10.8559	3.13	2	2	1247	140.597	6.69775
Q8ZL47	Flavoprotein OS=Salmonella typhimurium (strain LT2 / SGSC1412 / ATCC 700720) GN=dfp PE=4 SV=1 - [Q8ZL47_SALTY]	48.4	1	11	11	21	Pf02441; Pf04127	1.19069e+07	2.31375e+07	48.5342	35.14	8	11	37.2172	39.56	9	10	407	43.5268	7.21045
Q8ZR86	HTH-type transcriptional repressor AllR OS=Salmonella typhimurium (strain LT2 / SGSC1412 / ATCC 700720) GN=allR PE=3 SV=1 - [ALLR_SALTY]	48.16	1	7	7	21	Pf01614; Pf09339	1.1322e+07	1.26333e+07	31.1863	48.16	7	9	42.0618	43.38	6	12	272	29.2013	6.69775
Q8ZKD9	Transcriptional regulatory protein OS=Salmonella typhimurium (strain LT2 / SGSC1412 / ATCC 700720) GN=dcuR PE=3 SV=1 - [Q8ZKD9_SALTY]	48.12	1	6	6	8	Pf00072	6.52323e+06	8.58377e+06	2.94328	7.95	1	1	13.0971	48.12	6	7	239	27.4879	6.26514
Q7CPK9	Phosphoribulokinase OS=Salmonella typhimurium (strain LT2 / SGSC1412 / ATCC 700720) GN=prkB PE=3 SV=1 - [Q7CPK9_SALTY]	48.1	1	7	7	14	Pf00485; Pf01763	1.05726e+07	1.34601e+07	21.6975	42.91	6	7	29.6783	43.6	6	7	289	32.3915	6.59521
Q8ZL52	L-threonine 3-dehydrogenase OS=Salmonella typhimurium (strain LT2 / SGSC1412 / ATCC 700720) GN=tdh PE=3 SV=1 - [TDH_SALTY]	48.09	1	11	12	30	Pf00107; Pf01262; Pf05175; Pf07992; Pf08240; Pf13602	9.84214e+07	4.87455e+07	67.3146	48.09	12	18	52.6673	41.06	8	12	341	37.1887	6.32861
Q8ZLZ4	Outer membrane channel OS=Salmonella typhimurium (strain LT2 / SGSC1412 / ATCC 700720) GN=tolC PE=4 SV=1 - [Q8ZLZ4_SALTY]	48.07	1	11	11	28	Pf02321	2.77883e+07	2.56475e+07	76.4364	48.07	11	17	54.356	45.01	10	11	491	53.6531	5.63037
Q8ZP28	Hydrogenase-1 small subunit OS=Salmonella typhimurium (strain LT2 / SGSC1412 / ATCC 700720) GN=STM1786 PE=3 SV=1 - [Q8ZP28_SALTY]	47.85	1	8	8	18	Pf01058; Pf14720	7.12293e+07	6.72371e+07	45.127	47.85	8	10	34.5925	29.3	6	8	372	40.547	7.72314
Q7CPE7	Regulatory gene for high affinity phosphate uptake OS=Salmonella typhimurium (strain LT2 / SGSC1412 / ATCC 700720) GN=phoU PE=4 SV=1 - [Q7CPE7_SALTY]	47.72	1	8	8	10	Pf01895	4.94789e+06	1.4457e+07	7.61028	11.62	2	2	31.0664	40.66	7	8	241	27.4308	5.31299
P67038	Phenylalanine--tRNA ligase alpha subunit OS=Salmonella typhimurium (strain LT2 / SGSC1412 / ATCC 700720) GN=pheS PE=3 SV=1 - [SYFA_SALTY]	47.71	1	12	12	31	Pf01409; Pf02912	2.94993e+07	1.63217e+07	62.3244	47.71	12	17	57.5104	41.9	10	14	327	36.7316	6.18896
Q8ZRN4	Modulator of Rho-dependent transcription termination OS=Salmonella typhimurium (strain LT2 / SGSC1412 / ATCC 700720) GN=rof PE=4 SV=1 - [Q8ZRN4_SALTY]	47.67	1	3	3	6	Pf07073	9.85545e+06	1.39822e+07	12.5122	47.67	3	3	11.2244	47.67	3	3	86	9.60674	4.58936
Q8ZPN5	Putative aldo/keto reductase OS=Salmonella typhimurium (strain LT2 / SGSC1412 / ATCC 700720) GN=ydhF PE=4 SV=1 - [Q8ZPN5_SALTY]	47.65	1	8	8	18	Pf00248	2.75651e+07	2.11873e+07	33.5843	43.29	6	10	27.3995	43.62	6	8	298	33.6595	6.68311
Q8ZQA3	Gifsy-2 prophage protein OS=Salmonella typhimurium (strain LT2 / SGSC1412 / ATCC 700720) GN=STM1023 PE=4 SV=1 - [Q8ZQA3_SALTY]	47.62	1	2	2	2		0	877531					5.32513	47.62	2	2	105	12.0659	8.49951
Q8ZLJ4	33 kDa chaperonin OS=Salmonella typhimurium (strain LT2 / SGSC1412 / ATCC 700720) GN=hslO PE=3 SV=2 - [HSLO_SALTY]	47.6	1	8	8	26	Pf01430	2.04876e+07	4.26458e+07	65.8777	47.6	8	18	36.2406	30.14	5	8	292	32.349	4.55127
P37415	Uncharacterized protein pSLT051 OS=Salmonella typhimurium (strain LT2 / SGSC1412 / ATCC 700720) GN=PSLT051 PE=3 SV=1 - [YTL2_SALTY]	47.6	1	11	11	27	Pf04754	1.45036e+07	1.30515e+07	43.1076	44.73	10	14	44.6232	47.6	11	13	313	35.2992	6.46826
P05415	Glucose-1-phosphate adenylyltransferase OS=Salmonella typhimurium (strain LT2 / SGSC1412 / ATCC 700720) GN=glgC PE=3 SV=2 - [GLGC_SALTY]	47.56	1	13	13	32	Pf00483	4.30831e+07	3.06484e+07	76.7216	41.07	11	18	57.3522	42.69	12	14	431	48.4306	6.97607
P06614	HTH-type transcriptional regulator CysB OS=Salmonella typhimurium (strain LT2 / SGSC1412 / ATCC 700720) GN=cysB PE=1 SV=1 - [CYSB_SALTY]	47.53	1	11	11	22	Pf00126; Pf03466	9.45245e+06	8.72299e+06	41.6424	43.52	9	10	43.8592	35.19	7	12	324	35.9907	6.97607
P67458	Exodeoxyribonuclease 7 small subunit OS=Salmonella typhimurium (strain LT2 / SGSC1412 / ATCC 700720) GN=xseB PE=3 SV=2 - [EX7S_SALTY]	47.5	1	3	3	7	Pf02609	2.53482e+07	1.54439e+07	22.555	47.5	3	4	11.0217	47.5	3	3	80	8.92646	4.36084
P17328	Glycine betaine/L-proline transport ATP-binding protein ProV OS=Salmonella typhimurium (strain LT2 / SGSC1412 / ATCC 700720) GN=proV PE=3 SV=2 - [PROV_SALTY]	47.5	1	9	9	23	Pf00005; Pf00571; Pf13304	5.30892e+06	6.71608e+06	36.6688	33.75	8	10	48.7728	38.75	8	13	400	44.0972	5.79541
Q8ZME2	(P)ppGpp synthetase I OS=Salmonella typhimurium (strain LT2 / SGSC1412 / ATCC 700720) GN=relA PE=3 SV=1 - [Q8ZME2_SALTY]	47.45	1	24	24	52	Pf01842; Pf02824; Pf04607; Pf13291; Pf13328	2.77374e+07	5.27812e+07	94.0179	42.74	21	25	98.6096	43.01	22	27	744	84.0613	6.78564
Q7CPD4	Xaa-Pro dipeptidase OS=Salmonella typhimurium (strain LT2 / SGSC1412 / ATCC 700720) GN=pepQ PE=3 SV=1 - [PEPQ_SALTY]	47.4	1	13	13	21	Pf00557	1.38802e+07	1.17602e+07	39.2986	45.15	12	13	26.3111	28.44	8	8	443	50.1384	6.21436
P26405	Phosphomannomutase OS=Salmonella typhimurium (strain LT2 / SGSC1412 / ATCC 700720) GN=rfbK PE=3 SV=1 - [RFBK_SALTY]	47.38	1	12	12	27	Pf00408; Pf02878; Pf02879; Pf02880	1.38761e+07	1.57569e+07	46.9402	26	9	12	53.2048	47.38	12	15	477	52.0533	5.63037
Q8ZQ17	RNase E OS=Salmonella typhimurium (strain LT2 / SGSC1412 / ATCC 700720) GN=rne PE=4 SV=1 - [Q8ZQ17_SALTY]	47.33	1	33	33	90	Pf00575; Pf10150; Pf12111	5.78562e+07	8.30125e+07	180.947	42.92	30	45	173.517	43.96	30	45	1067	119.329	5.65576
P16328	Flagellar hook-associated protein 2 OS=Salmonella typhimurium (strain LT2 / SGSC1412 / ATCC 700720) GN=fliD PE=1 SV=2 - [FLID_SALTY]	47.32	1	14	14	25	Pf02465; Pf07195	8.15555e+06	8.92756e+06	56.5624	45.18	13	14	50.4586	29.76	9	11	467	49.8046	5.42725
P0A265	Peptidyl-prolyl cis-trans isomerase C OS=Salmonella typhimurium (strain LT2 / SGSC1412 / ATCC 700720) GN=ppiC PE=3 SV=2 - [PPIC_SALTY]	47.31	1	3	3	6	Pf00639; Pf13145; Pf13616	1.50926e+07	1.75929e+07	8.16167	36.56	2	2	8.75723	47.31	3	4	93	10.3215	9.30518
Q8ZP60	Phage shock protein OS=Salmonella typhimurium (strain LT2 / SGSC1412 / ATCC 700720) GN=pspA PE=4 SV=1 - [Q8ZP60_SALTY]	47.3	1	8	8	25	Pf04012	2.9473e+07	1.70662e+07	64.4559	47.3	8	13	58.7345	40.99	7	12	222	25.5082	5.49072
Q8ZJV9	Putative cytoplasmic protein OS=Salmonella typhimurium (strain LT2 / SGSC1412 / ATCC 700720) GN=yjjI PE=4 SV=1 - [Q8ZJV9_SALTY]	47.29	1	14	14	25	Pf11230	2.5394e+06	1.45194e+07	29.1752	13.37	4	6	76.9824	47.29	14	19	516	57.6783	6.18896
Q8ZP11	Protein YcgL OS=Salmonella typhimurium (strain LT2 / SGSC1412 / ATCC 700720) GN=ycgL PE=3 SV=1 - [YCGL_SALTY]	47.27	1	2	2	3	Pf05166	0	1.23914e+07	0	32.73	1	2	2.13909	14.55	1	1	110	12.5766	9.23193
Q7CQ04	Putative tRNA/rRNA methyltransferase OS=Salmonella typhimurium (strain LT2 / SGSC1412 / ATCC 700720) GN=yfiF PE=4 SV=1 - [Q7CQ04_SALTY]	47.25	1	9	9	20	Pf00588; Pf08032	1.85965e+07	5.82235e+06	52.0688	47.25	9	13	21.3215	32.75	7	7	345	38.0542	8.30908
P69226	Translation initiation factor IF-1 OS=Salmonella typhimurium (strain LT2 / SGSC1412 / ATCC 700720) GN=infA PE=3 SV=2 - [IF1_SALTY]	47.22	1	3	3	7	Pf01176	5.41359e+06	1.21242e+07	8.58033	22.22	1	2	21.7207	47.22	3	5	72	8.24432	9.24658
O84944	Type III secretion system chaperone SseA OS=Salmonella typhimurium (strain LT2 / SGSC1412 / ATCC 700720) GN=sseA PE=1 SV=1 - [SSEA_SALTY]	47.22	1	3	3	4		9.07038e+06	0	17.2648	47.22	3	4					108	12.4417	9.78857
P05416	Glycogen synthase OS=Salmonella typhimurium (strain LT2 / SGSC1412 / ATCC 700720) GN=glgA PE=3 SV=2 - [GLGA_SALTY]	47.17	1	15	15	32	Pf00534; Pf08323; Pf13439; Pf13579	2.60821e+07	1.13744e+07	64.0444	47.17	15	18	55.8284	36.06	11	14	477	52.9122	6.72705
Q8ZKA4	Component of modulator for protease specific for FtsH phage lambda cII repressor OS=Salmonella typhimurium (strain LT2 / SGSC1412 / ATCC 700720) GN=hflK PE=4 SV=1 - [Q8ZKA4_SALTY]	47.02	1	14	14	37	Pf01145; Pf12221	6.30309e+07	6.99288e+07	81.1673	47.02	14	20	73.2406	47.02	14	17	419	45.6021	8.5874
Q8ZKS9	Formate dehydrogenase-O, Fe-S subunit OS=Salmonella typhimurium (strain LT2 / SGSC1412 / ATCC 700720) GN=fdoH PE=4 SV=1 - [Q8ZKS9_SALTY]	47	1	7	7	18	Pf09163; Pf12838; Pf13187; Pf13237; Pf13247	9.19725e+06	6.87122e+06	35.7738	47	7	12	21.5695	28	5	6	300	33.0338	5.32568
O30911	ATP-dependent protease ATPase subunit HslU OS=Salmonella typhimurium (strain LT2 / SGSC1412 / ATCC 700720) GN=hslU PE=3 SV=2 - [HSLU_SALTY]	46.95	1	16	16	37	Pf00004; Pf00158; Pf01078; Pf07724; Pf07728; Pf13191; Pf13207; Pf13238	3.38009e+07	3.86245e+07	62.0143	37.92	14	17	64.7412	44.92	15	20	443	49.6369	5.5415
Q56019	Cell invasion protein SipB OS=Salmonella typhimurium (strain LT2 / SGSC1412 / ATCC 700720) GN=sipB PE=1 SV=1 - [SIPB_SALTY]	46.88	1	22	22	35	Pf04888	1.13275e+08	3.21806e+06	141.721	46.88	22	31	19.3571	12.14	4	4	593	62.4116	6.48096
P04285	Oligopeptide transport ATP-binding protein OppD OS=Salmonella typhimurium (strain LT2 / SGSC1412 / ATCC 700720) GN=oppD PE=3 SV=1 - [OPPD_SALTY]	46.87	1	9	9	13	Pf00005; Pf08352; Pf13304	1.98955e+07	5.75606e+06	43.1868	46.87	9	12	3.1957	6.27	1	1	335	36.8398	6.16357
Q7CPH6	Putative rhodanese-related sulfurtransferases OS=Salmonella typhimurium (strain LT2 / SGSC1412 / ATCC 700720) GN=yibN PE=4 SV=1 - [Q7CPH6_SALTY]	46.85	1	5	5	10	Pf00581	2.22303e+07	1.935e+07	22.4352	46.85	5	5	25.0587	46.15	4	5	143	15.6545	9.30518
P63601	Shikimate kinase 1 OS=Salmonella typhimurium (strain LT2 / SGSC1412 / ATCC 700720) GN=aroK PE=3 SV=2 - [AROK_SALTY]	46.82	1	6	6	10	Pf00004; Pf01202; Pf13173; Pf13189; Pf13207; Pf13238; Pf13671	1.38973e+07	1.40542e+07	13.3957	33.53	4	4	20.6859	39.31	5	6	173	19.4581	5.32568
P74873	Secreted effector protein SptP OS=Salmonella typhimurium (strain LT2 / SGSC1412 / ATCC 700720) GN=sptP PE=1 SV=1 - [SPTP_SALTY]	46.78	1	19	19	20	Pf00102; Pf03545; Pf09119	2.23109e+07	0	71.3673	46.78	19	20					543	60.0098	8.5874
Q7CPS8	Putative Ni/Fe hydrogenases, small subunit OS=Salmonella typhimurium (strain LT2 / SGSC1412 / ATCC 700720) GN=hypO PE=3 SV=1 - [Q7CPS8_SALTY]	46.51	1	8	8	17	Pf01058; Pf14720	5.47514e+07	8.31033e+07	27.8124	35.75	6	7	40.0506	45.97	7	10	372	39.5977	6.75635
P0A1G7	Chaperone protein DnaJ OS=Salmonella typhimurium (strain LT2 / SGSC1412 / ATCC 700720) GN=dnaJ PE=3 SV=2 - [DNAJ_SALTY]	46.44	1	14	14	35	Pf00226; Pf00684; Pf01556	2.01881e+07	1.44183e+07	66.42	46.44	14	18	61.3639	44.33	13	17	379	41.2866	8.14795
P41786	Lipoprotein PrgK OS=Salmonella typhimurium (strain LT2 / SGSC1412 / ATCC 700720) GN=prgK PE=1 SV=1 - [PRGK_SALTY]	46.43	1	10	10	12	Pf01514	1.32957e+07	0	42.7973	46.43	10	12					252	28.1926	8.47021
Q8ZR04	Lipoyl synthase OS=Salmonella typhimurium (strain LT2 / SGSC1412 / ATCC 700720) GN=lipA PE=3 SV=1 - [LIPA_SALTY]	46.42	1	9	9	20	Pf04055	1.39995e+07	3.03037e+07	28.2419	25.86	6	8	45.6853	46.42	9	12	321	36.0183	7.94287
P58683	Class B acid phosphatase OS=Salmonella typhimurium (strain LT2 / SGSC1412 / ATCC 700720) GN=aphA PE=1 SV=1 - [APHA_SALTY]	46.41	1	8	8	28	Pf00702; Pf03767; Pf12710	2.11715e+07	4.1143e+07	42.0366	46.41	8	12	51.8934	46.41	8	16	237	26.2982	6.93213
P22713	Galactokinase OS=Salmonella typhimurium (strain LT2 / SGSC1412 / ATCC 700720) GN=galK PE=3 SV=2 - [GAL1_SALTY]	46.34	1	9	9	24	Pf00288; Pf08544; Pf10509	3.76794e+07	5.68322e+07	47.965	41.62	8	10	64.4768	43.72	8	14	382	41.2758	5.69385
Q8ZLA1	Glyoxylate/hydroxypyruvate reductase B OS=Salmonella typhimurium (strain LT2 / SGSC1412 / ATCC 700720) GN=ghrB PE=3 SV=1 - [GHRB_SALTY]	46.3	1	7	7	18	Pf00389; Pf02826	8.23889e+06	8.12665e+06	40.1167	33.95	4	8	41.0669	46.3	7	10	324	35.2321	6.34131
Q7CQH7	Putative sugar specific PTS enzyme II OS=Salmonella typhimurium (strain LT2 / SGSC1412 / ATCC 700720) GN=STM1616 PE=4 SV=1 - [Q7CQH7_SALTY]	46.21	1	2	2	2	Pf00359	1.37251e+07	0	7.16449	46.21	2	2					145	15.8711	5.69385
Q8ZL56	2,3-bisphosphoglycerate-independent phosphoglycerate mutase OS=Salmonella typhimurium (strain LT2 / SGSC1412 / ATCC 700720) GN=gpmI PE=3 SV=1 - [GPMI_SALTY]	46.11	1	14	14	22	Pf01676; Pf06415	5.15678e+06	2.62266e+07	23.4111	17.7	6	6	58.4531	46.11	14	16	514	56.2192	5.18604
Q8ZP66	Putative chloromuconate cycloisomerase OS=Salmonella typhimurium (strain LT2 / SGSC1412 / ATCC 700720) GN=ycjG PE=4 SV=1 - [Q8ZP66_SALTY]	46.11	1	7	7	18	Pf01188; Pf02746	2.99166e+06	5.18538e+06	33.0122	43.61	6	9	39.1064	41.12	6	9	321	34.6559	5.04639
Q8ZN59	Inosine-5'-monophosphate dehydrogenase OS=Salmonella typhimurium (strain LT2 / SGSC1412 / ATCC 700720) GN=guaB PE=3 SV=1 - [Q8ZN59_SALTY]	46.11	1	12	12	38	Pf00478; Pf00571	2.38478e+07	3.69133e+07	77.0099	46.11	11	18	92.9571	41.6	11	20	488	51.916	6.62451
H9L442	Periplasmic dipeptidase OS=Salmonella typhimurium (strain LT2 / SGSC1412 / ATCC 700720) GN=pdgL PE=4 SV=1 - [H9L442_SALTY]	46.09	1	7	7	21	Pf01427	1.89331e+07	2.49617e+07	39.1404	46.09	6	12	27.3001	44.92	5	9	256	28.9775	7.13721
Q7CQK9	Glutaredoxin OS=Salmonella typhimurium (strain LT2 / SGSC1412 / ATCC 700720) GN=ydhD PE=3 SV=1 - [Q7CQK9_SALTY]	46.09	1	4	4	10	Pf00462	7.95181e+07	9.26967e+07	25.5542	46.09	4	5	24.879	46.09	4	5	115	12.8995	4.84326
Q8ZJX7	Putative glucosamine-fructose-6-phosphate aminotransferase OS=Salmonella typhimurium (strain LT2 / SGSC1412 / ATCC 700720) GN=STM4540 PE=1 SV=1 - [Q8ZJX7_SALTY]	46.06	1	15	15	32	Pf01380; Pf13580	4.35131e+07	3.81895e+07	55.5456	42.57	12	16	58.4127	40.82	14	16	343	39.1948	6.07471
P60317	ProP effector OS=Salmonella typhimurium (strain LT2 / SGSC1412 / ATCC 700720) GN=proQ PE=3 SV=1 - [PROQ_SALTY]	46.05	1	8	8	15	Pf04352	1.44955e+07	2.09478e+07	18.8771	34.21	6	6	29.8019	46.05	8	9	228	25.4224	9.67139
Q7CQ28	Putative negative regulator OS=Salmonella typhimurium (strain LT2 / SGSC1412 / ATCC 700720) GN=yfeC PE=4 SV=1 - [Q7CQ28_SALTY]	45.83	1	3	3	4	Pf07037; Pf12728; Pf13443; Pf13986	0	7.59384e+06					18.4382	45.83	3	4	120	13.535	9.62744
Q7CQ47	Putative aminotransferase (Ortho) OS=Salmonella typhimurium (strain LT2 / SGSC1412 / ATCC 700720) GN=yfbQ PE=4 SV=1 - [Q7CQ47_SALTY]	45.79	1	10	10	20	Pf00155; Pf00266; Pf01041; Pf01053; Pf01212	1.0541e+07	2.3382e+07	31.0478	28.96	6	7	55.1312	45.79	10	13	404	45.4623	6.11279
Q8ZNS5	Protein MtfA OS=Salmonella typhimurium (strain LT2 / SGSC1412 / ATCC 700720) GN=mtfA PE=3 SV=1 - [MTFA_SALTY]	45.66	1	7	7	15	Pf06167	4.23053e+06	1.69266e+07	18.3523	16.98	2	6	27.8993	45.66	7	9	265	30.1731	4.53857
Q8ZKV8	Ribokinase OS=Salmonella typhimurium (strain LT2 / SGSC1412 / ATCC 700720) GN=rbsK PE=3 SV=1 - [Q8ZKV8_SALTY]	45.63	1	9	9	18	Pf00294; Pf08543	8.98478e+06	6.10417e+06	34.3196	42.07	7	9	37.3453	32.36	7	9	309	32.1917	4.98291
Q8ZPZ5	High frequency lysogenization protein HflD homolog OS=Salmonella typhimurium (strain LT2 / SGSC1412 / ATCC 700720) GN=hflD PE=3 SV=2 - [HFLD_SALTY]	45.54	1	5	5	8	Pf04356	5.92503e+06	9.23973e+06	13.8617	41.31	4	4	15.8393	25.35	4	4	213	22.9021	9.24658
P37600	Thiosulfate reductase OS=Salmonella typhimurium (strain LT2 / SGSC1412 / ATCC 700720) GN=phsA PE=3 SV=2 - [PHSA_SALTY]	45.38	1	22	22	63	Pf00384; Pf01568; Pf04879	2.9469e+07	7.29738e+07	102.475	30.61	15	25	146.893	45.38	22	38	758	82.747	7.51807
P0A2P0	ATP-dependent RNA helicase RhlB OS=Salmonella typhimurium (strain LT2 / SGSC1412 / ATCC 700720) GN=rhlB PE=3 SV=2 - [RHLB_SALTY]	45.37	1	13	13	27	Pf00270; Pf00271	1.74081e+07	1.58748e+07	57.894	43.47	12	14	56.3901	38.95	11	13	421	47.0634	7.43018
Q8ZKV4	Protein for a late step of protoheme IX synthesis OS=Salmonella typhimurium (strain LT2 / SGSC1412 / ATCC 700720) GN=hemY PE=4 SV=1 - [Q8ZKV4_SALTY]	45.36	1	11	11	18	Pf07219	1.67201e+07	1.7203e+07	41.3478	27.07	7	9	33.3062	39.35	9	9	399	45.3538	8.55811
P66974	tRNA (cytidine/uridine-2'-O-)-methyltransferase TrmJ OS=Salmonella typhimurium (strain LT2 / SGSC1412 / ATCC 700720) GN=trmJ PE=3 SV=1 - [TRMJ_SALTY]	45.27	1	7	7	15	Pf00588; Pf09936	8.14881e+06	1.15909e+07	19.1732	26.75	5	5	44.0219	45.27	7	10	243	26.5966	6.04932
Q8ZLX5	Ribosomal RNA large subunit methyltransferase G OS=Salmonella typhimurium (strain LT2 / SGSC1412 / ATCC 700720) GN=rlmG PE=3 SV=1 - [RLMG_SALTY]	45.24	1	6	6	12	Pf05175; Pf06325; Pf08241; Pf08242; Pf12847; Pf13649; Pf13659; Pf13847	2.68809e+06	6.63509e+06	12.9426	30.42	4	7	17.4765	29.89	4	5	378	42.2458	7.02002
P0A2L3	Magnesium and cobalt efflux protein CorC OS=Salmonella typhimurium (strain LT2 / SGSC1412 / ATCC 700720) GN=corC PE=1 SV=1 - [CORC_SALTY]	45.21	1	8	8	14	Pf00478; Pf00571; Pf03471	5.98988e+06	5.83388e+06	27.519	41.78	6	8	17.134	32.88	6	6	292	33.2785	4.70361
Q8ZKY8	Putative hydrolase of the HAD superfamily OS=Salmonella typhimurium (strain LT2 / SGSC1412 / ATCC 700720) GN=yidA PE=4 SV=1 - [Q8ZKY8_SALTY]	45.2	1	8	8	17	Pf00702; Pf05116; Pf08282; Pf13344	8.36509e+06	2.14981e+07	18.0968	28.83	5	5	52.875	45.2	8	12	281	30.9367	5.51611
P40813	Type I restriction enzyme StySJI M protein OS=Salmonella typhimurium (strain LT2 / SGSC1412 / ATCC 700720) GN=hsdM PE=3 SV=1 - [T1M_SALTY]	45.18	1	15	16	34	Pf02384; Pf12161; Pf13659	1.01454e+07	1.44857e+07	66.1099	35.16	13	18	59.7659	35.16	11	16	529	59.2744	5.17334
Q8ZPG8	Putative hydrolase OS=Salmonella typhimurium (strain LT2 / SGSC1412 / ATCC 700720) GN=STM1540 PE=4 SV=1 - [Q8ZPG8_SALTY]	45.18	1	9	9	12	Pf02275	489634	2.32889e+07	5.02876	7.16	1	1	41.067	45.18	9	11	363	40.256	7.23975
Q8ZLQ9	Putative cytoplasmic protein OS=Salmonella typhimurium (strain LT2 / SGSC1412 / ATCC 700720) GN=yhcH PE=4 SV=1 - [Q8ZLQ9_SALTY]	45.16	1	4	4	8	Pf04074; Pf07883	7.55176e+06	4.31698e+06	14.5787	45.16	4	4	6.99275	34.84	3	4	155	17.0445	5.021
H9L419	Putative periplasmic binding transport protein OS=Salmonella typhimurium (strain LT2 / SGSC1412 / ATCC 700720) GN=fliY PE=3 SV=1 - [H9L419_SALTY]	45.11	1	8	8	15	Pf00060; Pf00497; Pf12974	1.22299e+07	1.10495e+07	23.0625	27.44	6	6	32.2492	45.11	8	9	266	28.7873	8.83643
Q8ZKA6	Putative nucleotide-binding protein OS=Salmonella typhimurium (strain LT2 / SGSC1412 / ATCC 700720) GN=yjeE PE=4 SV=1 - [Q8ZKA6_SALTY]	45.1	1	3	3	4	Pf02367	1.17006e+07	7.79668e+06	2.41375	33.33	2	2	9.20998	11.76	1	2	153	16.8843	4.79248
Q7CQ35	Putative cytoplasmic protein OS=Salmonella typhimurium (strain LT2 / SGSC1412 / ATCC 700720) GN=yfcL PE=4 SV=1 - [Q7CQ35_SALTY]	45.05	1	3	3	5	Pf08891	7.05374e+06	4.14521e+06	10.722	26.37	1	2	9.95967	45.05	3	3	91	9.97292	4.50049
Q8ZLH4	sn-glycerol-3-phosphate dehydrogenase OS=Salmonella typhimurium (strain LT2 / SGSC1412 / ATCC 700720) GN=glpD PE=3 SV=1 - [Q8ZLH4_SALTY]	45.02	1	16	16	26	Pf01266	7.23119e+06	1.15136e+07	42.2595	34.06	10	11	56.2939	34.06	14	15	502	56.8891	6.96143
Q8ZPF0	Malto-oligosyltrehalose trehalohydrolase OS=Salmonella typhimurium (strain LT2 / SGSC1412 / ATCC 700720) GN=STM1560 PE=1 SV=1 - [Q8ZPF0_SALTY]	44.95	1	14	14	21	Pf00128; Pf11941	2.08106e+07	6.02848e+06	60.1705	44.95	14	18	2.88597	10.27	2	3	594	65.7331	5.5415
Q8ZQM3	Glutathione-binding protein GsiB OS=Salmonella typhimurium (strain LT2 / SGSC1412 / ATCC 700720) GN=gsiB PE=3 SV=1 - [GSIB_SALTY]	44.92	1	14	14	27	Pf00496	8.98913e+06	8.90734e+06	40.8806	42.77	13	13	49.5512	42.77	13	14	512	56.5028	8.60205
P0A293	50S ribosomal protein L3 glutamine methyltransferase OS=Salmonella typhimurium (strain LT2 / SGSC1412 / ATCC 700720) GN=prmB PE=3 SV=1 - [PRMB_SALTY]	44.84	1	6	6	21	Pf01170; Pf01209; Pf02384; Pf02475; Pf05175; Pf06325; Pf08242; Pf09445; Pf12847; Pf13649; Pf13659; Pf13847	2.50339e+07	3.35996e+07	36.1909	44.84	6	11	38.5635	44.84	6	10	310	35.0414	4.88135
Q8ZLZ6	3',5'-cyclic adenosine monophosphate phosphodiesterase CpdA OS=Salmonella typhimurium (strain LT2 / SGSC1412 / ATCC 700720) GN=icc PE=3 SV=1 - [Q8ZLZ6_SALTY]	44.73	1	6	6	19	Pf00149	1.13351e+07	1.62457e+07	38.1509	37.09	5	8	50.2062	44.73	6	11	275	31.0017	5.5542
Q8ZQP0	UPF0194 membrane protein YbhG OS=Salmonella typhimurium (strain LT2 / SGSC1412 / ATCC 700720) GN=ybhG PE=3 SV=1 - [YBHG_SALTY]	44.71	1	10	10	18	Pf00529; Pf13437; Pf13533	1.04914e+07	1.14052e+07	29.4404	30.51	7	8	30.5441	40.79	8	10	331	36.2887	6.06201
P60428	50S ribosomal protein L2 OS=Salmonella typhimurium (strain LT2 / SGSC1412 / ATCC 700720) GN=rplB PE=3 SV=1 - [RL2_SALTY]	44.69	1	12	12	26	Pf00181; Pf03947	8.74084e+07	9.52346e+07	42.248	41.76	11	13	37.7194	41.76	11	13	273	29.802	10.9312
Q06399	Uncharacterized lipoprotein YedD OS=Salmonella typhimurium (strain LT2 / SGSC1412 / ATCC 700720) GN=yedD PE=4 SV=2 - [YEDD_SALTY]	44.68	1	5	5	9	Pf13987	7.38328e+06	1.01283e+07	18.1163	29.79	3	4	19.366	44.68	5	5	141	15.3461	5.31299
P63828	Dephospho-CoA kinase OS=Salmonella typhimurium (strain LT2 / SGSC1412 / ATCC 700720) GN=coaE PE=3 SV=1 - [COAE_SALTY]	44.66	1	5	5	8	Pf01121; Pf13207; Pf13521; Pf13555	5.69885e+06	1.4079e+07	11.7154	27.67	3	3	20.0294	44.66	5	5	206	22.781	6.04932
Q7CPR9	Bifunctional protein HldE OS=Salmonella typhimurium (strain LT2 / SGSC1412 / ATCC 700720) GN=hldE PE=3 SV=1 - [HLDE_SALTY]	44.65	1	16	16	31	Pf00294; Pf01256; Pf01467; Pf08543	2.13936e+07	1.94719e+07	57.0621	42.35	15	16	52.5429	40.88	14	15	477	51.0925	5.16064
Q8ZNG5	sn-glycerol-3-phosphate dehydrogenase (Anaerobic), large subunit OS=Salmonella typhimurium (strain LT2 / SGSC1412 / ATCC 700720) GN=glpA PE=3 SV=1 - [Q8ZNG5_SALTY]	44.65	1	17	17	23	Pf00890; Pf01266; Pf01494; Pf04324	0	1.30943e+07					94.767	44.65	17	23	542	59.0203	6.66846
Q7CPD8	UPF0438 protein YifE OS=Salmonella typhimurium (strain LT2 / SGSC1412 / ATCC 700720) GN=yifE PE=3 SV=1 - [YIFE_SALTY]	44.64	1	4	4	11	Pf04219	1.53523e+07	9.8876e+06	19.3842	44.64	4	5	23.6777	44.64	4	6	112	13.0694	6.69775
Q9L7S0	Uncharacterized oxidoreductase YihU OS=Salmonella typhimurium (strain LT2 / SGSC1412 / ATCC 700720) GN=yihU PE=3 SV=1 - [YIHU_SALTY]	44.63	1	5	5	5	Pf02254; Pf02737; Pf03446; Pf03721; Pf03807; Pf14833	5.97422e+06	3.08175e+06	2.99948	12.08	2	2	7.42446	32.55	3	3	298	31.2601	5.84619
Q8ZR01	Rare lipoprotein A OS=Salmonella typhimurium (strain LT2 / SGSC1412 / ATCC 700720) GN=rlpA PE=3 SV=1 - [RLPA_SALTY]	44.62	1	10	10	16	Pf03330; Pf05036	1.49077e+07	1.24072e+07	35.0622	34.65	9	10	25.0729	27.82	6	6	381	39.0839	7.75244
P0A7X0	30S ribosomal protein S8 OS=Salmonella typhimurium (strain LT2 / SGSC1412 / ATCC 700720) GN=rpsH PE=3 SV=2 - [RS8_SALTY]	44.62	1	5	6	17	Pf00410	2.43365e+07	1.1825e+07	38.4667	44.62	5	9	37.4764	23.85	4	8	130	14.1175	9.42236
Q8ZK35	Ornithine carbamoyltransferase, catabolic OS=Salmonella typhimurium (strain LT2 / SGSC1412 / ATCC 700720) GN=arcB PE=3 SV=1 - [OTCC_SALTY]	44.61	1	10	11	28	Pf00185; Pf02729	2.14344e+07	4.18e+07	37.9127	32.63	9	13	57.2991	41.92	10	15	334	36.7925	5.42725
Q7CQP5	Putative cytoplasmic protein OS=Salmonella typhimurium (strain LT2 / SGSC1412 / ATCC 700720) GN=yeaC PE=4 SV=1 - [Q7CQP5_SALTY]	44.57	1	3	3	3	Pf07023	4.07122e+06	2.09343e+06	2.21236	14.13	1	1	6.68497	30.43	2	2	92	10.4453	6.78564
Q8ZML7	Putative rhodanese-related sulfurtransferase OS=Salmonella typhimurium (strain LT2 / SGSC1412 / ATCC 700720) GN=ygaP PE=4 SV=1 - [Q8ZML7_SALTY]	44.57	1	6	6	9	Pf00581; Pf11127	4.50679e+06	8.69944e+06	11.74	24	3	3	20.5103	44.57	6	6	175	18.5817	8.04541
Q7CQE1	Putative outer membrane protein OS=Salmonella typhimurium (strain LT2 / SGSC1412 / ATCC 700720) GN=slp PE=4 SV=1 - [Q7CQE1_SALTY]	44.56	1	6	6	10	Pf03843	1.32752e+07	9.14936e+06	24.4835	38.34	5	6	16.9145	32.64	4	4	193	20.9498	9.26123
Q56066	Molybdopterin molybdenumtransferase OS=Salmonella typhimurium (strain LT2 / SGSC1412 / ATCC 700720) GN=moeA PE=3 SV=2 - [MOEA_SALTY]	44.55	1	11	11	28	Pf00994; Pf03453; Pf03454	1.65905e+07	2.72498e+07	69.6631	44.55	11	14	64.1833	40.19	10	14	413	44.3148	5.19873
Q7CPU5	D-erythrose-4-phosphate dehydrogenase OS=Salmonella typhimurium (strain LT2 / SGSC1412 / ATCC 700720) GN=epd PE=3 SV=1 - [E4PD_SALTY]	44.54	1	9	9	15	Pf00044; Pf02800	7.58623e+06	9.35706e+06	32.4444	39.08	7	8	29.4184	35.63	7	7	348	38.1017	6.75635
P0A2F2	NAD-dependent protein deacylase OS=Salmonella typhimurium (strain LT2 / SGSC1412 / ATCC 700720) GN=cobB PE=3 SV=2 - [NPD_SALTY]	44.49	1	6	6	14	Pf02146	1.0198e+07	1.12499e+07	27.0381	39.83	5	7	29.3246	44.49	6	7	236	26.2231	5.68115
Q8ZPM0	Putative oxidoreductase OS=Salmonella typhimurium (strain LT2 / SGSC1412 / ATCC 700720) GN=ydgJ PE=4 SV=1 - [Q8ZPM0_SALTY]	44.47	1	10	10	30	Pf01118; Pf01408; Pf02894	1.78435e+07	1.66176e+07	73.6478	41.78	9	16	59.5166	44.47	10	14	371	41.2112	6.81494
Q7CPM2	Putative oxidoreductase OS=Salmonella typhimurium (strain LT2 / SGSC1412 / ATCC 700720) GN=yhdH PE=1 SV=1 - [Q7CPM2_SALTY]	44.44	1	10	10	22	Pf08240	1.68163e+07	2.18971e+07	46.4366	40.43	9	11	50.1743	35.19	9	11	324	34.3659	6.94678
Q7CPU3	Putative Zn-dependent proteases with possible chaperone function OS=Salmonella typhimurium (strain LT2 / SGSC1412 / ATCC 700720) GN=yggG PE=3 SV=1 - [Q7CPU3_SALTY]	44.44	1	6	6	10	Pf01435	7.68881e+06	2.7421e+06	28.2663	44.44	6	6	16.2168	22.62	4	4	252	26.6913	6.69775
P0A1A1	Acyl-CoA thioester hydrolase YciA OS=Salmonella typhimurium (strain LT2 / SGSC1412 / ATCC 700720) GN=yciA PE=3 SV=1 - [YCIA_SALTY]	44.36	1	2	2	3	Pf03061	4.92492e+06	8.03719e+06	6.30154	15.79	1	1	9.01319	44.36	2	2	133	14.3544	7.85498
Q8ZMD3	NADPH-dependent 7-cyano-7-deazaguanine reductase OS=Salmonella typhimurium (strain LT2 / SGSC1412 / ATCC 700720) GN=queF PE=3 SV=1 - [QUEF_SALTY]	44.33	1	8	8	9	Pf14489; Pf14819	7.8313e+06	5.53465e+06	21.7235	32.62	5	5	14.4025	15.25	4	4	282	32.6533	6.26514
Q7CPG1	Uncharacterized protein YicS OS=Salmonella typhimurium (strain LT2 / SGSC1412 / ATCC 700720) GN=yicS PE=4 SV=1 - [YICS_SALTY]	44.33	1	5	5	6		4.58544e+06	1.67064e+07	15.9982	31.96	4	5	0	20.62	1	1	97	10.9756	8.47021
Q7CQN7	Glutathione peroxidase OS=Salmonella typhimurium (strain LT2 / SGSC1412 / ATCC 700720) GN=btuE PE=3 SV=1 - [Q7CQN7_SALTY]	44.26	1	5	5	10	Pf00255; Pf08534	2.27843e+07	8.40784e+06	22.7936	44.26	5	5	17.611	36.61	4	5	183	20.4103	5.18604
Q7CPH3	Putative stress-induced protein OS=Salmonella typhimurium (strain LT2 / SGSC1412 / ATCC 700720) GN=yicC PE=4 SV=1 - [Q7CPH3_SALTY]	44.25	1	11	11	19	Pf03755; Pf08340	9.21923e+06	1.77918e+07	26.4737	27.87	7	7	46.4647	39.02	10	12	287	33.1041	5.12256
Q8ZP62	Phage shock protein OS=Salmonella typhimurium (strain LT2 / SGSC1412 / ATCC 700720) GN=pspE PE=4 SV=1 - [Q8ZP62_SALTY]	44.23	1	3	3	6	Pf00581	853024	5.43505e+06	4.56909	14.42	1	2	12.2105	44.23	3	4	104	11.8741	9.27588
Q8ZNI1	Response regulator in two-component regulatory system with NarQ (Or NarX) OS=Salmonella typhimurium (strain LT2 / SGSC1412 / ATCC 700720) GN=narP PE=4 SV=1 - [Q8ZNI1_SALTY]	44.19	1	6	6	11	Pf00072; Pf00196; Pf04545; Pf08281; Pf13384; Pf13412	5.36804e+06	7.85964e+06	24.3459	31.63	4	5	26.8873	44.19	6	6	215	23.7617	5.22412
Q8ZP02	Mannose-specific enzyme IID OS=Salmonella typhimurium (strain LT2 / SGSC1412 / ATCC 700720) GN=manZ PE=4 SV=1 - [Q8ZP02_SALTY]	44.06	1	9	9	30	Pf03613	1.18684e+08	1.53172e+08	78.7817	44.06	9	16	66.6593	37.41	8	14	286	31.2426	9.53955
Q8ZRB2	Acyl-CoA thioesterase II OS=Salmonella typhimurium (strain LT2 / SGSC1412 / ATCC 700720) GN=tesB PE=4 SV=1 - [Q8ZRB2_SALTY]	44.06	1	6	6	11	Pf02551; Pf13622	7.29845e+06	5.82238e+06	24.2879	29.72	4	5	18.3816	44.06	6	6	286	31.9704	6.59521
Q9L6R4	UDP-N-acetyl-D-mannosamine dehydrogenase OS=Salmonella typhimurium (strain LT2 / SGSC1412 / ATCC 700720) GN=wecC PE=3 SV=1 - [WECC_SALTY]	44.05	1	11	11	21	Pf00984; Pf02558; Pf03720; Pf03721	1.03993e+07	3.43995e+07	20.7198	24.05	6	6	52.7568	44.05	11	15	420	45.3105	6.15088
Q8ZLR9	Putative ABC superfamily transport protein OS=Salmonella typhimurium (strain LT2 / SGSC1412 / ATCC 700720) GN=yhbN PE=4 SV=1 - [Q8ZLR9_SALTY]	44.02	1	5	5	11	Pf03968	1.08033e+07	1.3374e+07	21.9789	34.78	4	5	17.6107	44.02	4	6	184	20.0463	8.73389
Q8ZN75	Succinyl-diaminopimelate desuccinylase OS=Salmonella typhimurium (strain LT2 / SGSC1412 / ATCC 700720) GN=dapE PE=1 SV=1 - [DAPE_SALTY]	44	1	9	9	16	Pf01546; Pf07687	1.46755e+07	1.3389e+07	38.3512	39.73	8	9	35.1864	35.47	7	7	375	41.5521	6.354
Q7CQY5	Putative phosphatase in N-acetylglucosamine metabolism OS=Salmonella typhimurium (strain LT2 / SGSC1412 / ATCC 700720) GN=nagD PE=4 SV=1 - [Q7CQY5_SALTY]	44	1	5	5	14	Pf00702; Pf13242; Pf13344; Pf13419	1.34922e+07	7.49808e+06	42.9687	38	4	8	31.3965	32	4	6	250	27.1018	5.59229
P0A1E1	Oxygen-independent coproporphyrinogen-III oxidase OS=Salmonella typhimurium (strain LT2 / SGSC1412 / ATCC 700720) GN=hemN PE=3 SV=1 - [HEMN_SALTY]	43.98	1	11	11	20	Pf04055; Pf06969	6.08235e+06	1.24919e+07	28.2291	25.16	7	7	41.5387	41.58	10	13	457	52.7947	6.03662
P29847	Serine acetyltransferase OS=Salmonella typhimurium (strain LT2 / SGSC1412 / ATCC 700720) GN=cysE PE=3 SV=1 - [CYSE_SALTY]	43.96	1	8	8	15	Pf00132; Pf06426	1.3862e+07	1.54722e+07	23.5889	34.8	7	7	22.447	41.03	7	8	273	29.2721	6.91748
Q8ZP15	Fatty acid metabolism regulator protein OS=Salmonella typhimurium (strain LT2 / SGSC1412 / ATCC 700720) GN=fadR PE=3 SV=3 - [FADR_SALTY]	43.93	1	7	7	13	Pf00392; Pf01325; Pf01978; Pf07729; Pf07840; Pf13545	8.38419e+06	1.07771e+07	15.7384	27.2	4	4	41.7351	43.93	7	9	239	26.9699	7.07861
Q8ZRJ8	Putative amidohydrolase OS=Salmonella typhimurium (strain LT2 / SGSC1412 / ATCC 700720) GN=yafV PE=4 SV=1 - [Q8ZRJ8_SALTY]	43.92	1	6	6	15	Pf00795	4.8428e+06	4.47997e+06	17.5272	40	5	7	21.6318	43.92	6	8	255	29.0448	7.23975
Q93GQ8	Plasmid partition protein A OS=Salmonella typhimurium (strain LT2 / SGSC1412 / ATCC 700720) GN=parA PE=4 SV=1 - [Q93GQ8_SALTY]	43.89	1	9	9	18	Pf01656; Pf08559	1.11819e+07	4.03482e+06	28.3626	29.93	7	10	23.7046	28.68	5	8	401	44.4726	5.94775
P19480	Alkyl hydroperoxide reductase subunit F OS=Salmonella typhimurium (strain LT2 / SGSC1412 / ATCC 700720) GN=ahpF PE=1 SV=1 - [AHPF_SALTY]	43.76	1	16	16	33	Pf00070; Pf00743; Pf07992; Pf13192; Pf13434; Pf13738	1.37526e+07	18938126	52.1338	34.17	12	14	73.5543	35.7	13	19	521	55.915	5.89697
P37411	DNA gyrase subunit A OS=Salmonella typhimurium (strain LT2 / SGSC1412 / ATCC 700720) GN=gyrA PE=3 SV=3 - [GYRA_SALTY]	43.74	1	31	31	61	Pf00521; Pf03989	5.50676e+07	5.48966e+07	115.762	38.84	26	30	109.834	38.5	28	31	878	97.0042	5.10986
P68684	30S ribosomal protein S21 OS=Salmonella typhimurium (strain LT2 / SGSC1412 / ATCC 700720) GN=rpsU PE=3 SV=2 - [RS21_SALTY]	43.66	1	5	5	10	Pf01165	5.07055e+06	1.67356e+07	12.2856	42.25	4	4	19.9426	43.66	5	6	71	8.49473	11.1509
Q8ZL10	LysR family transcriptional activator OS=Salmonella typhimurium (strain LT2 / SGSC1412 / ATCC 700720) GN=dsdC PE=4 SV=1 - [Q8ZL10_SALTY]	43.65	1	5	5	6	Pf00126; Pf03466	73344.2	0	1.73468	43.65	4	5	2.09583	9.77	1	1	307	35.0058	7.1665
P0A1Y0	DNA mismatch repair protein MutS OS=Salmonella typhimurium (strain LT2 / SGSC1412 / ATCC 700720) GN=mutS PE=1 SV=1 - [MUTS_SALTY]	43.51	1	24	24	35	Pf00488; Pf01624; Pf05188; Pf05190; Pf05192	1.94751e+07	1.36698e+07	59.2501	23.98	13	15	80.0374	38.95	19	20	855	95.3472	5.70654
H9L427	GTP-binding elongation factor family protein OS=Salmonella typhimurium (strain LT2 / SGSC1412 / ATCC 700720) GN=typA PE=4 SV=1 - [H9L427_SALTY]	43.49	1	18	18	45	Pf00009; Pf00679; Pf03144	2.33459e+07	2.92958e+07	78.4907	31.47	13	21	95.9917	41.52	17	24	607	67.3346	5.36377
Q8ZLI7	Fe/S biogenesis protein NfuA OS=Salmonella typhimurium (strain LT2 / SGSC1412 / ATCC 700720) GN=nfuA PE=3 SV=1 - [NFUA_SALTY]	43.46	1	6	6	13	Pf01106; Pf01521	2.56082e+07	4.11706e+07	31.3243	43.46	6	7	26.9576	43.46	5	6	191	20.9243	4.64014
P58533	D-tyrosyl-tRNA(Tyr) deacylase OS=Salmonella typhimurium (strain LT2 / SGSC1412 / ATCC 700720) GN=dtd PE=3 SV=1 - [DTD_SALTY]	43.45	1	4	4	9	Pf02580	7.20307e+07	2.31763e+07	7.65602	35.17	3	4	11.394	43.45	4	5	145	15.9151	4.98291
Q56026	Cell invasion protein SipD OS=Salmonella typhimurium (strain LT2 / SGSC1412 / ATCC 700720) GN=sipD PE=1 SV=1 - [SIPD_SALTY]	43.44	1	10	10	10	Pf06511	1.76172e+07	0	43.1066	43.44	10	10					343	37.0895	5.14795
P0A1R8	DNA-binding protein HU-beta OS=Salmonella typhimurium (strain LT2 / SGSC1412 / ATCC 700720) GN=hupB PE=3 SV=1 - [DBHB_SALTY]	43.33	1	4	4	49	Pf00216	1.27399e+08	7.33757e+07	91.725	43.33	4	21	117.53	43.33	4	28	90	9.23401	9.70068
Q8ZNH4	Ecotin OS=Salmonella typhimurium (strain LT2 / SGSC1412 / ATCC 700720) GN=eco PE=3 SV=1 - [ECOT_SALTY]	43.29	1	6	6	12	Pf03974	2.06437e+07	3.55014e+07	14.5322	26.22	4	4	30.3263	43.29	6	8	164	18.2062	7.12256
P58525	N-methyl-L-tryptophan oxidase OS=Salmonella typhimurium (strain LT2 / SGSC1412 / ATCC 700720) GN=solA PE=3 SV=1 - [MTOX_SALTY]	43.28	1	12	12	21	Pf01266	1.65558e+07	1.82304e+07	34.8297	30.91	8	8	49.6246	40.86	11	13	372	40.6384	6.18896
P0A2F6	Single-stranded DNA-binding protein OS=Salmonella typhimurium (strain LT2 / SGSC1412 / ATCC 700720) GN=ssb PE=3 SV=2 - [SSB_SALTY]	43.18	1	5	5	14	Pf00436	5.15396e+07	4.20406e+07	20.8538	31.82	4	5	45.1022	43.18	5	9	176	19.0623	5.57959
Q8ZPZ7	Putative cytoplasmic protein OS=Salmonella typhimurium (strain LT2 / SGSC1412 / ATCC 700720) GN=ycfD PE=4 SV=1 - [Q8ZPZ7_SALTY]	43.16	1	8	8	15	Pf00190; Pf08007; Pf13621	2.04002e+07	1.34835e+07	34.0122	43.16	7	9	28.1197	23.06	5	6	373	42.5621	4.95752
Q7CPN9	Putative ABC superfamily transport protein OS=Salmonella typhimurium (strain LT2 / SGSC1412 / ATCC 700720) GN=yhbG PE=3 SV=1 - [Q7CPN9_SALTY]	43.15	1	7	7	14	Pf00005; Pf12399; Pf13304; Pf13558	2.3938e+07	1.4229e+07	26.7798	43.15	7	7	28.1188	43.15	7	7	241	26.7801	5.98584
Q8ZR22	Periplasmic disulfide isomerase, thiol-disulphide oxidase OS=Salmonella typhimurium (strain LT2 / SGSC1412 / ATCC 700720) GN=dsbG PE=4 SV=1 - [Q8ZR22_SALTY]	43.15	1	7	7	10	Pf13098; Pf13462	9.74327e+07	1.97097e+06	29.7122	35.89	6	7	11.9904	15.32	3	3	248	27.4172	8.27979
P58718	4-hydroxythreonine-4-phosphate dehydrogenase 2 OS=Salmonella typhimurium (strain LT2 / SGSC1412 / ATCC 700720) GN=pdxA2 PE=1 SV=1 - [PDXA2_SALTY]	43.12	1	9	9	15	Pf04166	1.66137e+07	1.31051e+07	31.5852	36.09	7	7	33.7377	36.39	8	8	327	35.0424	6.75635
P60446	50S ribosomal protein L3 OS=Salmonella typhimurium (strain LT2 / SGSC1412 / ATCC 700720) GN=rplC PE=3 SV=1 - [RL3_SALTY]	43.06	1	6	6	24	Pf00297	1.87172e+08	2.08986e+08	43.1865	36.36	5	11	46.412	43.06	6	13	209	22.2338	9.78857
Q8ZM04	Putative diadenosine tetraphosphate (Ap4A) hydrolase OS=Salmonella typhimurium (strain LT2 / SGSC1412 / ATCC 700720) GN=STM3167 PE=4 SV=1 - [Q8ZM04_SALTY]	43.05	1	3	3	5	Pf01230; Pf04343; Pf11969	9.08935e+06	7.27356e+06	4.69113	17.22	1	1	4.48184	43.05	3	4	151	17.1615	6.68311
P0A289	Peptide chain release factor 2 OS=Salmonella typhimurium (strain LT2 / SGSC1412 / ATCC 700720) GN=prfB PE=3 SV=1 - [RF2_SALTY]	43.01	1	9	9	15	Pf00472; Pf03462	1.97674e+07	2.02929e+07	18.025	23.56	5	6	37.6982	31.51	8	9	365	41.1233	4.79248
P06191	Alanine racemase, catabolic OS=Salmonella typhimurium (strain LT2 / SGSC1412 / ATCC 700720) GN=dadX PE=1 SV=1 - [ALR2_SALTY]	42.98	1	8	8	9	Pf00842; Pf01168	8.23397e+06	1.72443e+06	30.0327	42.98	8	8	4.7189	3.93	1	1	356	38.7797	6.94678
Q8ZLT1	Ribosome-binding factor A OS=Salmonella typhimurium (strain LT2 / SGSC1412 / ATCC 700720) GN=rbfA PE=3 SV=1 - [RBFA_SALTY]	42.86	1	4	4	9	Pf02033	8.74513e+06	1.07273e+07	19.0891	31.58	3	4	25.5676	42.86	4	5	133	15.1558	6.20166
Q8ZKG8	Putative methyl-accepting chemotaxis protein OS=Salmonella typhimurium (strain LT2 / SGSC1412 / ATCC 700720) GN=STM4258 PE=4 SV=1 - [Q8ZKG8_SALTY]	42.86	1	16	16	18	Pf10146	2.32074e+07	2.02525e+06	65.5061	42.86	16	17	0	2.81	1	1	462	51.4233	5.5542
Q8ZM14	Putative methyl-accepting chemotaxis protein OS=Salmonella typhimurium (strain LT2 / SGSC1412 / ATCC 700720) GN=STM3152 PE=4 SV=1 - [Q8ZM14_SALTY]	42.78	1	9	10	19	Pf00015; Pf00672	2.16484e+07	1.51234e+07	31.2028	36.38	9	9	24.646	21.21	6	10	547	58.8612	5.70654
Q8ZPZ6	Adenylosuccinate lyase OS=Salmonella typhimurium (strain LT2 / SGSC1412 / ATCC 700720) GN=purB PE=4 SV=1 - [Q8ZPZ6_SALTY]	42.76	1	12	12	38	Pf00206; Pf08328	2.60415e+07	3.81039e+07	76.949	42.76	12	20	60.6971	39.69	11	18	456	51.5146	6.39209
Q7CQA9	Putative dehydratase OS=Salmonella typhimurium (strain LT2 / SGSC1412 / ATCC 700720) GN=yeeZ PE=4 SV=1 - [Q7CQA9_SALTY]	42.7	1	8	8	25	Pf01370; Pf03446; Pf03721; Pf13460	9.70185e+06	9.56462e+06	52.1403	42.7	8	12	58.9916	42.7	8	13	274	29.6432	6.01123
P52616	Phase 2 flagellin OS=Salmonella typhimurium (strain LT2 / SGSC1412 / ATCC 700720) GN=fljB PE=3 SV=2 - [FLJB_SALTY]	42.69	1	3	15	168	Pf00669; Pf00700; Pf08884	1.68531e+09	7.79433e+08	408.115	42.69	15	107	234.681	42.69	15	61	506	52.5045	4.94482
Q8ZJY4	Methyl-accepting chemotaxis protein I OS=Salmonella typhimurium (strain LT2 / SGSC1412 / ATCC 700720) GN=tsr PE=4 SV=1 - [Q8ZJY4_SALTY]	42.68	1	14	16	35	Pf00015; Pf00672; Pf02203	3.25736e+07	3.03464e+07	69.9583	37.25	13	15	94.8743	39.42	15	20	553	60.1327	5.0083
Q7CQ78	Fructose-1-phosphate kinase OS=Salmonella typhimurium (strain LT2 / SGSC1412 / ATCC 700720) GN=fruK PE=4 SV=1 - [Q7CQ78_SALTY]	42.63	1	10	10	17	Pf00294; Pf08543	1.62045e+06	6.61546e+07	5.58585	5.77	1	1	70.6441	42.63	10	16	312	33.6873	5.5415
P74883	Phosphoribosylformylglycinamidine cyclo-ligase OS=Salmonella typhimurium (strain LT2 / SGSC1412 / ATCC 700720) GN=purM PE=3 SV=3 - [PUR5_SALTY]	42.61	1	6	6	14	Pf00586; Pf02769	4.83133e+06	5.58081e+06	25.1962	28.99	4	7	26.4265	42.61	6	7	345	36.8767	5.0083
P30752	Outer-membrane lipoprotein LolB OS=Salmonella typhimurium (strain LT2 / SGSC1412 / ATCC 700720) GN=lolB PE=3 SV=2 - [LOLB_SALTY]	42.51	1	6	6	15	Pf03550	1.30161e+07	9.13935e+06	24.4113	42.51	6	10	19.1428	36.71	5	5	207	23.671	8.52881
Q7CQW2	Glutamine high-affinity transporter OS=Salmonella typhimurium (strain LT2 / SGSC1412 / ATCC 700720) GN=glnQ PE=3 SV=1 - [Q7CQW2_SALTY]	42.5	1	6	6	7	Pf00005; Pf03193; Pf13191; Pf13207; Pf13304; Pf13476; Pf13555; Pf13558; Pf13671	1.0626e+07	1.7656e+06	27.1164	42.5	6	6	3.93736	7.5	1	1	240	26.6851	6.7417
P37419	Putative 8-amino-7-oxononanoate synthase/2-amino-3-ketobutyrate coenzyme A ligase OS=Salmonella typhimurium (strain LT2 / SGSC1412 / ATCC 700720) GN=STM3709 PE=3 SV=2 - [BIKB_SALTY]	42.46	1	11	11	32	Pf00155; Pf00202	3.31037e+07	3.33527e+07	76.8767	34.42	9	15	74.9869	39.45	10	17	398	43.0037	6.25244
Q8ZLH6	Transcriptional repressor of the glp operon OS=Salmonella typhimurium (strain LT2 / SGSC1412 / ATCC 700720) GN=glpR PE=4 SV=1 - [Q8ZLH6_SALTY]	42.46	1	7	7	13	Pf00392; Pf00455; Pf01316; Pf06163; Pf08220; Pf08279	3.65768e+06	3.96958e+06	30.382	42.06	6	7	23.661	25.79	4	6	252	27.9103	6.31592
P37928	Fimbriae W protein OS=Salmonella typhimurium (strain LT2 / SGSC1412 / ATCC 700720) GN=fimW PE=4 SV=1 - [FIMW_SALTY]	42.42	1	4	4	9		6.06919e+06	3.34394e+06	22.7883	42.42	4	7	7.34889	18.69	2	2	198	23.4212	8.80713
Q7CPP0	Putative inner membrane protein OS=Salmonella typhimurium (strain LT2 / SGSC1412 / ATCC 700720) GN=yrbK PE=4 SV=1 - [Q7CPP0_SALTY]	42.41	1	3	3	8	Pf06835	6.79872e+06	4.16175e+06	23.0234	42.41	3	7	4.44429	15.18	1	1	191	21.5532	7.48877
Q7CQE4	Endo-type membrane-bound lytic murein transglycosylase A OS=Salmonella typhimurium (strain LT2 / SGSC1412 / ATCC 700720) GN=emtA PE=3 SV=1 - [EMTA_SALTY]	42.36	1	3	3	4	Pf01464	0	7.82654e+06	0	23.15	1	1	12.2948	19.21	2	3	203	22.4125	8.92432
P0A9X6	Rod shape-determining protein MreB OS=Salmonella typhimurium (strain LT2 / SGSC1412 / ATCC 700720) GN=mreB PE=3 SV=1 - [MREB_SALTY]	42.36	1	13	13	32	Pf00012; Pf00022; Pf06723; Pf11104; Pf14450	1.95617e+07	2.8717e+07	64.5623	38.9	11	14	83.5356	42.36	12	18	347	36.929	5.26221
Q7CQP6	Scaffolding protein for murein-synthesizing holoenzyme OS=Salmonella typhimurium (strain LT2 / SGSC1412 / ATCC 700720) GN=mipA PE=4 SV=1 - [Q7CQP6_SALTY]	42.34	1	6	6	26	Pf06629	2.85045e+07	2.73113e+07	65.9215	42.34	6	14	58.1379	42.34	6	12	248	27.9745	5.84619
P37722	Esterase FrsA OS=Salmonella typhimurium (strain LT2 / SGSC1412 / ATCC 700720) GN=frsA PE=3 SV=2 - [FRSA_SALTY]	42.27	1	14	14	20	Pf00561; Pf05448; Pf06500; Pf12695; Pf12697	7.68282e+06	1.65599e+07	18.4726	20.05	7	7	40.8097	39.37	13	13	414	47.1296	7.31299
Q8ZK92	Putative lipoprotein OS=Salmonella typhimurium (strain LT2 / SGSC1412 / ATCC 700720) GN=yjfO PE=4 SV=1 - [Q8ZK92_SALTY]	42.2	1	3	3	4	Pf07338	3.63595e+07	4.27793e+06	3.62494	33.94	2	2	5.6952	18.35	2	2	109	12.1314	9.30518
P37408	Ferrochelatase OS=Salmonella typhimurium (strain LT2 / SGSC1412 / ATCC 700720) GN=hemH PE=3 SV=2 - [HEMH_SALTY]	42.19	1	8	8	16	Pf00762; Pf01903	3.06154e+07	1.43486e+07	30.3804	42.19	8	11	17.9604	29.69	5	5	320	35.8914	6.18896
Q8ZM45	dITP/XTP pyrophosphatase OS=Salmonella typhimurium (strain LT2 / SGSC1412 / ATCC 700720) GN=rdgB PE=3 SV=1 - [RDGB_SALTY]	42.13	1	4	4	6	Pf01725	1.03064e+07	8.0321e+06	15.3684	31.47	3	3	15.1576	27.92	3	3	197	21.0199	6.03662
Q8ZLS1	Arabinose 5-phosphate isomerase KdsD OS=Salmonella typhimurium (strain LT2 / SGSC1412 / ATCC 700720) GN=kdsD PE=3 SV=1 - [KDSD_SALTY]	42.07	1	8	8	13	Pf00571; Pf01380	6.88921e+06	1.21068e+07	20.4146	21.95	4	5	35.0181	37.8	7	8	328	34.977	6.63916
Q8ZQN6	Putative transferase OS=Salmonella typhimurium (strain LT2 / SGSC1412 / ATCC 700720) GN=ybiB PE=4 SV=1 - [Q8ZQN6_SALTY]	41.98	1	8	8	15	Pf02885	6.7939e+06	6.73465e+06	24.979	31.48	6	7	25.4501	41.98	8	8	324	35.6314	6.85889
Q7CPI4	Putative outer membrane lipoprotein OS=Salmonella typhimurium (strain LT2 / SGSC1412 / ATCC 700720) GN=yiaF PE=4 SV=1 - [Q7CPI4_SALTY]	41.95	1	6	6	23	Pf11254	1.78637e+07	3.70131e+07	37.7617	36.02	5	11	42.9938	41.95	6	12	236	25.7401	7.28369
Q8ZJX8	Putative glucosamine-fructose-6-phosphate aminotransferase OS=Salmonella typhimurium (strain LT2 / SGSC1412 / ATCC 700720) GN=STM4539 PE=4 SV=1 - [Q8ZJX8_SALTY]	41.93	1	9	9	16	Pf01380; Pf13580	1.24101e+07	1.35814e+07	38.354	33.99	7	8	36.6126	28.61	7	8	353	39.2955	6.7417
Q8ZKG9	Putative inner membrane or exported OS=Salmonella typhimurium (strain LT2 / SGSC1412 / ATCC 700720) GN=STM4257 PE=4 SV=1 - [Q8ZKG9_SALTY]	41.9	1	4	4	4		1.21584e+07	0	13.5089	41.9	4	4					210	23.5078	4.84326
P0CL15	Invasion protein iagB OS=Salmonella typhimurium (strain LT2 / SGSC1412 / ATCC 700720) GN=iagB PE=3 SV=1 - [IAGB_SALTY]	41.88	1	2	2	3	Pf00062; Pf01464	7.68169e+06	3.95094e+06	0	28.13	1	1	2.95729	13.75	1	2	160	18.2734	9.46631
P40814	Type III restriction-modification system StyLTI enzyme mod OS=Salmonella typhimurium (strain LT2 / SGSC1412 / ATCC 700720) GN=mod PE=3 SV=2 - [T3MO_SALTY]	41.87	1	14	14	26	Pf01555	5.83551e+06	1.01024e+07	27.659	28.99	9	10	59.1129	31.6	12	16	652	73.2909	5.64307
Q8ZLS8	7,8-dihydropteroate synthase OS=Salmonella typhimurium (strain LT2 / SGSC1412 / ATCC 700720) GN=folP PE=4 SV=1 - [Q8ZLS8_SALTY]	41.84	1	6	6	10	Pf00809; Pf04661	1.1787e+07	1.64872e+07	9.79027	14.18	1	2	26.0256	41.84	6	8	282	30.4647	6.07471
Q7CP91	Peptidyl-prolyl cis-trans isomerase OS=Salmonella typhimurium (strain LT2 / SGSC1412 / ATCC 700720) GN=fklB PE=4 SV=1 - [Q7CP91_SALTY]	41.82	1	7	7	17	Pf00254; Pf01346	4.48799e+07	5.5827e+07	35.547	41.82	7	9	31.645	29.55	6	8	220	23.7223	4.83057
Q8ZK07	Putative SAM-dependent methyltransferase OS=Salmonella typhimurium (strain LT2 / SGSC1412 / ATCC 700720) GN=yjhP PE=4 SV=1 - [Q8ZK07_SALTY]	41.8	1	12	12	24	Pf01135; Pf01170; Pf01209; Pf01728; Pf02353; Pf03848; Pf05175; Pf05401; Pf05724; Pf07021; Pf08241; Pf08242; Pf08704; Pf12847; Pf13489; Pf13578; Pf13649; Pf13659; Pf13679; Pf13847	7.86677e+06	1.45861e+07	33.8203	36.65	9	9	56.7008	31.49	10	15	543	61.1194	5.36377
Q8ZLW8	Putative glutathione S-transferase OS=Salmonella typhimurium (strain LT2 / SGSC1412 / ATCC 700720) GN=yqjG PE=4 SV=1 - [Q8ZLW8_SALTY]	41.77	1	9	9	11	Pf00043; Pf13409; Pf13410; Pf13417	2.38411e+07	6.6389e+06	42.4593	41.77	9	10	4.36765	3.66	1	1	328	37.3576	6.52197
P26265	2',3'-cyclic-nucleotide 2'-phosphodiesterase/3'-nucleotidase OS=Salmonella typhimurium (strain LT2 / SGSC1412 / ATCC 700720) GN=cpdB PE=3 SV=2 - [CPDB_SALTY]	41.73	1	15	16	56	Pf00149; Pf02872	5.89392e+07	4.47484e+07	115.494	36.79	15	30	100.474	32.61	12	26	647	70.4728	5.99854
Q8ZRD3	N utilization substance protein B homolog OS=Salmonella typhimurium (strain LT2 / SGSC1412 / ATCC 700720) GN=nusB PE=3 SV=1 - [NUSB_SALTY]	41.73	1	5	5	12	Pf01029	1.27348e+07	3.96805e+07	16.3229	35.97	4	5	20.9997	41.73	5	7	139	15.6793	7.18115
P66738	Ribosome-recycling factor OS=Salmonella typhimurium (strain LT2 / SGSC1412 / ATCC 700720) GN=frr PE=3 SV=1 - [RRF_SALTY]	41.62	1	6	6	15	Pf01765	9.54537e+07	1.22862e+08	30.2814	41.62	6	7	37.4726	41.62	6	8	185	20.5428	8.06006
Q7CP96	Component of modulator for protease specific for FtsH phage lambda cII repressor OS=Salmonella typhimurium (strain LT2 / SGSC1412 / ATCC 700720) GN=hflC PE=4 SV=1 - [Q7CP96_SALTY]	41.62	1	10	10	30	Pf01145	6.04181e+07	4.26032e+07	77.596	41.62	10	19	52.099	29.94	6	11	334	37.5215	6.25244
Q8ZJW3	Putative haloacid dehalogenase-like hydrolase OS=Salmonella typhimurium (strain LT2 / SGSC1412 / ATCC 700720) GN=yjjG PE=4 SV=1 - [Q8ZJW3_SALTY]	41.59	1	3	3	3	Pf00702; Pf13242; Pf13419	8.84051e+06	1.61265e+06	2.96998	34.96	2	2	0	6.64	1	1	226	25.2707	5.0083
P37402	2-dehydropantoate 2-reductase OS=Salmonella typhimurium (strain LT2 / SGSC1412 / ATCC 700720) GN=panE PE=1 SV=2 - [PANE_SALTY]	41.58	1	5	5	11	Pf02558; Pf08546	3.46691e+06	9.08668e+06	19.8742	20.46	3	4	29.5176	41.58	5	7	303	33.9161	5.85889
P40699	Surface presentation of antigens protein SpaO OS=Salmonella typhimurium (strain LT2 / SGSC1412 / ATCC 700720) GN=spaO PE=3 SV=1 - [SPAO_SALTY]	41.58	1	9	9	9	Pf01052	2.64109e+07	0	26.8777	41.58	9	9					303	33.7725	5.79541
Q8ZN19	Pyridoxine 5'-phosphate synthase OS=Salmonella typhimurium (strain LT2 / SGSC1412 / ATCC 700720) GN=pdxJ PE=3 SV=2 - [PDXJ_SALTY]	41.56	1	5	5	14	Pf03740	1.57455e+07	1.89133e+07	25.0013	41.56	5	7	19.517	41.56	5	7	243	26.3265	6.06201
P66643	30S ribosomal protein S9 OS=Salmonella typhimurium (strain LT2 / SGSC1412 / ATCC 700720) GN=rpsI PE=1 SV=2 - [RS9_SALTY]	41.54	1	8	8	16	Pf00380	3.84533e+07	6.72836e+07	20.164	40.77	7	8	20.3555	41.54	8	8	130	14.817	10.9458
P0A263	Outer membrane protein C OS=Salmonella typhimurium (strain LT2 / SGSC1412 / ATCC 700720) GN=ompC PE=3 SV=1 - [OMPC_SALTY]	41.53	1	9	9	15	Pf00267; Pf13609	6.55594e+06	3732294	32.7732	35.98	8	8	30.0315	31.48	6	7	378	41.2137	4.89404
Q7CR45	Induced by phosphate starvation OS=Salmonella typhimurium (strain LT2 / SGSC1412 / ATCC 700720) GN=psiF PE=4 SV=1 - [Q7CR45_SALTY]	41.51	1	6	6	9	Pf07769	3.61952e+07	2.37974e+06	20.6219	41.51	6	6	13.4404	26.42	3	3	106	11.602	9.40771
P60659	Biosynthetic arginine decarboxylase OS=Salmonella typhimurium (strain LT2 / SGSC1412 / ATCC 700720) GN=speA PE=3 SV=1 - [SPEA_SALTY]	41.49	1	15	15	27	Pf00278; Pf02784	2.89101e+07	1.77044e+07	66.6871	39.36	14	16	45.6162	30.09	10	11	658	73.7864	4.99561
Q7CPI1	PTS family, mannitol-specific enzyme IIABC components OS=Salmonella typhimurium (strain LT2 / SGSC1412 / ATCC 700720) GN=mtlA PE=4 SV=1 - [Q7CPI1_SALTY]	41.38	1	17	17	42	Pf00359; Pf02378	6.09978e+07	1.99865e+07	101.881	41.38	17	26	55.242	31.82	13	16	638	68.1207	6.32861
P17750	Catalase-peroxidase OS=Salmonella typhimurium (strain LT2 / SGSC1412 / ATCC 700720) GN=katG PE=3 SV=3 - [KATG_SALTY]	41.32	1	23	23	45	Pf00141	4.80475e+07	6.53588e+07	98.8118	35.4	18	26	71.288	36.23	18	19	726	79.6069	5.33838
Q7CPZ7	Signal recognition particle protein OS=Salmonella typhimurium (strain LT2 / SGSC1412 / ATCC 700720) GN=ffh PE=3 SV=1 - [Q7CPZ7_SALTY]	41.28	1	14	14	30	Pf00448; Pf02881; Pf02978; Pf13500	1.71903e+07	1.89644e+07	67.0228	38.63	13	18	57.5311	34.44	10	12	453	49.7674	9.53955
Q7CQJ1	Putative resistance protein OS=Salmonella typhimurium (strain LT2 / SGSC1412 / ATCC 700720) GN=osmC PE=4 SV=1 - [Q7CQJ1_SALTY]	41.26	1	6	6	17	Pf02566	2.23606e+08	2.29135e+07	53.8927	41.26	6	11	33.0908	27.27	3	6	143	15.0926	5.21143
P0A1Y2	Anaerobic sulfite reductase subunit C OS=Salmonella typhimurium (strain LT2 / SGSC1412 / ATCC 700720) GN=asrC PE=2 SV=1 - [ASRC_SALTY]	41.25	1	11	11	13	Pf00037; Pf01077; Pf03460; Pf12797; Pf12837; Pf12838; Pf13183; Pf13187; Pf13237; Pf13484; Pf13534; Pf14697	0	3.26303e+07					54.9152	41.25	11	13	337	37.2664	8.6167
P14846	Carbamoyl-phosphate synthase large chain OS=Salmonella typhimurium (strain LT2 / SGSC1412 / ATCC 700720) GN=carB PE=3 SV=4 - [CARB_SALTY]	41.21	1	29	29	43	Pf00289; Pf01071; Pf02142; Pf02222; Pf02655; Pf02786; Pf02787; Pf07478; Pf13535; Pf15632	1.09688e+07	2.70939e+07	49.1414	16.28	10	11	133.953	41.21	29	32	1075	118.064	5.24951
Q7CQT4	Putative outer membrane protein OS=Salmonella typhimurium (strain LT2 / SGSC1412 / ATCC 700720) GN=ymbA PE=4 SV=1 - [Q7CQT4_SALTY]	41.18	1	4	4	8	Pf03886	8.3291e+06	8.72789e+06	21.6091	41.18	4	4	25.498	35.83	3	4	187	20.5925	6.78564
Q8ZQC0	3-deoxy-manno-octulosonate cytidylyltransferase OS=Salmonella typhimurium (strain LT2 / SGSC1412 / ATCC 700720) GN=kdsB PE=3 SV=3 - [KDSB_SALTY]	41.13	1	8	8	13	Pf02348; Pf12804	7.61414e+06	1.02633e+07	15.71	23.39	5	5	18.7968	38.31	7	8	248	27.4151	5.8335
P0A1H9	3-hydroxyacyl-[acyl-carrier-protein] dehydratase FabZ OS=Salmonella typhimurium (strain LT2 / SGSC1412 / ATCC 700720) GN=fabZ PE=3 SV=1 - [FABZ_SALTY]	41.06	1	6	6	12	Pf07977	2.31122e+07	2.12468e+07	23.8422	41.06	6	6	20.6477	41.06	6	6	151	16.9879	7.38623
Q9ZFV5	Ethanolamine utilization protein EutQ OS=Salmonella typhimurium (strain LT2 / SGSC1412 / ATCC 700720) GN=eutQ PE=1 SV=1 - [EUTQ_SALTY]	41.05	1	7	7	17	Pf05899; Pf06249; Pf07883	3.06123e+06	8.83681e+06	19.9174	33.19	6	7	39.8069	41.05	7	10	229	24.9764	4.93213
Q8ZM57	Putative gntR family regulatory protein OS=Salmonella typhimurium (strain LT2 / SGSC1412 / ATCC 700720) GN=STM3084 PE=4 SV=1 - [Q8ZM57_SALTY]	40.98	1	7	7	14	Pf00392; Pf07729; Pf14502	2.00612e+07	2.18789e+07	26.52	36.09	6	6	32.7448	40.98	7	8	266	31.1742	6.58057
P17430	Acetate operon repressor OS=Salmonella typhimurium (strain LT2 / SGSC1412 / ATCC 700720) GN=iclR PE=4 SV=2 - [ICLR_SALTY]	40.88	1	6	6	6	Pf01614; Pf09339; Pf12802; Pf13412	8.07838e+06	0	21.9253	40.88	6	6					274	29.5954	8.22119
Q7CPP4	Putative STAS domain protein OS=Salmonella typhimurium (strain LT2 / SGSC1412 / ATCC 700720) GN=yrbB PE=4 SV=1 - [Q7CPP4_SALTY]	40.82	1	2	2	2	Pf01740; Pf13466	3.75455e+06	0	8.25204	40.82	2	2					98	10.6786	4.88135
Q8ZRM2	Hydroxyacylglutathione hydrolase OS=Salmonella typhimurium (strain LT2 / SGSC1412 / ATCC 700720) GN=gloB PE=1 SV=1 - [GLO2_SALTY]	40.64	1	6	6	15	Pf00753; Pf12706	1.51709e+07	2.22779e+07	32.0089	34.66	5	7	37.8601	40.64	6	8	251	28.6145	6.78564
P19265	Ethanolamine ammonia-lyase light chain OS=Salmonella typhimurium (strain LT2 / SGSC1412 / ATCC 700720) GN=eutC PE=3 SV=3 - [EUTC_SALTY]	40.6	1	7	7	10	Pf05985	7.9492e+06	1.39886e+07	16.2337	23.15	5	5	11.6515	36.91	5	5	298	32.1166	6.04932
P35672	Protein InvG OS=Salmonella typhimurium (strain LT2 / SGSC1412 / ATCC 700720) GN=invG PE=1 SV=3 - [INVG_SALTY]	40.57	1	19	19	26	Pf00263; Pf03958	3.3657e+07	2.92071e+06	84.4316	40.57	19	22	7.70155	4.98	2	4	562	61.7272	8.54346
P0A1A5	Branched-chain-amino-acid aminotransferase OS=Salmonella typhimurium (strain LT2 / SGSC1412 / ATCC 700720) GN=ilvE PE=1 SV=2 - [ILVE_SALTY]	40.45	1	8	8	17	Pf01063	3.28262e+07	2.97094e+07	28.6363	32.04	6	6	44.9841	40.45	8	11	309	34.0311	5.84619
Q8ZMW7	Chorismate mutase P OS=Salmonella typhimurium (strain LT2 / SGSC1412 / ATCC 700720) GN=pheA PE=4 SV=1 - [Q8ZMW7_SALTY]	40.41	1	10	10	13	Pf00800; Pf01817	1.06313e+07	4.38978e+06	28.4086	40.41	10	10	9.74167	11.92	3	3	386	42.7972	6.69775
Q8ZRU8	Ribosomal RNA small subunit methyltransferase H OS=Salmonella typhimurium (strain LT2 / SGSC1412 / ATCC 700720) GN=rsmH PE=3 SV=1 - [RSMH_SALTY]	40.26	1	7	7	12	Pf01795; Pf04989; Pf13847	3.92023e+07	2.80802e+07	12.4572	28.43	5	6	27.7031	36.74	6	6	313	34.7542	7.07861
Q9L6M0	3-octaprenyl-4-hydroxybenzoate carboxy-lyase OS=Salmonella typhimurium (strain LT2 / SGSC1412 / ATCC 700720) GN=ubiD PE=3 SV=1 - [UBID_SALTY]	40.24	1	9	10	25	Pf01977	2.24866e+07	1.45725e+07	58.8912	37.8	9	15	44.7516	32.52	7	10	492	55.0992	5.51611
Q7CPC2	Putative inner membrane protein OS=Salmonella typhimurium (strain LT2 / SGSC1412 / ATCC 700720) GN=yiiR PE=4 SV=1 - [Q7CPC2_SALTY]	40.14	1	2	2	5	Pf05656	3.04145e+07	4060547	2.2744	17.61	1	4	0	22.54	1	1	142	16.1356	10.1108
Q8ZRU9	Protein MraZ OS=Salmonella typhimurium (strain LT2 / SGSC1412 / ATCC 700720) GN=mraZ PE=3 SV=1 - [MRAZ_SALTY]	40.13	1	5	5	8	Pf02381	3.43121e+06	2.62004e+06	9.15318	33.55	4	4	12.4178	23.68	3	4	152	17.4239	5.5415
Q8ZP75	Putative cytoplasmic protein OS=Salmonella typhimurium (strain LT2 / SGSC1412 / ATCC 700720) GN=STM1672 PE=4 SV=1 - [Q8ZP75_SALTY]	40.11	1	10	10	11		8.24504e+06	0	46.489	40.11	10	11					369	41.4126	9.01221
P64209	GTP cyclohydrolase 1 OS=Salmonella typhimurium (strain LT2 / SGSC1412 / ATCC 700720) GN=folE PE=3 SV=2 - [GCH1_SALTY]	40.09	1	5	5	8	Pf01227	3.44703e+06	1.13796e+07	6.1389	7.66	1	1	32.3451	40.09	5	7	222	24.7549	6.96143
Q56121	Peptide chain release factor 3 OS=Salmonella typhimurium (strain LT2 / SGSC1412 / ATCC 700720) GN=prfC PE=3 SV=3 - [RF3_SALTY]	40.08	1	12	12	19	Pf00009; Pf03144	9.22811e+06	1.00618e+07	28.2946	22.31	6	8	31.4148	32.89	10	11	529	59.5253	5.79541
Q7CPI5	Putative outer membrane lipoprotein OS=Salmonella typhimurium (strain LT2 / SGSC1412 / ATCC 700720) GN=yiaD PE=3 SV=1 - [Q7CPI5_SALTY]	40	1	5	5	10	Pf00691	1.19971e+07	1.09367e+07	22.7872	40	5	5	19.5947	40	5	5	220	22.2905	9.84717
P0CL06	Alpha,alpha-trehalose-phosphate synthase [UDP-forming] OS=Salmonella typhimurium (strain LT2 / SGSC1412 / ATCC 700720) GN=otsA PE=3 SV=1 - [OTSA_SALTY]	39.96	1	11	11	15	Pf00982	2.13196e+07	2.16377e+06	45.0192	39.96	11	12	7.88165	12.05	2	3	473	53.5477	6.62451
Q7CQ43	Putative phosphoesterase OS=Salmonella typhimurium (strain LT2 / SGSC1412 / ATCC 700720) GN=yfcE PE=4 SV=1 - [Q7CQ43_SALTY]	39.89	1	4	4	8	Pf00149; Pf07228; Pf12850	1.10024e+07	1.07451e+07	21.3274	31.15	3	5	10.4152	32.24	3	3	183	19.8923	6.41748
Q8ZS19	Aspartokinase I OS=Salmonella typhimurium (strain LT2 / SGSC1412 / ATCC 700720) GN=thrA PE=4 SV=1 - [Q8ZS19_SALTY]	39.88	1	16	16	28	Pf00696; Pf00742; Pf01842; Pf03447; Pf13840	4.95597e+07	2.60815e+07	43.0705	30.49	11	11	63.8685	32.32	13	17	820	88.6387	6.13818
Q8ZKG7	Putative ABC exporter outer membrane component-like protein OS=Salmonella typhimurium (strain LT2 / SGSC1412 / ATCC 700720) GN=STM4259 PE=4 SV=1 - [Q8ZKG7_SALTY]	39.86	1	14	14	15	Pf02321	2.92968e+07	0	59.7718	39.86	14	15					439	50.4793	6.46826
Q8ZMZ1	Gifsy-1 prophage protein OS=Salmonella typhimurium (strain LT2 / SGSC1412 / ATCC 700720) GN=STM2610 PE=1 SV=1 - [Q8ZMZ1_SALTY]	39.85	1	3	3	4	Pf04151	4.21992e+06	612102	8.69564	19.55	2	2	9.61658	30.83	2	2	133	14.7456	9.61279
Q8ZK20	Putative alcohol dehydrogenase OS=Salmonella typhimurium (strain LT2 / SGSC1412 / ATCC 700720) GN=yjgB PE=3 SV=1 - [Q8ZK20_SALTY]	39.82	1	7	7	13	Pf00107; Pf01262; Pf08240	3.13354e+07	3.66175e+06	51.2457	39.82	7	12	5.32017	7.96	1	1	339	36.3465	6.27783
Q8ZPY1	Putative cytoplasmic protein OS=Salmonella typhimurium (strain LT2 / SGSC1412 / ATCC 700720) GN=STM1261 PE=4 SV=1 - [Q8ZPY1_SALTY]	39.81	1	4	4	5		1.4323e+07	3.04175e+06	13.935	37.04	3	3	0	29.63	1	2	108	12.0861	5.22412
Q7CPE9	Putative cytochrome c peroxidase OS=Salmonella typhimurium (strain LT2 / SGSC1412 / ATCC 700720) GN=STM3820 PE=4 SV=1 - [Q7CPE9_SALTY]	39.7	1	13	13	23	Pf03150; Pf14376	6.84492e+06	1.41148e+07	36.249	26.61	7	8	66.0067	39.7	13	15	466	51.8742	6.26514
P22714	Galactose-1-phosphate uridylyltransferase OS=Salmonella typhimurium (strain LT2 / SGSC1412 / ATCC 700720) GN=galT PE=3 SV=2 - [GAL7_SALTY]	39.66	1	7	7	15	Pf01087; Pf02744	1.03846e+07	1.06129e+07	19.8208	26.15	5	5	32.3782	39.66	7	10	348	39.6495	6.58057
Q8ZK66	UDP-N-acetylmuramate:L-alanyl-gamma-D-glutamyl-meso-diaminopimelate ligase OS=Salmonella typhimurium (strain LT2 / SGSC1412 / ATCC 700720) GN=mpl PE=3 SV=1 - [Q8ZK66_SALTY]	39.65	1	10	10	22	Pf01225; Pf02875; Pf08245	1.71631e+07	2.71944e+07	40.0145	25.49	6	9	52.275	39.65	10	13	459	50.0163	6.0874
P07691	Orotidine 5'-phosphate decarboxylase OS=Salmonella typhimurium (strain LT2 / SGSC1412 / ATCC 700720) GN=pyrF PE=3 SV=2 - [PYRF_SALTY]	39.59	1	4	4	6	Pf00215	2.08599e+06	1.13421e+07	2.5066	13.88	1	1	22.3786	39.59	4	5	245	26.3115	6.40479
Q8ZMG7	Putative nucleoside-diphosphate-sugar epimerase OS=Salmonella typhimurium (strain LT2 / SGSC1412 / ATCC 700720) GN=STM2914 PE=4 SV=1 - [Q8ZMG7_SALTY]	39.56	1	8	8	10	Pf01073; Pf01370; Pf04321; Pf07993	2.46301e+06	1.04399e+07	3.64615	3.48	1	1	22.8466	39.56	8	9	316	34.1547	6.25244
Q8ZRN6	Putative lactoylglutathione lyase OS=Salmonella typhimurium (strain LT2 / SGSC1412 / ATCC 700720) GN=yaeR PE=4 SV=1 - [Q8ZRN6_SALTY]	39.53	1	3	3	4	Pf00903; Pf12681; Pf13669	741832	3.9218e+06	5.81984	13.18	1	1	17.5797	39.53	3	3	129	14.7995	5.49072
Q8ZRU4	UDP-N-acetylmuramoylalanine--D-glutamate ligase OS=Salmonella typhimurium (strain LT2 / SGSC1412 / ATCC 700720) GN=murD PE=3 SV=3 - [MURD_SALTY]	39.5	1	11	11	18	Pf02875; Pf08245	9.62644e+06	2.07056e+07	31.2895	29.91	8	8	32.8005	28.31	9	10	438	46.9682	5.85889
Q8ZK09	Putative inner membrane protein OS=Salmonella typhimurium (strain LT2 / SGSC1412 / ATCC 700720) GN=STM4498 PE=4 SV=1 - [Q8ZK09_SALTY]	39.5	1	4	4	6	Pf08849	8.0351e+06	5.16932e+06	8.51631	24	2	3	14.0948	22.5	3	3	200	22.669	8.1333
Q8ZLN0	tRNA threonylcarbamoyladenosine biosynthesis protein RimN OS=Salmonella typhimurium (strain LT2 / SGSC1412 / ATCC 700720) GN=rimN PE=3 SV=1 - [RIMN_SALTY]	39.47	1	5	5	7	Pf01300	4.3958e+06	5.63563e+06	5.54944	8.95	1	1	25.3998	39.47	5	6	190	20.3516	5.33838
Q8ZQT9	Cytochrome d terminal oxidase, polypeptide subunit I OS=Salmonella typhimurium (strain LT2 / SGSC1412 / ATCC 700720) GN=cydA PE=4 SV=1 - [Q8ZQT9_SALTY]	39.46	1	13	13	45	Pf00769; Pf01654	9.55143e+07	1.10534e+08	68.6049	30.84	11	23	87.3661	34.48	12	22	522	58.2771	6.88818
Q7CR85	Thiamine-binding periplasmic protein OS=Salmonella typhimurium (strain LT2 / SGSC1412 / ATCC 700720) GN=tbpA PE=4 SV=1 - [Q7CR85_SALTY]	39.45	1	11	11	12	Pf01547; Pf13343; Pf13416; Pf13531	0	3.94215e+07					53.0826	39.45	11	12	327	36.2408	8.5874
P55890	Thiol:disulfide interchange protein DsbC OS=Salmonella typhimurium (strain LT2 / SGSC1412 / ATCC 700720) GN=dsbC PE=3 SV=2 - [DSBC_SALTY]	39.24	1	6	6	13		1.34635e+07	1.55672e+07	27.6996	32.49	5	6	34.4726	39.24	6	7	237	25.819	7.54736
Q8ZQB9	MukF protein (Killing factor KicB) OS=Salmonella typhimurium (strain LT2 / SGSC1412 / ATCC 700720) GN=STM0989 PE=4 SV=1 - [Q8ZQB9_SALTY]	39.06	1	7	7	13		6.84762e+06	1.18679e+07	14.8937	23.23	4	4	31.8876	39.06	7	9	297	34.3045	6.87354
Q8ZQF1	L-allo-threonine aldolase OS=Salmonella typhimurium (strain LT2 / SGSC1412 / ATCC 700720) GN=ltaA PE=4 SV=1 - [Q8ZQF1_SALTY]	39.04	1	10	10	22	Pf00155; Pf01053; Pf01212	1.30227e+07	8.59162e+06	31.6346	28.23	7	10	38.7448	39.04	10	12	333	36.3308	7.04932
P20751	Probable adenosine monophosphate-protein transferase fic OS=Salmonella typhimurium (strain LT2 / SGSC1412 / ATCC 700720) GN=fic PE=3 SV=2 - [FIC_SALTY]	39	1	6	6	7	Pf02661	5.40167e+06	0	26.4366	39	6	7					200	22.7664	6.13818
Q8ZLU4	Penicillin-binding protein activator LpoA OS=Salmonella typhimurium (strain LT2 / SGSC1412 / ATCC 700720) GN=yraM PE=3 SV=1 - [Q8ZLU4_SALTY]	38.97	1	17	17	38	Pf04348; Pf14559	1.37246e+07	1.37642e+07	71.9383	36.91	16	18	77.3341	30.74	13	20	680	72.576	5.49072
Q7CQI6	Putative gntR family regulatory protein OS=Salmonella typhimurium (strain LT2 / SGSC1412 / ATCC 700720) GN=yncC PE=4 SV=1 - [Q7CQI6_SALTY]	38.91	1	4	4	7	Pf00392; Pf07729	5.5032e+06	0	28.8874	38.91	4	7					221	24.78	6.69775
Q7CPY4	Transcriptional repressor for glucitol operon OS=Salmonella typhimurium (strain LT2 / SGSC1412 / ATCC 700720) GN=srlR PE=4 SV=1 - [Q7CPY4_SALTY]	38.91	1	5	5	11	Pf00455; Pf02082; Pf08220; Pf08279; Pf12840	1.98285e+07	1.47678e+07	16.4217	9.73	1	3	32.0382	38.91	5	8	257	28.0444	5.64307
Q8ZKY9	Galactonate operon transcriptional repressor OS=Salmonella typhimurium (strain LT2 / SGSC1412 / ATCC 700720) GN=dgoR PE=4 SV=1 - [Q8ZKY9_SALTY]	38.86	1	4	4	4	Pf00392; Pf07729	1.71182e+06	154466	13.123	25.33	3	3	2.6482	13.54	1	1	229	26.0013	5.51611
Q7CQC7	Putative isochorismatase OS=Salmonella typhimurium (strain LT2 / SGSC1412 / ATCC 700720) GN=yecD PE=4 SV=1 - [Q7CQC7_SALTY]	38.83	1	2	2	4	Pf00857	1.83904e+06	1.58826e+07	11.6657	38.83	2	3	3.30519	19.68	1	1	188	20.5205	5.59229
P67218	Ribosome maturation factor RimP OS=Salmonella typhimurium (strain LT2 / SGSC1412 / ATCC 700720) GN=rimP PE=3 SV=1 - [RIMP_SALTY]	38.82	1	4	5	12	Pf02576	1.06234e+07	9.79854e+06	25.3236	38.82	5	9	10.0693	26.97	3	3	152	16.8295	4.70361
P66131	50S ribosomal protein L27 OS=Salmonella typhimurium (strain LT2 / SGSC1412 / ATCC 700720) GN=rpmA PE=3 SV=2 - [RL27_SALTY]	38.82	1	3	3	6	Pf01016	2.96384e+06	2.79054e+06	2.83349	22.35	2	2	14.3852	38.82	3	4	85	9.11892	10.6235
P63462	FMN-dependent NADH-azoreductase OS=Salmonella typhimurium (strain LT2 / SGSC1412 / ATCC 700720) GN=azoR PE=1 SV=2 - [AZOR_SALTY]	38.81	1	2	2	3	Pf02525; Pf03358	2.12743e+06	0	2.13757	38.81	2	3					201	21.6144	5.38916
Q8ZLU2	DnaA initiator-associating protein DiaA OS=Salmonella typhimurium (strain LT2 / SGSC1412 / ATCC 700720) GN=diaA PE=3 SV=1 - [DIAA_SALTY]	38.78	1	3	3	6	Pf01380; Pf13580	1.0296e+07	8.91766e+06	8.77995	25.51	2	3	14.7364	38.78	3	3	196	21.0957	5.69385
Q7CPC1	GalR/LacI family transcriptional repressor OS=Salmonella typhimurium (strain LT2 / SGSC1412 / ATCC 700720) GN=cytR PE=4 SV=1 - [Q7CPC1_SALTY]	38.71	1	7	7	13	Pf00356; Pf00532; Pf13377; Pf13407	2.59256e+06	3.68379e+06	19.2362	30.21	4	7	21.2408	34.9	6	6	341	37.5593	6.31592
P37923	Chaperone protein FimC OS=Salmonella typhimurium (strain LT2 / SGSC1412 / ATCC 700720) GN=fimC PE=3 SV=1 - [FIMC_SALTY]	38.7	1	8	8	16	Pf00345; Pf02753	2.12745e+07	2.54945e+07	26.4463	38.7	8	8	22.3682	38.7	7	8	230	24.8523	9.5249
P65454	UDP-N-acetylglucosamine 1-carboxyvinyltransferase OS=Salmonella typhimurium (strain LT2 / SGSC1412 / ATCC 700720) GN=murA PE=3 SV=1 - [MURA_SALTY]	38.66	1	8	8	20	Pf00275; Pf13876	1.0266e+07	1.33142e+07	45.3709	38.66	8	10	35.9034	32.7	7	10	419	44.7124	5.88428
Q8ZN24	Putative ABC superfamily transport protein OS=Salmonella typhimurium (strain LT2 / SGSC1412 / ATCC 700720) GN=yfhH PE=4 SV=1 - [Q8ZN24_SALTY]	38.65	1	4	4	5	Pf01380; Pf01418; Pf13580	8.54258e+06	178398	4.4915	13.48	2	2	2.24561	25.18	2	3	282	30.9065	9.01221
Q8ZQY4	Pyrimidine-specific ribonucleoside hydrolase RihA OS=Salmonella typhimurium (strain LT2 / SGSC1412 / ATCC 700720) GN=rihA PE=3 SV=1 - [RIHA_SALTY]	38.59	1	4	4	16	Pf01156	2.31902e+07	1.77011e+07	22.4861	21.86	3	8	22.5184	38.59	4	8	311	33.7675	5.08447
Q8ZQ31	Putative dehydrogenases and related proteins OS=Salmonella typhimurium (strain LT2 / SGSC1412 / ATCC 700720) GN=STM1133 PE=4 SV=1 - [Q8ZQ31_SALTY]	38.59	1	7	7	10	Pf01118; Pf01408; Pf02670; Pf02894; Pf03435; Pf03447	1.10815e+07	1.83094e+06	38.4456	31.52	6	8	5.7636	11.41	2	2	368	40.081	6.20166
Q8ZPL0	Pyridine nucleotide transhydrogenase, alpha subunit OS=Salmonella typhimurium (strain LT2 / SGSC1412 / ATCC 700720) GN=pntA PE=4 SV=1 - [Q8ZPL0_SALTY]	38.51	1	14	14	29	Pf01262; Pf05222; Pf12769	4.7179e+07	3.45503e+07	67.4955	38.51	14	15	60.3302	34.97	11	14	509	54.2315	5.84619
Q7CPM5	Suppresses inhibitory activity of CsrA OS=Salmonella typhimurium (strain LT2 / SGSC1412 / ATCC 700720) GN=tldD PE=4 SV=1 - [Q7CPM5_SALTY]	38.46	1	8	8	21	Pf01523	1.14191e+07	1.14172e+07	36.109	27.03	6	8	37.6116	35.76	7	13	481	51.2551	5.08447
P0A2D7	Transcriptional regulatory protein TyrR OS=Salmonella typhimurium (strain LT2 / SGSC1412 / ATCC 700720) GN=tyrR PE=3 SV=1 - [TYRR_SALTY]	38.4	1	13	13	25	Pf00004; Pf00158; Pf14532	8.12194e+06	9.28467e+06	36.4869	21.64	8	10	44.0436	38.4	13	15	513	57.6437	5.97314
Q8ZQE8	Hydroxylamine reductase OS=Salmonella typhimurium (strain LT2 / SGSC1412 / ATCC 700720) GN=hcp PE=3 SV=1 - [HCP_SALTY]	38.36	1	10	10	19	Pf03063	1.56046e+07	358625	82.6573	38.36	10	18	5.21129	2.91	1	1	550	60.0491	5.19873
Q9L9I7	Phosphomethylpyrimidine synthase OS=Salmonella typhimurium (strain LT2 / SGSC1412 / ATCC 700720) GN=thiC PE=1 SV=1 - [THIC_SALTY]	38.35	1	17	17	28	Pf01964; Pf13667	1.35809e+07	4.07102e+07	2.29782	3.8	1	1	97.4695	38.35	17	27	631	70.8003	5.66846
Q7CQ15	Putative inner membrane protein OS=Salmonella typhimurium (strain LT2 / SGSC1412 / ATCC 700720) GN=yfgM PE=4 SV=1 - [Q7CQ15_SALTY]	38.35	1	4	4	10	Pf09976	1.62951e+07	1.85038e+07	27.2924	38.35	4	5	29.3258	38.35	4	5	206	22.1194	5.69385
Q8ZNF9	L-rhamnonate dehydratase OS=Salmonella typhimurium (strain LT2 / SGSC1412 / ATCC 700720) GN=rhmD PE=1 SV=1 - [RHMD_SALTY]	38.27	1	9	9	15	Pf01188; Pf02746; Pf11529; Pf13378	1.21717e+07	5.74618e+06	17.1121	26.17	6	6	33.2855	30.62	8	9	405	44.677	6.37939
P66032	3,4-dihydroxy-2-butanone 4-phosphate synthase OS=Salmonella typhimurium (strain LT2 / SGSC1412 / ATCC 700720) GN=ribB PE=1 SV=1 - [RIBB_SALTY]	38.25	1	4	4	13	Pf00926	3.57465e+07	2.31817e+07	44.0344	38.25	4	8	26.865	38.25	4	5	217	23.2955	5.0083
Q7CPP2	Putative ABC superfamily transport protein OS=Salmonella typhimurium (strain LT2 / SGSC1412 / ATCC 700720) GN=yrbD PE=4 SV=1 - [Q7CPP2_SALTY]	38.25	1	5	5	18	Pf02470	8.1623e+06	6.03258e+06	37.4503	38.25	5	9	33.8063	38.25	5	9	183	19.8142	5.09717
Q8ZQE0	Homolog of slsA in STM OS=Salmonella typhimurium (strain LT2 / SGSC1412 / ATCC 700720) GN=STM0950 PE=4 SV=1 - [Q8ZQE0_SALTY]	38.22	1	3	3	4	Pf00857	1.76905e+06	0	13.5621	38.22	3	4					225	24.1493	5.59229
P65792	Glutamate 5-kinase OS=Salmonella typhimurium (strain LT2 / SGSC1412 / ATCC 700720) GN=proB PE=3 SV=1 - [PROB_SALTY]	38.15	1	7	7	11	Pf00696; Pf01472	1.27524e+07	7.47771e+06	30.7488	38.15	7	7	23.5553	17.44	4	4	367	39.1164	6.91748
P0A7K0	50S ribosomal protein L11 OS=Salmonella typhimurium (strain LT2 / SGSC1412 / ATCC 700720) GN=rplK PE=3 SV=2 - [RL11_SALTY]	38.03	1	5	5	11	Pf00298; Pf03946	3.20538e+08	2.15772e+08	14.229	38.03	5	5	19.1259	38.03	5	6	142	14.8659	9.62744
P63263	Curved DNA-binding protein OS=Salmonella typhimurium (strain LT2 / SGSC1412 / ATCC 700720) GN=cbpA PE=3 SV=1 - [CBPA_SALTY]	37.91	1	9	9	22	Pf00226; Pf01556	6.13071e+07	7.36016e+07	54.2396	37.91	9	12	43.0529	32.68	8	10	306	34.6719	7.02002
Q56106	Lysine-N-methylase OS=Salmonella typhimurium (strain LT2 / SGSC1412 / ATCC 700720) GN=fliB PE=3 SV=1 - [FLIB_SALTY]	37.91	1	11	11	20		9.41701e+06	6.72737e+06	45.0031	33.92	10	11	34.0906	27.43	8	9	401	45.3853	7.84033
P0A1Z2	Chaperone protein skp OS=Salmonella typhimurium (strain LT2 / SGSC1412 / ATCC 700720) GN=skp PE=1 SV=1 - [SKP_SALTY]	37.89	1	5	5	12	Pf03938	7.15067e+07	1.01078e+08	24.5249	32.92	3	5	27.5219	37.89	5	7	161	17.8944	9.75928
Q8ZR70	N5-carboxyaminoimidazole ribonucleotide mutase OS=Salmonella typhimurium (strain LT2 / SGSC1412 / ATCC 700720) GN=purE PE=3 SV=1 - [Q8ZR70_SALTY]	37.87	1	3	3	8	Pf00731; Pf06877	3.3517e+06	4.41972e+06	17.0163	37.87	3	4	15.6651	37.87	3	4	169	17.7832	5.98584
P23988	Virulence membrane protein PagC OS=Salmonella typhimurium (strain LT2 / SGSC1412 / ATCC 700720) GN=pagC PE=3 SV=2 - [PAGC_SALTY]	37.84	1	5	5	8	Pf06316; Pf13505	1.68926e+07	0	37.6127	37.84	5	8					185	20.1711	7.47412
P55912	Propionate--CoA ligase OS=Salmonella typhimurium (strain LT2 / SGSC1412 / ATCC 700720) GN=prpE PE=3 SV=2 - [PRPE_SALTY]	37.74	1	15	15	17	Pf00501; Pf13193	1.21876e+07	0	71.0406	37.74	15	17					628	69.2901	5.68115
P0A281	Peptidyl-tRNA hydrolase OS=Salmonella typhimurium (strain LT2 / SGSC1412 / ATCC 700720) GN=pth PE=3 SV=1 - [PTH_SALTY]	37.63	1	6	6	9	Pf01195	2.87893e+06	3.41175e+06	12.4362	18.56	3	3	20.3186	37.63	6	6	194	21.1652	8.92432
P26319	Fimbriae Z protein OS=Salmonella typhimurium (strain LT2 / SGSC1412 / ATCC 700720) GN=fimZ PE=3 SV=1 - [FIMZ_SALTY]	37.62	1	5	5	12	Pf00072; Pf00196; Pf08281	5.51295e+06	3.62587e+06	30.6932	37.62	5	7	21.7051	37.62	5	5	210	23.5315	9.20264
P26978	Bifunctional purine biosynthesis protein PurH OS=Salmonella typhimurium (strain LT2 / SGSC1412 / ATCC 700720) GN=purH PE=3 SV=2 - [PUR9_SALTY]	37.62	1	14	14	21	Pf01808; Pf02142	3.77143e+06	1.00092e+07	30.5677	18.71	7	7	55.105	35.35	13	14	529	57.4311	5.87158
Q8ZMI5	Putative hydrogenase expression/formation protein OS=Salmonella typhimurium (strain LT2 / SGSC1412 / ATCC 700720) GN=hypE PE=4 SV=1 - [Q8ZMI5_SALTY]	37.58	1	6	7	9	Pf00586; Pf02769	2.31541e+06	1.13109e+07	10.9545	14.29	2	2	35.2766	37.58	7	7	322	33.9217	5.12256
Q8ZM82	Isopentenyl-diphosphate Delta-isomerase OS=Salmonella typhimurium (strain LT2 / SGSC1412 / ATCC 700720) GN=idi PE=1 SV=1 - [IDI_SALTY]	37.57	1	3	3	9	Pf00293	3.78842e+06	4.0509e+06	17.2209	37.57	3	4	16.4175	37.57	3	5	181	20.7682	5.21143
Q8ZNN5	Putative ATP-binding protein OS=Salmonella typhimurium (strain LT2 / SGSC1412 / ATCC 700720) GN=mrp PE=4 SV=1 - [Q8ZNN5_SALTY]	37.4	1	8	8	18	Pf01656; Pf10609; Pf13614	1.56673e+07	1.54694e+07	23.151	27.91	6	8	33.5136	37.4	8	10	369	39.9045	6.13818
Q7CR90	Transcriptional regulator of cai and fix operon OS=Salmonella typhimurium (strain LT2 / SGSC1412 / ATCC 700720) GN=caiF PE=4 SV=1 - [Q7CR90_SALTY]	37.4	1	3	3	7	Pf07180	990869	3.48423e+06	12.2031	22.9	2	3	16.9582	37.4	3	4	131	15.399	9.24658
P0A2C3	Ribonuclease PH OS=Salmonella typhimurium (strain LT2 / SGSC1412 / ATCC 700720) GN=rph PE=3 SV=1 - [RNPH_SALTY]	37.39	1	6	6	13	Pf01138; Pf03725	1.03863e+07	2.22305e+07	19.6435	30.67	5	6	26.826	34.87	5	7	238	25.253	5.70654
Q7CQ12	Iron-binding protein IscA OS=Salmonella typhimurium (strain LT2 / SGSC1412 / ATCC 700720) GN=iscA PE=3 SV=1 - [ISCA_SALTY]	37.38	1	3	3	3	Pf01521	0	5.01903e+06					11.7683	37.38	3	3	107	11.4966	4.88135
P27236	Peptidyl-dipeptidase dcp OS=Salmonella typhimurium (strain LT2 / SGSC1412 / ATCC 700720) GN=dcp PE=1 SV=1 - [DCP_SALTY]	37.35	1	14	14	25	Pf01432	5.73448e+06	1.14427e+07	51.5151	24.41	10	11	54.2622	33.53	12	14	680	77.2125	5.43994
Q8ZK81	30S ribosomal protein S18 OS=Salmonella typhimurium (strain LT2 / SGSC1412 / ATCC 700720) GN=rpsR PE=3 SV=3 - [RS18_SALTY]	37.33	1	3	3	13	Pf01084	4.49359e+07	9.01968e+07	24.2112	37.33	3	6	28.1569	37.33	3	7	75	9.06591	10.77
Q8ZRV8	RNA polymerase-associated protein RapA OS=Salmonella typhimurium (strain LT2 / SGSC1412 / ATCC 700720) GN=rapA PE=3 SV=3 - [RAPA_SALTY]	37.29	1	21	21	38	Pf00176; Pf00270; Pf00271; Pf12137	1.53991e+07	1.45961e+07	70.496	24.9	13	16	76.5542	31.51	18	22	968	109.797	5.24951
Q8ZLL4	Peptidyl-prolyl cis-trans isomerase OS=Salmonella typhimurium (strain LT2 / SGSC1412 / ATCC 700720) GN=slyD PE=4 SV=1 - [Q8ZLL4_SALTY]	37.24	1	5	5	14	Pf00254	4.35648e+07	4.49012e+07	22.8171	30.1	3	5	29.8705	37.24	5	9	196	20.7747	4.93213
P0A2T8	Fumarate and nitrate reduction regulatory protein OS=Salmonella typhimurium (strain LT2 / SGSC1412 / ATCC 700720) GN=fnr PE=3 SV=1 - [FNR_SALTY]	37.2	1	5	5	8	Pf00027; Pf00325; Pf13545	1.31502e+07	1.66194e+07	11.9266	28.8	3	3	19.9957	37.2	5	5	250	27.8653	8.08936
Q7CPB2	UPF0337 protein YjbJ OS=Salmonella typhimurium (strain LT2 / SGSC1412 / ATCC 700720) GN=yjbJ PE=3 SV=1 - [YJBJ_SALTY]	37.14	1	4	4	8	Pf05532	1.3272e+08	1.50874e+06	25.2869	37.14	4	6	6.16677	18.57	2	2	70	8.45409	6.75635
P0CL17	Transcriptional regulatory protein tctD OS=Salmonella typhimurium (strain LT2 / SGSC1412 / ATCC 700720) GN=tctD PE=2 SV=1 - [TCTD_SALTY]	37.05	1	2	2	2	Pf00072; Pf00486	4.23018e+06	0	2.71718	37.05	2	2					224	25.3915	6.07471
Q9L9I8	Thiamine-phosphate synthase OS=Salmonella typhimurium (strain LT2 / SGSC1412 / ATCC 700720) GN=thiE PE=3 SV=1 - [THIE_SALTY]	36.97	1	5	5	6	Pf02581	1.17419e+07	2.86919e+07	0	8.53	1	1	18.0242	36.97	5	5	211	22.9691	5.2749
Q8ZPB3	Glucans biosynthesis protein D OS=Salmonella typhimurium (strain LT2 / SGSC1412 / ATCC 700720) GN=mdoD PE=3 SV=1 - [OPGD_SALTY]	36.84	1	13	13	30	Pf04349	1.98969e+07	1.04508e+07	65.3631	31.4	11	19	47.8206	21.6	6	11	551	62.1866	6.69775
Q7CQU0	Formate transporter OS=Salmonella typhimurium (strain LT2 / SGSC1412 / ATCC 700720) GN=focA PE=1 SV=1 - [Q7CQU0_SALTY]	36.84	1	3	3	4	Pf01226	2.2267e+06	1.00191e+07	5.1418	23.51	2	2	5.174	18.6	2	2	285	30.9479	7.18115
Q56056	Ribonuclease 3 OS=Salmonella typhimurium (strain LT2 / SGSC1412 / ATCC 700720) GN=rnc PE=3 SV=2 - [RNC_SALTY]	36.73	1	6	6	12	Pf00035; Pf00636; Pf14622	4.8898e+06	5.77476e+06	18.7202	24.78	4	5	27.2285	36.73	6	7	226	25.4893	7.18115
Q8ZNT7	D-cysteine desulfhydrase OS=Salmonella typhimurium (strain LT2 / SGSC1412 / ATCC 700720) GN=dcyD PE=1 SV=3 - [DCYD_SALTY]	36.59	1	6	6	9	Pf00291	1.83234e+07	1.66866e+07	33.0322	31.4	5	6	16.7245	21.95	3	3	328	34.8891	5.24951
Q8ZRD7	Protein translocase subunit SecD OS=Salmonella typhimurium (strain LT2 / SGSC1412 / ATCC 700720) GN=secD PE=3 SV=1 - [Q8ZRD7_SALTY]	36.59	1	15	17	28	Pf02355; Pf02460; Pf03176; Pf03435; Pf07549; Pf13721	1.96855e+07	1.57636e+07	43.9906	27.97	12	12	59.1676	31.87	15	16	615	66.5458	8.79248
Q8ZLX8	Aerotaxis sensor receptor OS=Salmonella typhimurium (strain LT2 / SGSC1412 / ATCC 700720) GN=aer PE=4 SV=1 - [Q8ZLX8_SALTY]	36.56	1	14	15	29	Pf00015; Pf00989; Pf08447; Pf13426	3.13919e+07	1.97486e+07	59.4995	33.99	14	16	47.251	27.27	10	13	506	55.0292	7.02002
P67688	Ribosomal protein L11 methyltransferase OS=Salmonella typhimurium (strain LT2 / SGSC1412 / ATCC 700720) GN=prmA PE=3 SV=1 - [PRMA_SALTY]	36.52	1	4	4	7	Pf05175; Pf06325; Pf12847; Pf13847	5.39703e+06	7.18653e+06	13.9436	36.52	4	4	8.03474	23.89	3	3	293	31.9501	4.55127
Q93IQ9	Putative cytoplasmic protein OS=Salmonella typhimurium (strain LT2 / SGSC1412 / ATCC 700720) GN=STM0293 PE=4 SV=1 - [Q93IQ9_SALTY]	36.49	1	3	3	4		3460496	1.27066e+06	6.73439	29.73	2	2	3.47041	27.7	2	2	148	17.4617	5.03369
Q8ZLX3	Putative dehydrogenase OS=Salmonella typhimurium (strain LT2 / SGSC1412 / ATCC 700720) GN=ygjR PE=4 SV=1 - [Q8ZLX3_SALTY]	36.45	1	8	8	17	Pf01408	5.17949e+06	1.29176e+07	31.653	36.45	8	8	31.6275	25.3	5	9	332	36.8655	6.65381
Q8ZRS5	Putative inner membrane protein OS=Salmonella typhimurium (strain LT2 / SGSC1412 / ATCC 700720) GN=STM0162 PE=4 SV=1 - [Q8ZRS5_SALTY]	36.41	1	6	6	8	Pf07005	3.62502e+06	3.67147e+06	15.2736	18.2	4	4	8.14795	27.19	4	4	423	44.9571	4.98291
Q7CPR7	G/U mismatch-specific DNA glycosylase OS=Salmonella typhimurium (strain LT2 / SGSC1412 / ATCC 700720) GN=mug PE=3 SV=1 - [MUG_SALTY]	36.31	1	4	4	7	Pf03167	8.14855e+06	6.59091e+06	14.1881	30.95	3	4	10.3137	27.98	3	3	168	18.638	9.46631
Q8ZPZ9	N-acetyl-D-glucosamine kinase OS=Salmonella typhimurium (strain LT2 / SGSC1412 / ATCC 700720) GN=nagK PE=1 SV=1 - [NAGK_SALTY]	36.3	1	6	6	11	Pf00480	5.33975e+06	7.66875e+06	18.7708	25.74	5	5	24.3687	24.75	4	6	303	33.0386	5.26221
P0A2M1	Transcriptional repressor NrdR OS=Salmonella typhimurium (strain LT2 / SGSC1412 / ATCC 700720) GN=nrdR PE=3 SV=1 - [NRDR_SALTY]	36.24	1	5	5	8	Pf03477	8.90387e+06	1.03525e+07	13.1112	25.5	4	4	12.1611	28.86	4	4	149	17.1868	8.1626
P06203	Met repressor OS=Salmonella typhimurium (strain LT2 / SGSC1412 / ATCC 700720) GN=metJ PE=3 SV=2 - [METJ_SALTY]	36.19	1	3	3	7	Pf01340	1.01019e+07	1.42471e+07	17.628	27.62	2	4	12.8592	36.19	2	3	105	12.1162	5.31299
Q93IN1	Cyclic di-GMP-binding protein OS=Salmonella typhimurium (strain LT2 / SGSC1412 / ATCC 700720) GN=bcsB PE=3 SV=1 - [BCSB_SALTY]	36.16	1	14	14	21	Pf03170	1.3995e+07	7.54566e+06	58.1939	24.67	12	14	26.9691	21.67	5	7	766	84.2455	6.26514
Q8ZM25	Putative xylanase OS=Salmonella typhimurium (strain LT2 / SGSC1412 / ATCC 700720) GN=STM3132 PE=4 SV=1 - [Q8ZM25_SALTY]	36.16	1	6	6	8	Pf01522; Pf03065; Pf09960	8.15671e+06	53280068	17.2689	24.76	5	5	0	11.4	1	3	307	35.1714	6.04932
Q8ZN98	Putative negative regulator OS=Salmonella typhimurium (strain LT2 / SGSC1412 / ATCC 700720) GN=yfeD PE=4 SV=1 - [Q8ZN98_SALTY]	36.15	1	4	4	7	Pf07037; Pf12728; Pf13384	9.41048e+06	2.34641e+07	11.8351	36.15	3	4	14.7849	30.77	3	3	130	14.9648	9.14404
Q8ZQY0	Asparagine synthetase OS=Salmonella typhimurium (strain LT2 / SGSC1412 / ATCC 700720) GN=asnB PE=4 SV=1 - [Q8ZQY0_SALTY]	36.1	1	12	12	20	Pf00310; Pf00733; Pf12481; Pf13522; Pf13537	2.19367e+07	1.38815e+06	83.8212	36.1	12	18	5.90007	7.04	2	2	554	62.533	5.8208
P60829	UPF0307 protein YjgA OS=Salmonella typhimurium (strain LT2 / SGSC1412 / ATCC 700720) GN=yjgA PE=3 SV=1 - [YJGA_SALTY]	36.07	1	6	6	14	Pf04751	1.64632e+07	1.24621e+07	24.026	36.07	6	8	16.103	36.07	6	6	183	21.3793	5.75732
Q8ZNC0	Folylpolyglutamate synthase OS=Salmonella typhimurium (strain LT2 / SGSC1412 / ATCC 700720) GN=folC PE=4 SV=1 - [Q8ZNC0_SALTY]	36.02	1	8	8	15	Pf02875; Pf08245	5.63759e+06	2.44806e+07	16.1061	18.48	3	4	34.476	36.02	8	11	422	45.4526	5.8208
Q8ZRE8	Protein of aro operon, regulated by aroR OS=Salmonella typhimurium (strain LT2 / SGSC1412 / ATCC 700720) GN=aroM PE=4 SV=1 - [Q8ZRE8_SALTY]	36	1	3	3	5	Pf07302	3.13721e+06	0	3.13472	36	3	5					225	24.586	4.86865
H9L410	Chorismate mutase OS=Salmonella typhimurium (strain LT2 / SGSC1412 / ATCC 700720) GN=STM1269 PE=3 SV=1 - [H9L410_SALTY]	35.91	1	3	3	7	Pf01817	609384	1.75859e+07	5.20454	13.26	1	1	2.41495	35.91	2	6	181	20.5686	8.04541
P66684	Ribonuclease T OS=Salmonella typhimurium (strain LT2 / SGSC1412 / ATCC 700720) GN=rnt PE=3 SV=1 - [RNT_SALTY]	35.81	1	4	4	5	Pf00929	8.97436e+06	7.18383e+06	13.6574	26.05	3	3	6.50922	17.67	2	2	215	23.5197	6.20166
Q8ZK34	Carbamate kinase OS=Salmonella typhimurium (strain LT2 / SGSC1412 / ATCC 700720) GN=STM4466 PE=3 SV=1 - [Q8ZK34_SALTY]	35.81	1	5	5	9	Pf00696	1.76225e+06	5.10667e+06	7.46746	7.42	2	2	18.8922	35.81	5	7	310	33.3294	5.69385
Q8ZRX2	Crotonobetainyl-CoA dehydrogenase OS=Salmonella typhimurium (strain LT2 / SGSC1412 / ATCC 700720) GN=caiA PE=3 SV=1 - [CAIA_SALTY]	35.79	1	5	5	5	Pf00441; Pf02770; Pf02771; Pf08028	3.57792e+06	2.38262e+06	2.57877	20.79	2	2	14.4082	15	3	3	380	42.4538	5.21143
P19264	Ethanolamine ammonia-lyase heavy chain OS=Salmonella typhimurium (strain LT2 / SGSC1412 / ATCC 700720) GN=eutB PE=4 SV=2 - [EUTB_SALTY]	35.76	1	10	10	25	Pf06751	1.84733e+07	2.63941e+07	46.7861	22.96	7	10	58.6583	35.76	10	15	453	49.4177	4.98291
P50335	Protein YhjJ OS=Salmonella typhimurium (strain LT2 / SGSC1412 / ATCC 700720) GN=yhjJ PE=3 SV=2 - [YHJJ_SALTY]	35.76	1	11	11	14	Pf05193	6.80007e+06	8.85167e+06	22.8283	27.68	8	8	24.9152	18.18	6	6	495	55.1464	5.56689
P10370	Histidinol dehydrogenase OS=Salmonella typhimurium (strain LT2 / SGSC1412 / ATCC 700720) GN=hisD PE=1 SV=3 - [HISX_SALTY]	35.71	1	6	6	11	Pf00815	4.14703e+06	1.1744e+07	16.9085	24.19	4	4	27.6093	32.72	5	7	434	45.8605	5.16064
P57048	Sec-independent protein translocase protein TatB OS=Salmonella typhimurium (strain LT2 / SGSC1412 / ATCC 700720) GN=tatB PE=3 SV=2 - [TATB_SALTY]	35.71	1	4	4	8		9.56324e+06	8.45287e+06	16.9758	35.71	4	5	9.84013	29.67	3	3	182	19.5891	4.94482
Q7CQ03	Phosphatidylserine synthase OS=Salmonella typhimurium (strain LT2 / SGSC1412 / ATCC 700720) GN=pssA PE=4 SV=1 - [Q7CQ03_SALTY]	35.7	1	11	11	17	Pf00614; Pf13091	1.19825e+07	9.14279e+06	30.0118	22.39	6	7	41.2527	31.26	10	10	451	52.7008	9.14404
Q8ZLT2	tRNA pseudouridine synthase B OS=Salmonella typhimurium (strain LT2 / SGSC1412 / ATCC 700720) GN=truB PE=3 SV=1 - [TRUB_SALTY]	35.67	1	2	3	8	Pf01509; Pf09157	7.50425e+06	1.79508e+07	6.8884	24.52	2	3	4.66229	35.67	3	5	314	35.0202	7.10791
P63557	Acetylglutamate kinase OS=Salmonella typhimurium (strain LT2 / SGSC1412 / ATCC 700720) GN=argB PE=3 SV=1 - [ARGB_SALTY]	35.66	1	3	3	3	Pf00696	5.149e+08	2.83764e+06	0	22.48	1	1	4.26207	13.18	2	2	258	26.9904	5.80811
Q8ZL95	Glycine--tRNA ligase alpha subunit OS=Salmonella typhimurium (strain LT2 / SGSC1412 / ATCC 700720) GN=glyQ PE=3 SV=1 - [SYGA_SALTY]	35.64	1	7	7	15	Pf02091	2.14825e+07	3.43133e+07	27.2892	23.1	5	6	39.9541	35.64	7	9	303	34.7242	5.04639
P0A2B1	30S ribosomal protein S20 OS=Salmonella typhimurium (strain LT2 / SGSC1412 / ATCC 700720) GN=rpsT PE=3 SV=2 - [RS20_SALTY]	35.63	1	4	4	13	Pf01649	3.54605e+07	4.07939e+07	16.4955	25.29	3	5	26.2963	35.63	4	8	87	9.64933	11.1802
Q8ZKS8	Formate dehydrogenase OS=Salmonella typhimurium (strain LT2 / SGSC1412 / ATCC 700720) GN=fdoG PE=4 SV=3 - [Q8ZKS8_SALTY]	35.63	1	22	23	46	Pf00384; Pf01568; Pf04879	3.02517e+07	3.54949e+07	88.2553	30.81	19	23	107.508	26.18	16	23	1016	112.452	7.56201
Q7CPF7	Putative gntR family regulatory protein OS=Salmonella typhimurium (strain LT2 / SGSC1412 / ATCC 700720) GN=STM3785 PE=4 SV=1 - [Q7CPF7_SALTY]	35.63	1	3	3	5	Pf00392; Pf07702	7.61021e+06	6.52668e+06	6.33339	26.32	2	2	14.9026	18.22	2	3	247	27.9248	6.39209
Q9L9I4	Uroporphyrinogen decarboxylase OS=Salmonella typhimurium (strain LT2 / SGSC1412 / ATCC 700720) GN=hemE PE=3 SV=1 - [DCUP_SALTY]	35.59	1	8	8	17	Pf01208	7.45845e+06	2.6983e+07	36.7012	23.73	6	7	50.8251	35.59	8	10	354	39.1349	6.62451
P0A2Q2	HTH-type transcriptional activator IlvY OS=Salmonella typhimurium (strain LT2 / SGSC1412 / ATCC 700720) GN=ilvY PE=4 SV=1 - [ILVY_SALTY]	35.59	1	2	2	3	Pf00126; Pf03466	1.56307e+06	287691	0	16.95	1	1	2.48922	35.59	2	2	295	32.9102	6.68311
Q7CPN8	Sugar specific PTS family enzyme IIA OS=Salmonella typhimurium (strain LT2 / SGSC1412 / ATCC 700720) GN=ptsN PE=4 SV=1 - [Q7CPN8_SALTY]	35.58	1	4	4	7	Pf00359	1.36883e+07	8.81308e+06	18.2184	35.58	4	4	13.6193	28.83	3	3	163	17.9034	5.33838
Q8ZRA2	Adenine phosphoribosyltransferase OS=Salmonella typhimurium (strain LT2 / SGSC1412 / ATCC 700720) GN=apt PE=3 SV=1 - [APT_SALTY]	35.52	1	4	4	11	Pf00156; Pf14681	6.78429e+06	9.43917e+06	15.6412	16.94	2	3	45.124	35.52	4	8	183	19.9728	6.03662
P0A2L1	UPF0047 protein YjbQ OS=Salmonella typhimurium (strain LT2 / SGSC1412 / ATCC 700720) GN=yjbQ PE=3 SV=1 - [YJBQ_SALTY]	35.51	1	4	4	5	Pf01894	9.60566e+06	7.78981e+06	2.6562	9.42	1	1	12.0902	35.51	4	4	138	15.474	6.52197
Q8ZRD1	1-deoxy-D-xylulose-5-phosphate synthase OS=Salmonella typhimurium (strain LT2 / SGSC1412 / ATCC 700720) GN=dxs PE=3 SV=3 - [DXS_SALTY]	35.48	1	13	13	23	Pf02779; Pf02780; Pf13292	1.10352e+07	1.568e+07	37.7152	25.81	8	10	44.1808	26.94	11	13	620	67.4247	6.58057
P40822	Uncharacterized lipoprotein YceB OS=Salmonella typhimurium (strain LT2 / SGSC1412 / ATCC 700720) GN=yceB PE=4 SV=2 - [YCEB_SALTY]	35.48	1	4	4	13	Pf07273	1.39219e+07	1.78386e+07	25.4569	35.48	4	6	28.5588	35.48	4	7	186	20.607	8.85107
P60959	Prolipoprotein diacylglyceryl transferase OS=Salmonella typhimurium (strain LT2 / SGSC1412 / ATCC 700720) GN=lgt PE=1 SV=1 - [LGT_SALTY]	35.4	1	4	4	12	Pf01790	1.92702e+07	1.51808e+07	22.1447	28.18	3	6	31.0956	22.34	3	6	291	33.0533	9.68604
Q9L6R5	UDP-N-acetylglucosamine 2-epimerase OS=Salmonella typhimurium (strain LT2 / SGSC1412 / ATCC 700720) GN=wecB PE=3 SV=1 - [WECB_SALTY]	35.37	1	6	6	14	Pf02350; Pf06925	2.96549e+06	9.88675e+06	16.5629	27.66	4	5	33.1176	35.37	6	9	376	42.1387	5.96045
P65599	Oligoribonuclease OS=Salmonella typhimurium (strain LT2 / SGSC1412 / ATCC 700720) GN=orn PE=3 SV=2 - [ORN_SALTY]	35.36	1	6	6	7	Pf00929	4.23833e+06	9.39588e+06	1.8516	6.08	1	1	16.2591	29.28	5	6	181	20.6194	5.17334
Q9L6N4	Putative hydrolase of the HAD superfamily OS=Salmonella typhimurium (strain LT2 / SGSC1412 / ATCC 700720) GN=yigL PE=4 SV=1 - [Q9L6N4_SALTY]	35.34	1	5	5	7	Pf00702; Pf05116; Pf08282; Pf13344	4.03806e+07	2.30158e+07	0	22.18	3	3	10.8442	17.29	3	4	266	29.6657	5.35107
Q8ZQZ7	LPS-assembly lipoprotein LptE OS=Salmonella typhimurium (strain LT2 / SGSC1412 / ATCC 700720) GN=lptE PE=3 SV=1 - [LPTE_SALTY]	35.2	1	6	6	12	Pf04390	6.83984e+06	6.81021e+06	28.6817	35.2	6	6	27.5729	35.2	6	6	196	21.444	6.56592
P26395	Protein RfbI OS=Salmonella typhimurium (strain LT2 / SGSC1412 / ATCC 700720) GN=rfbI PE=4 SV=1 - [RFBI_SALTY]	35.15	1	7	7	10	Pf00111; Pf00175; Pf00970; Pf13510	7.07242e+06	1.41231e+07	9.37472	13.33	2	2	27.7715	35.15	7	8	330	36.5589	5.61768
P37417	UDP-N-acetylenolpyruvoylglucosamine reductase OS=Salmonella typhimurium (strain LT2 / SGSC1412 / ATCC 700720) GN=murB PE=3 SV=1 - [MURB_SALTY]	35.09	1	8	8	8	Pf01565; Pf02873; Pf15595	0	7.4091e+06					31.7045	35.09	8	8	342	37.6232	6.45557
Q7CPL6	50S ribosomal protein L18 OS=Salmonella typhimurium (strain LT2 / SGSC1412 / ATCC 700720) GN=rplR PE=3 SV=1 - [RL18_SALTY]	35.04	1	3	3	10	Pf00861	5.70177e+07	2.76678e+07	22.5955	19.66	1	4	27.0344	35.04	3	6	117	12.762	10.4624
P40722	Secreted effector protein SopD OS=Salmonella typhimurium (strain LT2 / SGSC1412 / ATCC 700720) GN=sopD PE=1 SV=2 - [SOPD_SALTY]	35.02	1	4	4	5	Pf11047	6.27331e+06	0	9.92795	35.02	4	5					317	36.1179	6.12549
P02911	Lysine-arginine-ornithine-binding periplasmic protein OS=Salmonella typhimurium (strain LT2 / SGSC1412 / ATCC 700720) GN=argT PE=1 SV=2 - [ARGT_SALTY]	35	1	6	6	8	Pf00497	8.11744e+06	3.46113e+07	26.8595	26.92	5	7	0	8.08	1	1	260	28.1824	6.30322
Q8ZKL9	Acetylornithine deacetylase OS=Salmonella typhimurium (strain LT2 / SGSC1412 / ATCC 700720) GN=argE PE=3 SV=1 - [ARGE_SALTY]	34.99	1	7	7	16	Pf01546; Pf07687	8.63961e+06	1.14504e+07	31.3892	34.99	7	12	14.1207	22.19	4	4	383	42.1743	6.25244
Q93GL9	Conjugative transfer: surface exclusion OS=Salmonella typhimurium (strain LT2 / SGSC1412 / ATCC 700720) GN=traT PE=4 SV=1 - [Q93GL9_SALTY]	34.98	1	7	7	15	Pf05818	2.40796e+07	1.59795e+07	33.4482	34.98	7	8	28.9069	34.98	7	7	243	26.1524	8.96826
P0A231	Phospholipase A1 OS=Salmonella typhimurium (strain LT2 / SGSC1412 / ATCC 700720) GN=pldA PE=3 SV=1 - [PA1_SALTY]	34.95	1	4	4	8	Pf02253	5.76949e+06	5.10362e+06	22.9905	22.15	3	4	18.2075	29.41	3	4	289	32.9463	6.13818
P41793	Ethanolamine utilization protein EutE OS=Salmonella typhimurium (strain LT2 / SGSC1412 / ATCC 700720) GN=eutE PE=4 SV=2 - [EUTE_SALTY]	34.9	1	8	8	9	Pf00171	4.80794e+06	7.69129e+06	4.56118	8.57	2	2	32.348	29.34	7	7	467	49.1427	6.69775
Q8ZJX0	Putative cytoplasmic protein OS=Salmonella typhimurium (strain LT2 / SGSC1412 / ATCC 700720) GN=STM4549 PE=4 SV=1 - [Q8ZJX0_SALTY]	34.87	1	2	2	7	Pf04073	7.02369e+06	9.24499e+06	8.12074	23.68	1	2	23.302	34.87	2	5	152	16.2625	6.66846
Q8ZPM9	Pyridoxine/pyridoxamine 5'-phosphate oxidase OS=Salmonella typhimurium (strain LT2 / SGSC1412 / ATCC 700720) GN=pdxH PE=3 SV=1 - [PDXH_SALTY]	34.86	1	6	6	14	Pf01243; Pf10590; Pf12900	7.25392e+06	1.78988e+07	16.6344	24.31	4	5	32.9919	34.86	6	9	218	25.4832	9.49561
Q8ZKW4	Aspartate--ammonia ligase OS=Salmonella typhimurium (strain LT2 / SGSC1412 / ATCC 700720) GN=asnA PE=3 SV=1 - [ASNA_SALTY]	34.85	1	8	8	14	Pf00152; Pf03590	2.05934e+06	4.04819e+07	12.9232	11.52	3	3	42.2558	34.85	8	11	330	36.7829	5.92236
O86090	Polyphosphate kinase OS=Salmonella typhimurium (strain LT2 / SGSC1412 / ATCC 700720) GN=ppk PE=3 SV=3 - [PPK_SALTY]	34.74	1	18	18	31	Pf02503; Pf13089; Pf13090; Pf13091	8.22441e+06	1.66382e+07	53.5816	26.02	13	14	60.6576	33.87	16	17	688	80.4062	8.66064
Q9L6L5	Fatty acid oxidation complex subunit alpha OS=Salmonella typhimurium (strain LT2 / SGSC1412 / ATCC 700720) GN=fadB PE=3 SV=1 - [FADB_SALTY]	34.71	1	16	16	16	Pf00378; Pf00725; Pf02737	1.19981e+07	0	56.125	34.71	16	16					729	79.5435	6.50732
P00929	Tryptophan synthase alpha chain OS=Salmonella typhimurium (strain LT2 / SGSC1412 / ATCC 700720) GN=trpA PE=1 SV=1 - [TRPA_SALTY]	34.7	1	4	4	7	Pf00290	1.04134e+06	3.23961e+06	2.95099	7.09	1	1	24.7708	27.61	3	6	268	28.6529	5.63037
P67197	Phosphoenolpyruvate synthase regulatory protein OS=Salmonella typhimurium (strain LT2 / SGSC1412 / ATCC 700720) GN=ppsR PE=3 SV=1 - [PSRP_SALTY]	34.66	1	6	6	11	Pf03618	8.84761e+06	8.59975e+06	25.668	34.66	6	6	23.6637	27.44	4	5	277	31.1291	6.30322
Q7CQF3	Thymidine kinase OS=Salmonella typhimurium (strain LT2 / SGSC1412 / ATCC 700720) GN=tdk PE=3 SV=1 - [KITH_SALTY]	34.63	1	4	4	11	Pf00265	1.99299e+07	2.61515e+07	23.737	34.63	4	5	29.7913	34.63	4	6	205	23.3898	7.32764
Q8ZP54	Exoribonuclease 2 OS=Salmonella typhimurium (strain LT2 / SGSC1412 / ATCC 700720) GN=rnb PE=3 SV=1 - [RNB_SALTY]	34.63	1	14	14	33	Pf00575; Pf00773; Pf08206	2.23796e+07	3.04372e+07	60.1168	24.22	10	16	66.8335	30.59	13	17	644	72.3941	5.78271
Q8ZLC0	Ketodeoxygluconokinase OS=Salmonella typhimurium (strain LT2 / SGSC1412 / ATCC 700720) GN=kdgK PE=4 SV=1 - [Q8ZLC0_SALTY]	34.63	1	6	6	13	Pf00294	6.60165e+06	8.26486e+06	20.975	23.95	3	5	25.0667	23.62	4	8	309	34.0681	5.07178
Q8ZNG8	Putative LysR family transcriptional regulator OS=Salmonella typhimurium (strain LT2 / SGSC1412 / ATCC 700720) GN=STM2281 PE=4 SV=1 - [Q8ZNG8_SALTY]	34.59	1	3	3	4	Pf00126; Pf03466; Pf12802; Pf12849	0	1.93086e+06					9.38974	34.59	3	4	292	32.483	5.69385
P0A1P8	Glutaredoxin-1 OS=Salmonella typhimurium (strain LT2 / SGSC1412 / ATCC 700720) GN=grxA PE=3 SV=1 - [GLRX1_SALTY]	34.48	1	2	2	4	Pf00462; Pf05768; Pf13098; Pf13192	6.8552e+06	2.88908e+07	9.12478	34.48	2	2	10.0146	34.48	2	2	87	9.91799	5.90967
Q8ZQX6	Sugar Specific PTS family, n-acetylglucosamine-specific enzyme IIABC OS=Salmonella typhimurium (strain LT2 / SGSC1412 / ATCC 700720) GN=nagE PE=4 SV=1 - [Q8ZQX6_SALTY]	34.46	1	12	12	23	Pf00358; Pf00367; Pf02378	1.97862e+07	1.47356e+07	49.018	25.85	11	15	27.8794	19.69	7	8	650	68.4459	6.25244
Q8ZPA9	Methyl-accepting chemotaxis protein III OS=Salmonella typhimurium (strain LT2 / SGSC1412 / ATCC 700720) GN=trg PE=4 SV=1 - [Q8ZPA9_SALTY]	34.38	1	15	15	20	Pf00015; Pf00672; Pf02203	1.15983e+07	5.36683e+06	51.9402	30.68	12	12	21.3455	21.81	8	8	541	58.3518	6.37939
Q7CQE7	Putative hydrogenase maturation protease OS=Salmonella typhimurium (strain LT2 / SGSC1412 / ATCC 700720) GN=STM1789 PE=4 SV=1 - [Q7CQE7_SALTY]	34.34	1	3	3	5	Pf01750	5.03509e+06	5.04841e+06	19.0578	28.79	2	3	9.11857	19.7	2	2	198	21.6951	5.79541
Q9L6L9	NAD(P)H-flavin reductase OS=Salmonella typhimurium (strain LT2 / SGSC1412 / ATCC 700720) GN=fre PE=1 SV=3 - [FRE_SALTY]	34.33	1	6	6	13	Pf00175; Pf00970; Pf01580	1.97079e+07	1.60761e+07	27.0646	34.33	6	8	12.9903	24.46	4	5	233	26.3344	5.2749
P0A1X8	Large-conductance mechanosensitive channel OS=Salmonella typhimurium (strain LT2 / SGSC1412 / ATCC 700720) GN=mscL PE=3 SV=1 - [MSCL_SALTY]	34.31	1	5	5	16	Pf01741	1.70326e+07	5.26989e+06	32.7018	34.31	5	9	27.6044	34.31	4	7	137	15.0642	7.25439
Q8ZK65	Putative transcriptional regulator OS=Salmonella typhimurium (strain LT2 / SGSC1412 / ATCC 700720) GN=STM4417 PE=4 SV=1 - [Q8ZK65_SALTY]	34.3	1	6	6	11	Pf01380; Pf01418	9.96656e+06	1.21764e+07	19.086	21.3	4	4	26.7698	34.3	6	7	277	30.7418	6.07471
Q8ZN89	DNA ligase OS=Salmonella typhimurium (strain LT2 / SGSC1412 / ATCC 700720) GN=ligA PE=3 SV=1 - [DNLJ_SALTY]	34.28	1	11	11	14	Pf00533; Pf01653; Pf03119; Pf03120; Pf12738; Pf12826; Pf14520	1.6743e+07	8.91076e+06	19.6338	14.9	6	6	22.6742	29.36	8	8	671	73.4064	5.74463
Q8ZLC2	Putative inner membrane protein OS=Salmonella typhimurium (strain LT2 / SGSC1412 / ATCC 700720) GN=yhjG PE=4 SV=1 - [Q8ZLC2_SALTY]	34.11	1	14	15	20	Pf05170; Pf13502	9.85622e+06	0	66.6809	34.11	15	20					686	74.6735	8.6167
Q7CPW4	7-carboxy-7-deazaguanine synthase OS=Salmonella typhimurium (strain LT2 / SGSC1412 / ATCC 700720) GN=ygcF PE=3 SV=1 - [Q7CPW4_SALTY]	34.08	1	4	4	9	Pf04055; Pf06506; Pf13394	5.81049e+06	5.43706e+06	15.8625	34.08	4	4	22.4397	34.08	4	5	223	24.9776	6.29053
Q7CR49	Putative periplasmic protein OS=Salmonella typhimurium (strain LT2 / SGSC1412 / ATCC 700720) GN=yahO PE=4 SV=1 - [Q7CR49_SALTY]	34.07	1	2	2	2	Pf07338	2.35694e+07	0	10.1945	34.07	2	2					91	9.91316	8.30908
P64394	Integration host factor subunit beta OS=Salmonella typhimurium (strain LT2 / SGSC1412 / ATCC 700720) GN=ihfB PE=3 SV=1 - [IHFB_SALTY]	34.04	1	3	3	9	Pf00216	3.76493e+07	6.68247e+07	13.9465	23.4	2	3	23.0727	34.04	3	6	94	10.6145	9.34912
Q8ZJU8	Probable phosphoglycerate mutase GpmB OS=Salmonella typhimurium (strain LT2 / SGSC1412 / ATCC 700720) GN=gpmB PE=3 SV=1 - [GPMB_SALTY]	33.95	1	4	4	9	Pf00300	3.26488e+06	3.18927e+06	15.4705	27.44	3	4	21.3944	33.95	4	5	215	23.8531	5.64307
Q8ZLY0	Putative transcriptional regulator OS=Salmonella typhimurium (strain LT2 / SGSC1412 / ATCC 700720) GN=yqjI PE=4 SV=1 - [Q8ZLY0_SALTY]	33.95	1	5	5	10	Pf03551	1.65305e+07	7.42338e+06	3.40122	4.19	1	1	26.0593	33.95	5	9	215	24.1609	7.25439
Q7CPU9	Cell division protein ZapA OS=Salmonella typhimurium (strain LT2 / SGSC1412 / ATCC 700720) GN=zapA PE=3 SV=1 - [ZAPA_SALTY]	33.94	1	3	3	5	Pf05164	1.208e+07	8.87314e+06	10.2234	25.69	2	2	12.2616	33.94	3	3	109	12.5154	5.5542
Q8ZPE7	Formate dehydrogenase-N, cytochrome B556(Fdn) gamma subunit OS=Salmonella typhimurium (strain LT2 / SGSC1412 / ATCC 700720) GN=fdnI PE=4 SV=1 - [Q8ZPE7_SALTY]	33.94	1	2	2	2	Pf00033; Pf01292	2.06061e+06	0	0	17.89	1	1	0	16.06	1	1	218	25.5125	9.99365
P25924	Siroheme synthase OS=Salmonella typhimurium (strain LT2 / SGSC1412 / ATCC 700720) GN=cysG PE=1 SV=1 - [CYSG_SALTY]	33.92	1	8	8	12	Pf00590; Pf10414; Pf13241; Pf14824	1.63961e+07	1.15425e+07	43.8942	33.92	8	9	17.2519	13.79	3	3	457	50.1152	6.80029
Q8ZPX0	Putative cytoplasmic protein OS=Salmonella typhimurium (strain LT2 / SGSC1412 / ATCC 700720) GN=yeaO PE=4 SV=1 - [Q8ZPX0_SALTY]	33.91	1	3	3	3	Pf04343	0	3.18442e+06					11.1814	33.91	3	3	115	13.6212	9.30518
P0A2A7	50S ribosomal protein L30 OS=Salmonella typhimurium (strain LT2 / SGSC1412 / ATCC 700720) GN=rpmD PE=3 SV=2 - [RL30_SALTY]	33.9	1	2	2	4	Pf00327	1.09567e+07	2.37585e+07	6.74272	33.9	2	2	7.24236	33.9	2	2	59	6.50961	10.9604
Q8ZKB5	Outer membrane lipoprotein OS=Salmonella typhimurium (strain LT2 / SGSC1412 / ATCC 700720) GN=blc PE=4 SV=1 - [Q8ZKB5_SALTY]	33.9	1	5	5	5	Pf00061; Pf08212	1.27315e+07	0	17.8094	33.9	5	5					177	19.9162	8.98291
P0A2I1	DNA topoisomerase 1 OS=Salmonella typhimurium (strain LT2 / SGSC1412 / ATCC 700720) GN=topA PE=3 SV=1 - [TOP1_SALTY]	33.87	1	19	19	35	Pf01131; Pf01396; Pf01751; Pf08272	1.8777e+07	6.08181e+06	82.992	32.83	17	20	50.5917	20.35	12	15	865	97.2413	8.32373
Q7CQ32	Lipoprotein OS=Salmonella typhimurium (strain LT2 / SGSC1412 / ATCC 700720) GN=vacJ PE=4 SV=1 - [Q7CQ32_SALTY]	33.86	1	5	5	20	Pf03550; Pf04333	1.53947e+07	1.16769e+07	31.3022	33.86	5	9	34.5985	33.86	5	11	251	28.1669	5.2749
Q8ZNG3	sn-glycerol-3-phosphate dehydrogenase (Anaerobic), K-small subunit OS=Salmonella typhimurium (strain LT2 / SGSC1412 / ATCC 700720) GN=glpC PE=4 SV=1 - [Q8ZNG3_SALTY]	33.84	1	8	8	8	Pf02754; Pf12838; Pf13183; Pf13187; Pf13237; Pf13534; Pf13746	0	8.62057e+06					30.5191	33.84	8	8	396	44.1016	8.49951
Q7CPL4	50S ribosomal protein L16 OS=Salmonella typhimurium (strain LT2 / SGSC1412 / ATCC 700720) GN=rplP PE=3 SV=1 - [RL16_SALTY]	33.82	1	4	4	11	Pf00252	5.30233e+07	1.15812e+08	24.5367	33.82	3	5	28.4461	33.82	4	6	136	15.1844	11.2241
Q7CPJ6	Putative ATPase involved in cell division OS=Salmonella typhimurium (strain LT2 / SGSC1412 / ATCC 700720) GN=ftsE PE=3 SV=1 - [Q7CPJ6_SALTY]	33.78	1	5	5	8	Pf00005; Pf03193; Pf13304; Pf13555	8.3939e+06	6.55543e+06	17.304	27.03	4	4	16.5145	28.38	4	4	222	24.384	9.5835
Q8ZMX7	ATP-dependent RNA helicase OS=Salmonella typhimurium (strain LT2 / SGSC1412 / ATCC 700720) GN=srmB PE=3 SV=1 - [Q8ZMX7_SALTY]	33.78	1	10	10	21	Pf00270; Pf00271	1.24808e+07	1.88094e+07	29.4648	21.4	7	8	41.9838	30.41	9	13	444	50.0255	9.23193
Q8ZK30	DNA polymerase III, chi subunit OS=Salmonella typhimurium (strain LT2 / SGSC1412 / ATCC 700720) GN=holC PE=4 SV=1 - [Q8ZK30_SALTY]	33.75	1	2	2	6	Pf04364	1.35345e+06	664157	17.832	33.75	2	5	3.53912	18.75	1	1	160	18.0312	6.01123
Q8ZK17	Putative Mrr restriction endonuclease OS=Salmonella typhimurium (strain LT2 / SGSC1412 / ATCC 700720) GN=STM4490 PE=4 SV=1 - [Q8ZK17_SALTY]	33.74	1	6	6	11	Pf04471	7.25936e+06	9.57394e+06	20.2303	16.41	3	4	30.8085	33.74	6	7	329	37.2379	5.43994
P64046	Elongation factor P-like protein OS=Salmonella typhimurium (strain LT2 / SGSC1412 / ATCC 700720) GN=yeiP PE=3 SV=1 - [EFPL_SALTY]	33.68	1	3	3	8	Pf01132; Pf08207; Pf09285	1.00449e+07	1.07434e+07	14.6426	19.47	2	3	22.6056	33.68	3	5	190	21.3729	5.021
Q8ZQR2	Imidazolonepropionase OS=Salmonella typhimurium (strain LT2 / SGSC1412 / ATCC 700720) GN=hutI PE=3 SV=1 - [HUTI_SALTY]	33.66	1	6	6	9	Pf01979; Pf07969; Pf13147; Pf13594	8.77842e+06	0	31.8001	33.66	6	8	4.93951	5.65	1	1	407	44.6008	5.78271
Q7CQG3	Putative peptidase OS=Salmonella typhimurium (strain LT2 / SGSC1412 / ATCC 700720) GN=sohB PE=4 SV=1 - [Q7CQG3_SALTY]	33.62	1	6	6	9	Pf01343; Pf01972; Pf08496	7.55223e+06	9.35153e+06	21.2723	29.89	5	5	21.7248	22.13	4	4	348	38.9407	9.24658
P40723	Glutamate racemase OS=Salmonella typhimurium (strain LT2 / SGSC1412 / ATCC 700720) GN=murI PE=3 SV=2 - [MURI_SALTY]	33.57	1	5	6	8	Pf01177	2.52667e+06	2.44269e+07	6.98599	16.25	2	2	22.3992	33.57	6	6	283	31.0233	5.50342
Q7CR80	Cell division protein ftsA OS=Salmonella typhimurium (strain LT2 / SGSC1412 / ATCC 700720) GN=ftsA PE=3 SV=1 - [Q7CR80_SALTY]	33.57	1	7	7	19	Pf02491; Pf06723; Pf11104; Pf14450	2.07886e+07	3.17483e+07	46.3425	24.76	5	9	48.0983	29.29	6	10	420	45.2854	6.12549
P55881	Thiamine-monophosphate kinase OS=Salmonella typhimurium (strain LT2 / SGSC1412 / ATCC 700720) GN=thiL PE=1 SV=1 - [THIL_SALTY]	33.54	1	4	4	10	Pf00586; Pf02769	4.27378e+06	9.75613e+06	18.107	24.92	3	4	33.6591	33.54	4	6	325	34.9635	4.81787
Q8ZRU3	UDP-N-acetylglucosamine--N-acetylmuramyl-(pentapeptide) pyrophosphoryl-undecaprenol N-acetylglucosamine transferase OS=Salmonella typhimurium (strain LT2 / SGSC1412 / ATCC 700720) GN=murG PE=3 SV=3 - [MURG_SALTY]	33.52	1	7	7	16	Pf03033; Pf04101; Pf13477; Pf13528; Pf13579	9.32636e+06	1.41419e+07	24.6343	20.56	4	5	42.6074	33.52	7	11	355	37.8389	9.70068
Q8ZLC5	Putative transcriptional regulator OS=Salmonella typhimurium (strain LT2 / SGSC1412 / ATCC 700720) GN=yhjB PE=4 SV=1 - [Q8ZLC5_SALTY]	33.5	1	2	2	2	Pf00196; Pf04545; Pf08281; Pf13384; Pf13412; Pf13936	0	0	0	33.5	2	2					200	22.4695	5.87158
Q8ZMI7	Hydrogenase-3 accessory protein OS=Salmonella typhimurium (strain LT2 / SGSC1412 / ATCC 700720) GN=hypB PE=4 SV=1 - [Q8ZMI7_SALTY]	33.45	1	6	6	14	Pf02492	2.23363e+07	1.94737e+07	28.1515	33.45	6	6	39.6011	33.45	6	8	290	31.3728	5.63037
Q05597	Cobyric acid synthase OS=Salmonella typhimurium (strain LT2 / SGSC1412 / ATCC 700720) GN=cbiP PE=3 SV=1 - [CBIP_SALTY]	33.4	1	4	4	8	Pf01656; Pf07685; Pf13500	4.44636e+06	2.31283e+06	6.56328	18.18	2	5	7.52813	23.32	3	3	506	54.9319	5.24951
P0A6B1	Acyl carrier protein OS=Salmonella typhimurium (strain LT2 / SGSC1412 / ATCC 700720) GN=acpP PE=3 SV=2 - [ACP_SALTY]	33.33	1	3	3	20	Pf00550	2.08194e+08	2.30309e+08	33.2283	33.33	3	9	44.9326	33.33	3	11	78	8.63422	4.05615
Q8ZL48	Phosphopantetheine adenylyltransferase OS=Salmonella typhimurium (strain LT2 / SGSC1412 / ATCC 700720) GN=coaD PE=3 SV=1 - [COAD_SALTY]	33.33	1	3	3	4	Pf01467; Pf08218	1.14567e+07	5.16222e+06	5.00453	26.42	2	2	7.44156	20.75	2	2	159	17.9442	7.76709
Q7CQN4	Major outer membrane lipoprotein 1 OS=Salmonella typhimurium (strain LT2 / SGSC1412 / ATCC 700720) GN=lpp1 PE=3 SV=1 - [LPP1_SALTY]	33.33	1	3	3	15	Pf04728	3.50133e+08	2.71359e+08	32.6434	33.33	3	9	22.7737	33.33	2	6	78	8.38633	9.30518
P0A287	Peptide chain release factor 1 OS=Salmonella typhimurium (strain LT2 / SGSC1412 / ATCC 700720) GN=prfA PE=3 SV=1 - [RF1_SALTY]	33.33	1	6	6	8	Pf00472; Pf03462	3.52013e+06	4.61098e+06	23.0513	33.33	6	6	11.16	12.5	2	2	360	40.4362	5.26221
Q8ZL66	Uncharacterized protein YibT OS=Salmonella typhimurium (strain LT2 / SGSC1412 / ATCC 700720) GN=yibT PE=4 SV=1 - [YIBT_SALTY]	33.33	1	2	2	4		4.88321e+06	2.8267e+06	7.85261	33.33	2	2	7.93771	33.33	2	2	69	8.11816	6.7124
P63423	Acetyltransferase YpeA OS=Salmonella typhimurium (strain LT2 / SGSC1412 / ATCC 700720) GN=ypeA PE=3 SV=1 - [YPEA_SALTY]	33.33	1	4	4	7	Pf00583; Pf08445; Pf13420; Pf13480; Pf13508; Pf13523; Pf13527; Pf13673	3.38636e+06	2.74657e+06	16.272	33.33	4	4	12.7185	26.95	3	3	141	16.2742	5.03369
Q7CPL2	Putative regulator OS=Salmonella typhimurium (strain LT2 / SGSC1412 / ATCC 700720) GN=yheO PE=4 SV=1 - [Q7CPL2_SALTY]	33.33	1	4	4	11	Pf02796; Pf04967; Pf08348; Pf13309; Pf13384; Pf13518	1.37269e+07	1.3148e+07	21.2935	28.75	3	5	24.9472	33.33	4	6	240	26.8567	5.65576
Q7CQT0	Heat shock protein HspQ OS=Salmonella typhimurium (strain LT2 / SGSC1412 / ATCC 700720) GN=hspQ PE=3 SV=1 - [HSPQ_SALTY]	33.33	1	2	2	2	Pf08755	0	4.93676e+06					8.70119	33.33	2	2	105	11.9889	4.76709
P58729	Chorismate synthase OS=Salmonella typhimurium (strain LT2 / SGSC1412 / ATCC 700720) GN=aroC PE=3 SV=2 - [AROC_SALTY]	33.24	1	6	6	13	Pf01264	1.2859e+07	7.03503e+06	27.5946	33.24	6	8	16.6544	25.21	4	5	361	39.084	6.69775
P0A1U4	Uncharacterized protein YjaG OS=Salmonella typhimurium (strain LT2 / SGSC1412 / ATCC 700720) GN=yjaG PE=4 SV=1 - [YJAG_SALTY]	33.16	1	4	4	8	Pf04222	4.34329e+06	9.3975e+06	12.1011	27.55	3	3	19.3469	33.16	4	5	196	22.6891	4.56396
Q8ZPZ4	tRNA-specific 2-thiouridylase MnmA OS=Salmonella typhimurium (strain LT2 / SGSC1412 / ATCC 700720) GN=mnmA PE=3 SV=2 - [MNMA_SALTY]	33.15	1	7	7	23	Pf03054	1.97632e+07	2.45307e+07	29.1254	22.28	5	8	34.0047	30.43	6	15	368	40.8445	5.04639
P67714	Nucleoid-associated protein YejK OS=Salmonella typhimurium (strain LT2 / SGSC1412 / ATCC 700720) GN=yejK PE=3 SV=2 - [NDPA_SALTY]	33.13	1	7	7	11	Pf04245	1.13776e+07	1.99853e+07	11.7247	19.7	4	4	22.2668	33.13	7	7	335	37.8532	5.0083
P58586	UPF0052 protein YbhK OS=Salmonella typhimurium (strain LT2 / SGSC1412 / ATCC 700720) GN=ybhK PE=3 SV=1 - [YBHK_SALTY]	33.11	1	2	2	2	Pf01933	3.47484e+06	0	0	33.11	2	2					302	32.6061	5.36377
H9L444	Gifsy-1 prophage protein OS=Salmonella typhimurium (strain LT2 / SGSC1412 / ATCC 700720) GN=STM1012 PE=4 SV=1 - [H9L444_SALTY]	33.09	1	3	3	4	Pf01381	1.70993e+07	7.16359e+06	4.32155	15.44	1	1	12.9127	33.09	3	3	136	15.6812	7.50342
Q7CPU8	Putative periplasmic immunogenic protein OS=Salmonella typhimurium (strain LT2 / SGSC1412 / ATCC 700720) GN=yggE PE=4 SV=1 - [Q7CPU8_SALTY]	33.06	1	7	7	15	Pf04402	3.71448e+07	2.33949e+07	31.4163	33.06	7	8	26.626	33.06	7	7	248	26.4797	6.3667
Q8ZKM5	PTS system fructose-like IIB component 1 OS=Salmonella typhimurium (strain LT2 / SGSC1412 / ATCC 700720) GN=frwB PE=4 SV=1 - [Q8ZKM5_SALTY]	33.02	1	2	2	2	Pf02302	0	1.61528e+06					5.61066	33.02	2	2	106	11.2558	5.47803
Q8ZMA9	Thymidylate synthase OS=Salmonella typhimurium (strain LT2 / SGSC1412 / ATCC 700720) GN=thyA PE=3 SV=1 - [TYSY_SALTY]	32.95	1	7	7	10	Pf00303	7.4438e+06	8.54947e+06	18.8564	15.91	3	4	22.5682	28.03	6	6	264	30.3491	6.02393
Q8ZPU1	UPF0249 protein ChbG OS=Salmonella typhimurium (strain LT2 / SGSC1412 / ATCC 700720) GN=chbG PE=3 SV=1 - [CHBG_SALTY]	32.94	1	3	3	5	Pf04794	4.84375e+06	4.42206e+06	6.38275	30.56	2	3	3.44277	12.7	2	2	252	27.94	5.22412
Q7CQE9	Cation transport regulator OS=Salmonella typhimurium (strain LT2 / SGSC1412 / ATCC 700720) GN=chaB PE=4 SV=1 - [Q7CQE9_SALTY]	32.89	1	2	2	2	Pf06150	1.3259e+07	0	8.00677	32.89	2	2					76	8.9434	7.48877
Q935S7	Chromosome partition protein MukB OS=Salmonella typhimurium (strain LT2 / SGSC1412 / ATCC 700720) GN=mukB PE=3 SV=1 - [MUKB_SALTY]	32.86	1	30	31	56	Pf04310; Pf13476; Pf13555; Pf13558	1.46078e+07	1.01965e+07	108.265	28.56	26	31	87.7618	21.98	19	25	1488	169.94	5.30029
Q8ZQN0	Putative ATPase component of ABC transporter with duplicated ATPase domain OS=Salmonella typhimurium (strain LT2 / SGSC1412 / ATCC 700720) GN=ybiT PE=4 SV=1 - [Q8ZQN0_SALTY]	32.83	1	10	10	15	Pf00005; Pf12848; Pf13304	5.473e+06	1.07589e+07	31.0776	20.75	6	7	30.4305	29.62	8	8	530	59.7212	5.10986
P60195	Ribonuclease BN OS=Salmonella typhimurium (strain LT2 / SGSC1412 / ATCC 700720) GN=rbn PE=3 SV=1 - [RBN_SALTY]	32.79	1	3	3	4	Pf00753; Pf12706	534256	486001	7.0146	32.79	3	3	4.39158	5.57	1	1	305	32.8558	6.84424
P55882	Hydroxymethylpyrimidine/phosphomethylpyrimidine kinase OS=Salmonella typhimurium (strain LT2 / SGSC1412 / ATCC 700720) GN=thiD PE=1 SV=2 - [THID_SALTY]	32.71	1	6	6	8	Pf00294; Pf08543	3.55852e+06	1.57921e+07	2.29591	3.76	1	1	17.0061	28.95	5	7	266	28.5257	6.44287
Q8ZNG4	Anaerobic glycerol-3-phosphate dehydrogenase subunit B OS=Salmonella typhimurium (strain LT2 / SGSC1412 / ATCC 700720) GN=glpB PE=3 SV=1 - [GLPB_SALTY]	32.7	1	8	8	11	Pf00890	0	1.05444e+07					39.0887	32.7	8	11	419	45.6424	5.93506
Q8ZNE0	UPF0207 protein YfbR OS=Salmonella typhimurium (strain LT2 / SGSC1412 / ATCC 700720) GN=yfbR PE=3 SV=1 - [YFBR_SALTY]	32.66	1	3	3	5	Pf01966; Pf12917; Pf13023	3.06654e+06	6.52169e+06	4.41456	5.53	1	1	15.0019	32.66	3	4	199	22.6825	5.8208
P0A6R6	DNA-binding protein fis OS=Salmonella typhimurium (strain LT2 / SGSC1412 / ATCC 700720) GN=fis PE=3 SV=1 - [FIS_SALTY]	32.65	1	2	2	3	Pf02954; Pf06322	2.47548e+06	7.40089e+06	3.6597	23.47	1	1	6.60474	32.65	2	2	98	11.2328	9.34912
P66950	TPR repeat-containing protein YfgC OS=Salmonella typhimurium (strain LT2 / SGSC1412 / ATCC 700720) GN=yfgC PE=4 SV=1 - [YFGC_SALTY]	32.65	1	9	9	16	Pf01435; Pf14559	1.4524e+07	8.13123e+06	28.156	24.44	5	7	36.278	32.44	8	9	487	53.7075	8.88037
Q8ZNF5	Nucleoside triphosphatase NudI OS=Salmonella typhimurium (strain LT2 / SGSC1412 / ATCC 700720) GN=nudI PE=1 SV=1 - [NUDI_SALTY]	32.62	1	2	2	4	Pf00293	5.49087e+06	6.00018e+06	4.05164	20.57	1	1	14.8539	32.62	2	3	141	16.2912	4.79248
P63725	Succinate dehydrogenase cytochrome b556 subunit OS=Salmonella typhimurium (strain LT2 / SGSC1412 / ATCC 700720) GN=sdhC PE=3 SV=1 - [DHSC_SALTY]	32.56	1	3	3	10	Pf01127	4.76706e+07	2.61018e+07	25.0819	32.56	3	5	25.1875	32.56	3	5	129	14.3209	9.31982
Q8ZMW9	Putative inner membrane protein OS=Salmonella typhimurium (strain LT2 / SGSC1412 / ATCC 700720) GN=yfiH PE=4 SV=1 - [Q8ZMW9_SALTY]	32.51	1	4	4	8	Pf02578	3.31701e+06	2.57609e+06	15.0261	32.51	4	4	15.3108	26.75	3	4	243	26.4111	6.04932
Q8ZL08	D-serine dehydratase OS=Salmonella typhimurium (strain LT2 / SGSC1412 / ATCC 700720) GN=dsdA PE=1 SV=1 - [SDHD_SALTY]	32.5	1	7	7	20	Pf00291	1.73769e+07	1.88526e+07	35.0223	23.86	4	8	51.3769	32.5	7	12	440	47.3388	5.56689
Q8ZM74	Putative monooxygenase OS=Salmonella typhimurium (strain LT2 / SGSC1412 / ATCC 700720) GN=visC PE=4 SV=1 - [Q8ZM74_SALTY]	32.5	1	6	6	10	Pf00070; Pf01266; Pf01494; Pf08491; Pf13450	7.39771e+06	5.1706e+06	15.4435	22.25	4	4	19.6526	26.25	5	6	400	43.9807	7.44482
H9L421	Conjugative transfer: assembly OS=Salmonella typhimurium (strain LT2 / SGSC1412 / ATCC 700720) GN=traE PE=4 SV=1 - [H9L421_SALTY]	32.45	1	2	2	2	Pf05309	0	0	0	32.45	2	2					188	21.156	9.26123
Q7CPT8	Putative integral membran resistance protein OS=Salmonella typhimurium (strain LT2 / SGSC1412 / ATCC 700720) GN=yggT PE=4 SV=1 - [Q7CPT8_SALTY]	32.45	1	3	3	10	Pf02325	1.43072e+06	6.40724e+06	9.50217	32.45	2	5	11.7099	32.45	3	5	188	21.0818	9.5542
P74881	Phosphoribosylformylglycinamidine synthase OS=Salmonella typhimurium (strain LT2 / SGSC1412 / ATCC 700720) GN=purL PE=1 SV=3 - [PUR4_SALTY]	32.43	1	20	20	43	Pf00586; Pf02769; Pf13507	1.81563e+07	2.3389e+07	88.202	23.47	13	17	88.164	25.17	16	26	1295	141.383	5.51611
Q8ZKU6	Putative cytoplasmic protein OS=Salmonella typhimurium (strain LT2 / SGSC1412 / ATCC 700720) GN=STM4008 PE=4 SV=1 - [Q8ZKU6_SALTY]	32.39	1	2	2	2		7.79038e+06	0	0	32.39	2	2					142	16.038	8.41162
P64237	Ribosomal RNA small subunit methyltransferase G OS=Salmonella typhimurium (strain LT2 / SGSC1412 / ATCC 700720) GN=rsmG PE=3 SV=1 - [RSMG_SALTY]	32.37	1	3	3	4	Pf02527; Pf08242; Pf12847; Pf13847	9.33264e+06	6.4623e+06	5.46022	15.46	1	1	10.5385	32.37	3	3	207	23.1603	7.66455
Q8ZLN1	Shikimate dehydrogenase OS=Salmonella typhimurium (strain LT2 / SGSC1412 / ATCC 700720) GN=aroE PE=3 SV=1 - [AROE_SALTY]	32.35	1	5	5	11	Pf01488; Pf08501; Pf14782	7.33002e+06	1.08331e+07	15.6937	28.31	4	5	23.5206	32.35	5	6	272	29.2712	6.13818
P0A7S6	30S ribosomal protein S12 OS=Salmonella typhimurium (strain LT2 / SGSC1412 / ATCC 700720) GN=rpsL PE=3 SV=2 - [RS12_SALTY]	32.26	1	3	3	12	Pf00164	3.87557e+07	4.69375e+07	16.1844	32.26	3	6	20.8638	32.26	3	6	124	13.7285	10.8726
Q8XEY4	Putative cytoplasmic protein OS=Salmonella typhimurium (strain LT2 / SGSC1412 / ATCC 700720) GN=yehS PE=4 SV=1 - [Q8XEY4_SALTY]	32.26	1	3	3	5	Pf07308	4.66291e+06	6.39637e+06	10.8573	21.29	2	2	16.8813	32.26	3	3	155	17.6804	9.12939
P74861	Aromatic-amino-acid aminotransferase OS=Salmonella typhimurium (strain LT2 / SGSC1412 / ATCC 700720) GN=tyrB PE=3 SV=3 - [TYRB_SALTY]	32.24	1	7	7	18	Pf00155	9.11034e+06	1.04109e+07	41.8834	28.46	6	9	43.8825	29.97	6	9	397	43.4992	5.70654
Q8ZNR3	E3 ubiquitin-protein ligase SopA OS=Salmonella typhimurium (strain LT2 / SGSC1412 / ATCC 700720) GN=sopA PE=1 SV=1 - [SOPA_SALTY]	32.23	1	11	11	21	Pf13599; Pf13979; Pf13981	1.38436e+07	1.39151e+07	47.8128	24.94	9	16	2.80732	10.36	3	5	782	86.7284	6.75635
Q8ZM42	Putative periplasmic protein OS=Salmonella typhimurium (strain LT2 / SGSC1412 / ATCC 700720) GN=yggN PE=4 SV=1 - [Q8ZM42_SALTY]	32.22	1	5	5	12	Pf11101	7.3255e+06	7.90421e+06	31.6155	28.45	4	6	29.1537	32.22	5	6	239	26.2485	9.08545
Q7CQW9	Tol protein required for outer membrane integrity OS=Salmonella typhimurium (strain LT2 / SGSC1412 / ATCC 700720) GN=pal PE=3 SV=1 - [Q7CQW9_SALTY]	32.18	1	3	3	4	Pf00691	3.43361e+06	3.84119e+06	7.7104	19.54	1	1	4.27116	12.64	2	3	174	18.8533	6.80029
Q8ZPD0	Putative inner membrane protein OS=Salmonella typhimurium (strain LT2 / SGSC1412 / ATCC 700720) GN=ydcX PE=4 SV=1 - [Q8ZPD0_SALTY]	32.18	1	2	2	2	Pf10753	0	0					2.82825	32.18	2	2	87	10.3397	10.5942
Q8ZRS3	Spermidine synthase OS=Salmonella typhimurium (strain LT2 / SGSC1412 / ATCC 700720) GN=speE PE=3 SV=1 - [SPEE_SALTY]	32.17	1	5	5	14	Pf01564; Pf08241; Pf08242; Pf12847; Pf13659	1.86867e+07	3.14366e+07	19.7027	22.73	4	6	27.2316	32.17	5	8	286	32.0745	5.60498
P66451	30S ribosomal protein S17 OS=Salmonella typhimurium (strain LT2 / SGSC1412 / ATCC 700720) GN=rpsQ PE=3 SV=2 - [RS17_SALTY]	32.14	1	2	2	8	Pf00366	1.03488e+08	7.1384e+07	19.7497	32.14	2	4	16.8985	32.14	2	4	84	9.71624	9.59814
Q8ZPQ0	Putative LysM domain protein OS=Salmonella typhimurium (strain LT2 / SGSC1412 / ATCC 700720) GN=ynhG PE=4 SV=1 - [Q8ZPQ0_SALTY]	32.13	1	6	6	9	Pf01476; Pf03734	1.53556e+07	4.89262e+06	26.3323	32.13	6	7	7.00007	15.92	2	2	333	36.1069	9.08545
Q8ZRA7	RND family, acridine efflux pump OS=Salmonella typhimurium (strain LT2 / SGSC1412 / ATCC 700720) GN=acrB PE=4 SV=1 - [Q8ZRA7_SALTY]	32.13	1	22	22	44	Pf00873; Pf02460; Pf03176	1.6855e+07	1.98517e+07	92.4445	28.03	20	22	95.4563	29.46	20	22	1049	113.537	5.59229
Q8ZKA2	23S rRNA (guanosine-2'-O-)-methyltransferase RlmB OS=Salmonella typhimurium (strain LT2 / SGSC1412 / ATCC 700720) GN=rlmB PE=3 SV=1 - [RLMB_SALTY]	32.1	1	4	4	5	Pf00588; Pf08032	2.36278e+06	5.11214e+06	4.46067	5.76	1	1	16.8131	32.1	4	4	243	26.6459	6.94678
Q7CQ54	Putative acyltransferase OS=Salmonella typhimurium (strain LT2 / SGSC1412 / ATCC 700720) GN=elaA PE=4 SV=1 - [Q7CQ54_SALTY]	32.03	1	3	3	5	Pf00583; Pf13508; Pf13673	2.94192e+06	5.83419e+06	3.07519	5.88	1	1	8.70567	32.03	3	4	153	17.4338	5.90967
Q8ZQM1	Ribosomal protein S12 methylthiotransferase RimO OS=Salmonella typhimurium (strain LT2 / SGSC1412 / ATCC 700720) GN=rimO PE=3 SV=1 - [RIMO_SALTY]	31.97	1	10	10	19	Pf00919; Pf04055	7.1165e+06	8.79803e+06	34.2705	24.04	8	10	29.7328	29.25	8	9	441	49.5654	5.5542
Q8ZM36	Virulence protein STM3117 OS=Salmonella typhimurium (strain LT2 / SGSC1412 / ATCC 700720) GN=STM3117 PE=1 SV=1 - [VIR17_SALTY]	31.94	1	2	2	3	Pf00903; Pf12681; Pf13468	0	767636	0	22.92	1	2	0	9.03	1	1	144	16.1363	5.26221
Q7CP64	Putative periplasmic protein OS=Salmonella typhimurium (strain LT2 / SGSC1412 / ATCC 700720) GN=creA PE=4 SV=1 - [Q7CP64_SALTY]	31.85	1	3	3	7	Pf05981	9.20283e+06	8.55859e+06	18.9893	31.85	3	4	13.2504	31.85	3	3	157	17.1921	9.11475
Q8ZRD6	Putative outer membrane lipoprotein OS=Salmonella typhimurium (strain LT2 / SGSC1412 / ATCC 700720) GN=yajI PE=4 SV=1 - [Q8ZRD6_SALTY]	31.84	1	4	4	5	Pf11622	2.73041e+06	3.30284e+06	8.54825	16.2	3	3	6.34194	20.67	2	2	179	19.5102	6.93213
Q8ZL16	Putative cytoplasmic protein OS=Salmonella typhimurium (strain LT2 / SGSC1412 / ATCC 700720) GN=STM3791 PE=4 SV=1 - [Q8ZL16_SALTY]	31.75	1	6	6	8	Pf14486	6.47771e+06	5.35526e+06	12.1437	13.06	3	3	16.4595	28.49	5	5	337	38.0196	5.26221
Q8ZKS2	Putative iron-containing alcohol dehydrogenase OS=Salmonella typhimurium (strain LT2 / SGSC1412 / ATCC 700720) GN=STM4044 PE=4 SV=1 - [Q8ZKS2_SALTY]	31.68	1	8	8	18	Pf00465; Pf07755; Pf13685	8.01774e+06	1.77959e+07	26.4462	27.23	6	8	37.6157	31.68	8	10	382	40.2707	5.31299
Q8ZRS6	UPF0231 protein YacL OS=Salmonella typhimurium (strain LT2 / SGSC1412 / ATCC 700720) GN=yacL PE=3 SV=1 - [YACL_SALTY]	31.67	1	2	2	6	Pf06062	1.29648e+07	1.12485e+07	4.39069	25.83	1	2	20.7218	31.67	2	4	120	13.8794	4.53857
Q8ZPH0	Putative hydrogenase-1 large subunit OS=Salmonella typhimurium (strain LT2 / SGSC1412 / ATCC 700720) GN=STM1538 PE=3 SV=1 - [Q8ZPH0_SALTY]	31.67	1	10	12	18	Pf00374	2.27873e+07	1.26603e+07	49.0995	31.67	12	14	11.8297	6.67	3	4	600	66.7047	6.771
Q8ZLD1	Putative sugar kinases OS=Salmonella typhimurium (strain LT2 / SGSC1412 / ATCC 700720) GN=STM3600 PE=4 SV=1 - [Q8ZLD1_SALTY]	31.67	1	4	4	6	Pf00294	1.73892e+06	5.05378e+06	3.54931	17.08	2	2	14.0519	31.67	4	4	281	31.0493	6.12549
Q8ZJX9	Putative PTS permease OS=Salmonella typhimurium (strain LT2 / SGSC1412 / ATCC 700720) GN=STM4538 PE=4 SV=1 - [Q8ZJX9_SALTY]	31.65	1	3	3	4	Pf03613	1.95591e+06	1.44178e+06	7.04846	31.65	3	3	2.25715	4.32	1	1	278	30.9185	9.30518
Q8ZQV7	Putative carboxylase OS=Salmonella typhimurium (strain LT2 / SGSC1412 / ATCC 700720) GN=ybgK PE=4 SV=1 - [Q8ZQV7_SALTY]	31.61	1	5	5	16	Pf02626	8.30377e+06	5.18166e+06	29.9396	20.32	4	8	29.5167	27.74	4	8	310	34.4376	8.19189
Q8ZNW8	Putative inner membrane protein OS=Salmonella typhimurium (strain LT2 / SGSC1412 / ATCC 700720) GN=yebE PE=4 SV=1 - [Q8ZNW8_SALTY]	31.51	1	5	5	9	Pf04391	6.65605e+06	3.92748e+06	23.6823	31.51	5	6	11.8563	18.26	3	3	219	23.6464	6.22705
O52324	Undecaprenyl-phosphate 4-deoxy-4-formamido-L-arabinose transferase OS=Salmonella typhimurium (strain LT2 / SGSC1412 / ATCC 700720) GN=arnC PE=2 SV=1 - [ARNC_SALTY]	31.5	1	5	5	7	Pf00535	5.8178e+06	2.91257e+06	20.2378	31.5	5	6	3.30843	3.98	1	1	327	36.493	6.65381
Q8ZNW1	Putative transcriptional regulator OS=Salmonella typhimurium (strain LT2 / SGSC1412 / ATCC 700720) GN=yebK PE=4 SV=1 - [Q8ZNW1_SALTY]	31.49	1	5	5	5	Pf01380; Pf01418; Pf13580	1.93268e+06	2.32232e+06	9.47636	12.11	3	3	3.68089	19.38	2	2	289	32.0015	6.80029
Q8ZLG8	Putative bacterial transcriptional regulator OS=Salmonella typhimurium (strain LT2 / SGSC1412 / ATCC 700720) GN=STM3533 PE=4 SV=1 - [Q8ZLG8_SALTY]	31.47	1	4	4	12	Pf01614; Pf01978; Pf09339; Pf12802; Pf12840	5.24226e+06	4.50356e+06	25.3619	31.47	4	7	21.9392	22.31	3	5	251	27.8776	6.23975
Q05603	Nicotinate-nucleotide--dimethylbenzimidazole phosphoribosyltransferase OS=Salmonella typhimurium (strain LT2 / SGSC1412 / ATCC 700720) GN=cobT PE=1 SV=5 - [COBT_SALTY]	31.46	1	7	8	11	Pf02277	4.51765e+06	8.41508e+06	23.0289	28.09	6	6	22.7819	20.79	5	5	356	36.5888	6.34131
P0A9Y2	Cold shock protein CspA OS=Salmonella typhimurium (strain LT2 / SGSC1412 / ATCC 700720) GN=cspA PE=3 SV=2 - [CSPA_SALTY]	31.43	1	2	2	2	Pf00313; Pf08206	1.93518e+06	0	5.63086	31.43	2	2					70	7.39863	5.94775
Q7CPJ1	Putative cytoplasmic protein OS=Salmonella typhimurium (strain LT2 / SGSC1412 / ATCC 700720) GN=yhiR PE=4 SV=1 - [Q7CPJ1_SALTY]	31.43	1	6	6	8	Pf04378	3.20776e+06	6.67561e+06	0	3.57	1	1	25.1915	31.43	6	7	280	32.1167	8.70459
Q8ZNL5	Putative esterase OS=Salmonella typhimurium (strain LT2 / SGSC1412 / ATCC 700720) GN=yeiG PE=4 SV=1 - [Q8ZNL5_SALTY]	31.43	1	4	4	19	Pf00326; Pf00561; Pf00756	3.62562e+07	3.83426e+07	48.1878	31.43	4	10	36.917	31.43	4	9	245	26.9911	4.97021
Q9ZJ12	Elongation factor P--(R)-beta-lysine ligase OS=Salmonella typhimurium (strain LT2 / SGSC1412 / ATCC 700720) GN=epmA PE=1 SV=2 - [EPMA_SALTY]	31.38	1	4	4	8	Pf00152	5.2578e+06	6.332e+06	15.6472	27.08	3	3	27.4671	31.38	4	5	325	36.8323	5.2749
Q8ZK91	Putative hydrolase of the alpha/beta superfamily OS=Salmonella typhimurium (strain LT2 / SGSC1412 / ATCC 700720) GN=yjfP PE=4 SV=1 - [Q8ZK91_SALTY]	31.33	1	4	4	9	Pf00326; Pf02129; Pf03403; Pf07224; Pf12146; Pf12695; Pf12697	6.37372e+06	1.45714e+07	12.54	25.7	3	5	13.8952	31.33	4	4	249	27.4751	8.01611
Q8ZNA5	Long-chain fatty acid transport protein OS=Salmonella typhimurium (strain LT2 / SGSC1412 / ATCC 700720) GN=fadL PE=3 SV=2 - [FADL_SALTY]	31.26	1	7	7	9	Pf03349	1.85135e+07	0	41.8238	31.26	7	9					435	47.4452	5.08447
Q8ZQZ2	Putative cytoplasmic protein OS=Salmonella typhimurium (strain LT2 / SGSC1412 / ATCC 700720) GN=ybeL PE=4 SV=1 - [Q8ZQZ2_SALTY]	31.21	1	6	6	16	Pf07295	5.36827e+07	3.76473e+07	33.4597	31.21	6	9	26.0961	31.21	6	7	157	18.3991	5.16064
P08007	Oligopeptide transport ATP-binding protein OppF OS=Salmonella typhimurium (strain LT2 / SGSC1412 / ATCC 700720) GN=oppF PE=3 SV=2 - [OPPF_SALTY]	31.14	1	6	6	8	Pf00005; Pf08352	1.40172e+07	1.99212e+06	28.893	31.14	6	7	4.00834	8.38	1	1	334	37.2307	7.73779
Q8ZLA4	Constitutive 3-methyl-adenine DNA glycosylase I OS=Salmonella typhimurium (strain LT2 / SGSC1412 / ATCC 700720) GN=tag PE=4 SV=1 - [Q8ZLA4_SALTY]	31.09	1	4	4	7	Pf03352	7.49431e+06	6.87291e+06	9.55174	20.21	3	3	13.7777	31.09	4	4	193	21.8666	5.74463
P65817	Protease HtpX OS=Salmonella typhimurium (strain LT2 / SGSC1412 / ATCC 700720) GN=htpX PE=3 SV=1 - [HTPX_SALTY]	31.06	1	3	3	8	Pf01435	1.59452e+07	1.67086e+07	13.5219	12.29	2	4	10.8	31.06	3	4	293	31.8586	7.56201
Q8ZK10	Putative cytoplasmic protein OS=Salmonella typhimurium (strain LT2 / SGSC1412 / ATCC 700720) GN=STM4497 PE=4 SV=1 - [Q8ZK10_SALTY]	31	1	2	2	4	Pf08747	2.46594e+07	725427	6.50331	31	2	3	2.01664	11.5	1	1	200	22.9559	7.54736
Q8ZLY5	Putative cytoplasmic protein OS=Salmonella typhimurium (strain LT2 / SGSC1412 / ATCC 700720) GN=ygiF PE=4 SV=1 - [Q8ZLY5_SALTY]	30.95	1	7	7	13	Pf01928; Pf05235	5.04838e+06	1.02069e+07	19.5966	18.48	3	6	20.9052	30.95	7	7	433	48.5241	7.00537
Q8ZPW0	Putative aldehyde reductase OS=Salmonella typhimurium (strain LT2 / SGSC1412 / ATCC 700720) GN=STM1288 PE=4 SV=1 - [Q8ZPW0_SALTY]	30.88	1	5	5	8	Pf00248	5.26025e+06	1.50203e+06	3.03105	16.49	2	4	11.5265	17.89	3	4	285	31.308	6.78564
P50334	Aerobic C4-dicarboxylate transport protein OS=Salmonella typhimurium (strain LT2 / SGSC1412 / ATCC 700720) GN=dctA PE=3 SV=1 - [DCTA_SALTY]	30.84	1	7	7	13	Pf00375	4.68331e+06	1.52321e+07	13.0552	18.69	3	4	41.5598	17.99	6	9	428	45.4197	8.77783
Q8ZM47	Putative enzyme with a TIM-barrel fold OS=Salmonella typhimurium (strain LT2 / SGSC1412 / ATCC 700720) GN=yggS PE=3 SV=1 - [Q8ZM47_SALTY]	30.77	1	5	5	9	Pf01168	5.63177e+06	5.249e+06	14.4913	14.1	2	3	25.5348	30.77	5	6	234	25.6552	6.55127
Q8ZQQ4	UvrABC system protein B OS=Salmonella typhimurium (strain LT2 / SGSC1412 / ATCC 700720) GN=uvrB PE=3 SV=1 - [UVRB_SALTY]	30.76	1	9	9	14	Pf00270; Pf00271; Pf02151; Pf04851; Pf12344	6.40301e+06	1.03592e+07	15.2189	15.6	4	4	37.1831	28.53	8	10	673	76.0874	5.23682
Q8ZPC0	Acetyl transferase OS=Salmonella typhimurium (strain LT2 / SGSC1412 / ATCC 700720) GN=rimL PE=1 SV=1 - [Q8ZPC0_SALTY]	30.73	1	2	2	2	Pf00583; Pf13302; Pf13420; Pf13508	0	5.093e+06	0	17.32	1	1	2.86554	13.41	1	1	179	20.5923	7.1665
Q8ZQE9	NADH oxidoreductase for hcp gene product OS=Salmonella typhimurium (strain LT2 / SGSC1412 / ATCC 700720) GN=hcr PE=3 SV=1 - [Q8ZQE9_SALTY]	30.65	1	3	3	4	Pf00111; Pf00175; Pf00970	7.27736e+06	2.12004e+06	7.85227	13.93	2	3	0	16.72	1	1	323	35.7687	5.68115
Q8ZRS1	Glucose dehydrogenase OS=Salmonella typhimurium (strain LT2 / SGSC1412 / ATCC 700720) GN=gcd PE=4 SV=1 - [Q8ZRS1_SALTY]	30.65	1	12	12	14	Pf01011; Pf13360	9.51795e+06	0	50.7389	29.9	11	12	2.785	8.54	2	2	796	86.4399	5.90967
Q56030	Probable lipoprotein EnvE OS=Salmonella typhimurium (strain LT2 / SGSC1412 / ATCC 700720) GN=envE PE=4 SV=2 - [ENVE_SALTY]	30.64	1	5	5	5	Pf00652; Pf14200	7.1046e+06	569781	15.5904	30.06	4	4	2.34691	6.36	1	1	173	19.0516	7.84033
Q7CPE0	Initiation of chromosome replication OS=Salmonella typhimurium (strain LT2 / SGSC1412 / ATCC 700720) GN=mioC PE=4 SV=1 - [Q7CPE0_SALTY]	30.61	1	3	3	7	Pf00258; Pf12724	3.59224e+06	2.87006e+06	13.4194	30.61	3	5	6.69194	13.61	2	2	147	15.741	4.4751
P63359	Lipid A export ATP-binding/permease protein MsbA OS=Salmonella typhimurium (strain LT2 / SGSC1412 / ATCC 700720) GN=msbA PE=1 SV=1 - [MSBA_SALTY]	30.58	1	10	10	15	Pf00005; Pf00664; Pf13207	1.74108e+07	1.68913e+07	32.5552	26.12	8	9	26.2109	14.95	6	6	582	64.2986	8.30908
Q8ZLQ7	Putative N-acetylmannosamine-6-phosphate 2-epimerase 2 OS=Salmonella typhimurium (strain LT2 / SGSC1412 / ATCC 700720) GN=nanE2 PE=1 SV=1 - [NANE2_SALTY]	30.57	1	5	5	12	Pf04131	5.16035e+06	7.64299e+06	20.0722	27.07	4	5	33.268	30.57	5	7	229	24.0144	5.2749
Q8ZNK2	Putative permease OS=Salmonella typhimurium (strain LT2 / SGSC1412 / ATCC 700720) GN=yeiU PE=4 SV=1 - [Q8ZNK2_SALTY]	30.54	1	4	4	5	Pf01569	3.27793e+06	5.42163e+06	3.91232	5.86	1	1	11.6591	30.54	4	4	239	26.9044	9.74463
Q7CR25	Morphogene; putative regulator of murein genes (BolA family) OS=Salmonella typhimurium (strain LT2 / SGSC1412 / ATCC 700720) GN=bolA PE=3 SV=1 - [Q7CR25_SALTY]	30.48	1	2	2	3	Pf01722	1.6972e+07	7.39646e+06	11.0684	30.48	2	2	5.89144	15.24	1	1	105	11.931	6.3667
Q8ZNA2	Putative aminotransferase OS=Salmonella typhimurium (strain LT2 / SGSC1412 / ATCC 700720) GN=yfdZ PE=4 SV=1 - [Q8ZNA2_SALTY]	30.34	1	8	8	16	Pf00155; Pf01053; Pf01212	1.35789e+07	1.35589e+07	24.8189	23.54	6	7	33.2189	28.4	6	9	412	46.1897	7.59131
Q8ZRS4	S-adenosylmethionine decarboxylase proenzyme OS=Salmonella typhimurium (strain LT2 / SGSC1412 / ATCC 700720) GN=speD PE=3 SV=1 - [SPED_SALTY]	30.3	1	4	4	14	Pf02675	1.36165e+07	1.41912e+07	38.1824	30.3	4	7	42.9458	30.3	4	7	264	30.3951	5.2876
P29946	Cobyrinic acid A,C-diamide synthase OS=Salmonella typhimurium (strain LT2 / SGSC1412 / ATCC 700720) GN=cbiA PE=3 SV=3 - [CBIA_SALTY]	30.28	1	6	6	14	Pf01656; Pf07685; Pf13500	5.31645e+06	6.15297e+06	21.6372	20.26	4	6	33.5181	21.13	4	8	459	50.0042	6.52197
P0A2I9	Histidine transport system permease protein HisQ OS=Salmonella typhimurium (strain LT2 / SGSC1412 / ATCC 700720) GN=hisQ PE=1 SV=1 - [HISQ_SALTY]	30.26	1	2	2	2	Pf00528	0	0					1.70044	30.26	2	2	228	24.6043	8.11865
Q8ZMX2	Putative acetyl-CoA synthetase OS=Salmonella typhimurium (strain LT2 / SGSC1412 / ATCC 700720) GN=yfiQ PE=4 SV=1 - [Q8ZMX2_SALTY]	30.25	1	12	12	23	Pf00583; Pf02629; Pf13302; Pf13380; Pf13420; Pf13549; Pf13607	1.16605e+07	7.75165e+06	37.5645	18.28	7	8	58.9408	30.25	11	15	886	97.7057	6.37939
Q8ZPG0	Putative translation initiation inhibitor OS=Salmonella typhimurium (strain LT2 / SGSC1412 / ATCC 700720) GN=STM1549 PE=4 SV=1 - [Q8ZPG0_SALTY]	30.23	1	2	2	2	Pf01042	0	3.0431e+06					10.1762	30.23	2	2	129	14.3271	5.04639
Q8ZPF1	Putative glycosyl hydrolase OS=Salmonella typhimurium (strain LT2 / SGSC1412 / ATCC 700720) GN=STM1559 PE=4 SV=1 - [Q8ZPF1_SALTY]	30.17	1	14	14	20	Pf00128	1.3732e+07	0	71.8629	30.17	14	20					842	94.9696	5.57959
Q8ZP24	Putative cytochrome oxidase, subunit I OS=Salmonella typhimurium (strain LT2 / SGSC1412 / ATCC 700720) GN=STM1792 PE=4 SV=1 - [Q8ZP24_SALTY]	30.16	1	6	7	19	Pf01654	2.9134e+07	4.17318e+07	26.7642	28.79	6	9	41.2629	21.4	6	10	514	57.992	7.72314
P65774	Probable inorganic polyphosphate/ATP-NAD kinase OS=Salmonella typhimurium (strain LT2 / SGSC1412 / ATCC 700720) GN=ppnK PE=1 SV=1 - [PPNK_SALTY]	30.14	1	3	3	5	Pf01513	1.01506e+06	1.96799e+06	6.02226	26.71	2	2	14.4219	11.99	2	3	292	32.5637	6.45557
P40732	Acetylornithine/succinyldiaminopimelate aminotransferase OS=Salmonella typhimurium (strain LT2 / SGSC1412 / ATCC 700720) GN=argD PE=1 SV=3 - [ARGD_SALTY]	30.12	1	5	7	8	Pf00155; Pf00202	8.28522e+06	5.24891e+06	27.115	24.94	6	6	9.15986	10.12	2	2	405	43.6421	6.37939
Q8ZR17	Putative dehydrogenase OS=Salmonella typhimurium (strain LT2 / SGSC1412 / ATCC 700720) GN=ybdR PE=3 SV=1 - [Q8ZR17_SALTY]	30.1	1	6	6	9	Pf00107; Pf08240; Pf13823	9.40386e+06	0	25.5011	30.1	6	9					412	44.5479	6.62451
P08005	Oligopeptide transport system permease protein OppB OS=Salmonella typhimurium (strain LT2 / SGSC1412 / ATCC 700720) GN=oppB PE=1 SV=1 - [OPPB_SALTY]	30.07	1	5	5	5	Pf00528	1.26251e+07	127578	8.22051	28.76	4	4	2.55545	16.34	1	1	306	33.3982	9.80322
P26419	Flagellar motor switch protein FliN OS=Salmonella typhimurium (strain LT2 / SGSC1412 / ATCC 700720) GN=fliN PE=3 SV=1 - [FLIN_SALTY]	29.93	1	2	2	4	Pf01052	4.28245e+06	7.19108e+06	10.2928	29.93	2	2	11.1909	29.93	2	2	137	14.7796	4.61475
P37602	Thiosulfate reductase cytochrome B subunit OS=Salmonella typhimurium (strain LT2 / SGSC1412 / ATCC 700720) GN=phsC PE=4 SV=2 - [PHSC_SALTY]	29.92	1	4	4	5	Pf00033	4.27791e+06	1.02205e+07	3.60941	3.54	1	1	10.094	29.92	4	4	254	28.5282	9.30518
Q8ZKU2	Putative membrane-associated metal-dependent hydrolase OS=Salmonella typhimurium (strain LT2 / SGSC1412 / ATCC 700720) GN=STM4013 PE=4 SV=1 - [Q8ZKU2_SALTY]	29.9	1	2	2	3	Pf00884	0	3.12438e+07					0	29.9	2	3	291	32.7856	6.25244
P35891	Chromosomal replication initiator protein DnaA OS=Salmonella typhimurium (strain LT2 / SGSC1412 / ATCC 700720) GN=dnaA PE=3 SV=2 - [DNAA_SALTY]	29.83	1	7	7	17	Pf00308; Pf08299; Pf11638	5.67096e+06	6.7466e+06	31.4799	26.39	6	8	42.1182	29.83	7	9	466	52.5654	8.80713
Q8ZP81	Putative cytoplasmic protein OS=Salmonella typhimurium (strain LT2 / SGSC1412 / ATCC 700720) GN=STM1665 PE=4 SV=1 - [Q8ZP81_SALTY]	29.82	1	2	2	2	Pf03483	0	2.36998e+06					0	29.82	2	2	228	24.7886	5.74463
Q8ZLS7	Ribosomal RNA large subunit methyltransferase E OS=Salmonella typhimurium (strain LT2 / SGSC1412 / ATCC 700720) GN=rlmE PE=3 SV=1 - [RLME_SALTY]	29.81	1	4	4	6	Pf01728; Pf12847; Pf13659	3.47398e+06	2662085	5.13656	13.94	1	3	9.44482	15.87	3	3	208	23.2231	9.40771
P74860	Secretion system apparatus protein SsaQ OS=Salmonella typhimurium (strain LT2 / SGSC1412 / ATCC 700720) GN=ssaQ PE=3 SV=2 - [SSAQ_SALTY]	29.81	1	3	3	3	Pf01052	2.23466e+06	1.40411e+07	9.25115	14.91	2	2	0	14.91	1	1	322	35.9863	4.83057
P22038	tRNA (uracil(54)-C(5))-methyltransferase OS=Salmonella typhimurium (strain LT2 / SGSC1412 / ATCC 700720) GN=trmA PE=2 SV=2 - [TRMA_SALTY]	29.78	1	4	4	4	Pf02390; Pf03602; Pf05175; Pf05958; Pf08241; Pf11363; Pf12847; Pf13659; Pf13847	1.52837e+06	3.31324e+06	0	13.11	1	1	13.7522	16.67	3	3	366	41.8692	6.66846
P0A2R8	Magnesium transport protein CorA OS=Salmonella typhimurium (strain LT2 / SGSC1412 / ATCC 700720) GN=corA PE=1 SV=1 - [CORA_SALTY]	29.75	1	6	6	11	Pf01544	4.87428e+06	6.40086e+06	11.762	14.87	2	2	33.9322	29.75	6	9	316	36.5696	4.77979
Q8ZKA7	Putative sugar kinase OS=Salmonella typhimurium (strain LT2 / SGSC1412 / ATCC 700720) GN=yjeF PE=3 SV=1 - [Q8ZKA7_SALTY]	29.71	1	7	7	9	Pf01256; Pf03853	1.41317e+07	1.0759e+07	22.6301	24.85	6	6	11.5238	12.62	3	3	515	54.2453	6.48096
Q93GL7	Conjugative transfer OS=Salmonella typhimurium (strain LT2 / SGSC1412 / ATCC 700720) GN=trbH PE=4 SV=1 - [Q93GL7_SALTY]	29.71	1	2	2	4		5.32903e+06	0	0	15.48	1	1	3.12152	14.23	1	3	239	26.1784	9.15869
Q7CQJ2	Putative gntR family regulatory protein OS=Salmonella typhimurium (strain LT2 / SGSC1412 / ATCC 700720) GN=STM1541 PE=4 SV=1 - [Q7CQJ2_SALTY]	29.66	1	5	5	7	Pf00392; Pf07729	5.74914e+06	4.96509e+06	4.05124	18.63	3	3	6.80243	24.33	3	4	263	29.9203	6.27783
Q7CQK3	NAD(P) transhydrogenase subunit beta OS=Salmonella typhimurium (strain LT2 / SGSC1412 / ATCC 700720) GN=pntB PE=3 SV=1 - [Q7CQK3_SALTY]	29.65	1	9	9	17	Pf02233	4.23229e+07	4.3674e+07	38.5037	29.65	9	10	30.0218	24.89	7	7	462	48.8376	6.07471
Q8ZKN9	Essential cell division protein OS=Salmonella typhimurium (strain LT2 / SGSC1412 / ATCC 700720) GN=ftsN PE=4 SV=1 - [Q8ZKN9_SALTY]	29.63	1	4	4	9	Pf05036	2.91567e+06	3.18679e+06	14.2887	29.63	4	7	9.17697	12.65	2	2	324	36.2805	10.2427
P0A1X4	UDP-3-O-(3-hydroxymyristoyl)glucosamine N-acyltransferase OS=Salmonella typhimurium (strain LT2 / SGSC1412 / ATCC 700720) GN=lpxD PE=1 SV=2 - [LPXD_SALTY]	29.62	1	3	3	7	Pf00132; Pf04613; Pf14602	4.90409e+06	1.31407e+06	9.29258	12.32	2	2	7.10837	21.11	2	5	341	35.9073	6.06201
Q8ZKA5	GTPase HflX OS=Salmonella typhimurium (strain LT2 / SGSC1412 / ATCC 700720) GN=hflX PE=3 SV=1 - [Q8ZKA5_SALTY]	29.58	1	9	9	16	Pf00009; Pf01926; Pf02421; Pf13167	3.71384e+06	4.78803e+06	26.1374	23.24	6	6	44.0512	27.23	8	10	426	48.2322	5.87158
P40709	Inner membrane protein YejM OS=Salmonella typhimurium (strain LT2 / SGSC1412 / ATCC 700720) GN=yejM PE=3 SV=2 - [YEJM_SALTY]	29.52	1	6	6	7	Pf00884; Pf11893	4.95876e+06	1.42252e+07	15.2543	19.97	4	4	9.0023	14.68	3	3	586	67.0893	7.88428
P58688	Bifunctional protein FolD OS=Salmonella typhimurium (strain LT2 / SGSC1412 / ATCC 700720) GN=folD PE=3 SV=2 - [FOLD_SALTY]	29.51	1	6	6	16	Pf00763; Pf02882	7.24969e+06	1.0867e+07	20.1141	29.51	6	8	25.0471	29.51	6	8	288	30.8243	6.53662
P0A1B3	Arginine repressor OS=Salmonella typhimurium (strain LT2 / SGSC1412 / ATCC 700720) GN=argR PE=1 SV=1 - [ARGR_SALTY]	29.49	1	2	2	4	Pf01316; Pf02863	1.86333e+07	2.86821e+07	12.5563	29.49	2	2	11.5273	29.49	2	2	156	17.0549	5.03369
Q8ZM75	Glycine cleavage system H protein OS=Salmonella typhimurium (strain LT2 / SGSC1412 / ATCC 700720) GN=gcvH PE=3 SV=3 - [GCSH_SALTY]	29.46	1	3	3	7	Pf01597	4.08001e+06	1.98304e+06	10.1885	17.83	1	2	19.0077	29.46	3	5	129	13.8327	4.09424
Q8ZRQ8	Poly(A) polymerase OS=Salmonella typhimurium (strain LT2 / SGSC1412 / ATCC 700720) GN=pcnB PE=3 SV=2 - [PCNB_SALTY]	29.46	1	8	8	10	Pf01743; Pf12626; Pf12627	2.66239e+06	4.28134e+06	14.5289	13.76	4	4	20.24	20.86	6	6	465	53.8878	9.5249
Q8ZK11	Putative ATPase involved in DNA repair OS=Salmonella typhimurium (strain LT2 / SGSC1412 / ATCC 700720) GN=STM4496 PE=4 SV=1 - [Q8ZK11_SALTY]	29.43	1	22	22	45	Pf12795	3.56652e+07	2.5444e+07	85.5319	23.41	16	22	91.1292	27.04	20	23	1213	139.133	5.77002
Q7CPQ3	Putative ABC superfamily transport protein OS=Salmonella typhimurium (strain LT2 / SGSC1412 / ATCC 700720) GN=yhbS PE=4 SV=1 - [Q7CPQ3_SALTY]	29.34	1	4	4	13	Pf00583; Pf13508; Pf13527; Pf14542	3.39263e+07	4.4797e+07	23.7379	29.34	4	7	20.2871	29.34	4	6	167	18.5302	4.61475
Q8ZLE9	Signal recognition particle receptor FtsY OS=Salmonella typhimurium (strain LT2 / SGSC1412 / ATCC 700720) GN=ftsY PE=3 SV=1 - [Q8ZLE9_SALTY]	29.33	1	11	11	19	Pf00448; Pf01583; Pf02881	1.21935e+07	1.60513e+07	37.433	26.27	9	10	34.5521	24.44	9	9	491	53.6977	4.61475
Q7CPQ8	5-keto-4-deoxy-D-glucarate aldolase OS=Salmonella typhimurium (strain LT2 / SGSC1412 / ATCC 700720) GN=garL PE=3 SV=1 - [GARL_SALTY]	29.3	1	6	6	15	Pf00224; Pf03328	3.69349e+06	1.07615e+07	23.0799	18.75	3	5	38.3644	29.3	6	10	256	27.3041	6.29053
Q7CQU3	Anaerobic dimethyl sulfoxide reductase, subunit B OS=Salmonella typhimurium (strain LT2 / SGSC1412 / ATCC 700720) GN=dmsB PE=4 SV=1 - [Q7CQU3_SALTY]	29.27	2	5	5	14	Pf00037; Pf12837; Pf12838; Pf13187; Pf13237; Pf13247; Pf14697	1.77423e+07	1.31625e+07	26.4816	29.27	5	7	26.3081	29.27	5	7	205	22.7647	7.03467
Q8ZLK3	Membrane protein OS=Salmonella typhimurium (strain LT2 / SGSC1412 / ATCC 700720) GN=damX PE=4 SV=1 - [Q8ZLK3_SALTY]	29.18	1	6	6	13	Pf05036	1.30668e+07	7.00811e+06	23.4407	24.94	5	8	16.91	20.24	5	5	425	45.4329	6.62451
Q8ZLT0	Argininosuccinate synthase OS=Salmonella typhimurium (strain LT2 / SGSC1412 / ATCC 700720) GN=argG PE=3 SV=3 - [ASSY_SALTY]	29.08	1	7	7	16	Pf00733; Pf00764	1.46323e+07	5.88177e+06	41.1887	29.08	7	13	12.0685	13.2	2	3	447	49.7229	5.5415
P37439	PTS system glucose-specific EIICB component OS=Salmonella typhimurium (strain LT2 / SGSC1412 / ATCC 700720) GN=ptsG PE=3 SV=2 - [PTGCB_SALTY]	28.93	1	9	9	26	Pf00367; Pf02378	2.57879e+07	2.99457e+07	58.1761	28.93	9	13	54.7249	24.11	8	13	477	50.4646	8.45557
Q7CPN4	Stringent starvation protein B OS=Salmonella typhimurium (strain LT2 / SGSC1412 / ATCC 700720) GN=sspB PE=4 SV=1 - [Q7CPN4_SALTY]	28.92	1	4	4	10	Pf04386	9.44148e+06	1.55446e+07	18.9684	28.92	4	5	18.731	28.92	4	5	166	18.21	4.55127
Q8ZNK8	Putative LysR family transcriptional regulator OS=Salmonella typhimurium (strain LT2 / SGSC1412 / ATCC 700720) GN=yeiE PE=4 SV=1 - [Q8ZNK8_SALTY]	28.92	1	5	5	12	Pf00126; Pf03466; Pf12849	9.72979e+06	1.18149e+07	31.0432	22.65	4	6	30.4616	28.92	5	6	287	31.8849	6.7417
Q8ZPV0	N-succinylglutamate 5-semialdehyde dehydrogenase OS=Salmonella typhimurium (strain LT2 / SGSC1412 / ATCC 700720) GN=astD PE=2 SV=1 - [ASTD_SALTY]	28.86	1	8	8	8	Pf00171	6.48332e+06	5.90618e+06	26.4885	21.95	6	6	0	15.85	2	2	492	52.9845	7.09326
Q8ZPY3	Putative ABC transporter periplasmic binding protein OS=Salmonella typhimurium (strain LT2 / SGSC1412 / ATCC 700720) GN=STM1255 PE=4 SV=1 - [Q8ZPY3_SALTY]	28.86	1	8	8	13	Pf00496	1.63159e+07	19279583	35.5741	26.29	7	10	7.98185	16.36	3	3	544	59.9906	7.15186
Q8ZMF9	Protein-L-isoaspartate O-methyltransferase OS=Salmonella typhimurium (strain LT2 / SGSC1412 / ATCC 700720) GN=pcm PE=3 SV=1 - [PIMT_SALTY]	28.85	1	4	4	5	Pf00398; Pf01135; Pf08704; Pf12847; Pf13659; Pf13847	631400	1.04816e+06	0	4.81	1	1	1.81222	24.04	3	4	208	23.1773	7.13721
Q7CQ94	Putative periplasmic protein OS=Salmonella typhimurium (strain LT2 / SGSC1412 / ATCC 700720) GN=STM2148 PE=4 SV=1 - [Q7CQ94_SALTY]	28.85	1	2	2	5	Pf11776	9.90212e+06	1.80213e+07	7.80633	28.85	2	2	12.0025	28.85	2	3	104	11.8279	7.43018
P0A7L6	50S ribosomal protein L20 OS=Salmonella typhimurium (strain LT2 / SGSC1412 / ATCC 700720) GN=rplT PE=3 SV=2 - [RL20_SALTY]	28.81	1	5	5	9	Pf00453	3.41348e+07	4.56997e+07	8.74944	27.97	4	4	11.9094	28.81	5	5	118	13.4887	11.4731
Q8ZPK4	ABC-type proline/glycine betaine transport system OS=Salmonella typhimurium (strain LT2 / SGSC1412 / ATCC 700720) GN=STM1491 PE=3 SV=1 - [Q8ZPK4_SALTY]	28.8	1	4	4	4	Pf00005; Pf00478; Pf00571; Pf13401	5.94236e+06	4.47027e+06	13.2405	22.25	3	3	0	6.54	1	1	382	42.611	7.38623
Q7CQD4	Guanine nucleotide exchange factor sopE2 OS=Salmonella typhimurium (strain LT2 / SGSC1412 / ATCC 700720) GN=sopE2 PE=1 SV=3 - [SOPE2_SALTY]	28.75	1	5	5	5	Pf05364; Pf07487	6.96788e+06	0	17.1066	28.75	5	5					240	26.4316	9.31982
Q9L6R0	92% identity with E. coli lipopolysaccharide biosynthesis protein (WECE) (SP:P27833); contains similarity to Pfam family PF01041 (DegT/DnrJ/EryC1/StrS family), score=295.0, E=9.2e-85, N=1 OS=Salmonella typhimurium (strain LT2 / SGSC1412 / ATCC 700720) GN=wecE PE=3 SV=1 - [Q9L6R0_SALTY]	28.72	1	7	7	17	Pf00155; Pf00266; Pf01041; Pf01053; Pf01212	6.02361e+06	1.26408e+07	41.1232	28.72	7	10	36.1033	25	6	7	376	41.9821	5.45264
P66409	30S ribosomal protein S14 OS=Salmonella typhimurium (strain LT2 / SGSC1412 / ATCC 700720) GN=rpsN PE=3 SV=2 - [RS14_SALTY]	28.71	1	3	3	9	Pf00253	3.03662e+07	5.26174e+07	12.3736	28.71	3	5	13.4888	28.71	3	4	101	11.6013	11.1655
P0A1S8	Uncharacterized protein YajD OS=Salmonella typhimurium (strain LT2 / SGSC1412 / ATCC 700720) GN=yajD PE=4 SV=1 - [YAJD_SALTY]	28.7	1	2	2	4	Pf01844	3.64608e+06	5.41301e+06	11.4184	28.7	2	2	10.9353	28.7	2	2	115	13.2983	6.40479
Q8ZLG2	Putative oxidoreductase OS=Salmonella typhimurium (strain LT2 / SGSC1412 / ATCC 700720) GN=yhhX PE=4 SV=1 - [Q8ZLG2_SALTY]	28.7	1	7	7	11	Pf01408; Pf02894; Pf03447	4.46215e+06	8.5777e+06	25.0634	24.06	6	7	13.9536	17.1	4	4	345	38.6938	6.63916
P66746	Holliday junction ATP-dependent DNA helicase RuvA OS=Salmonella typhimurium (strain LT2 / SGSC1412 / ATCC 700720) GN=ruvA PE=3 SV=1 - [RUVA_SALTY]	28.57	1	2	2	4	Pf01330; Pf07499; Pf14520	1.8201e+06	1.14119e+06	3.03624	22.66	1	2	7.61785	28.57	2	2	203	22.1318	5.96045
Q8ZP44	Putative phosphoesterase OS=Salmonella typhimurium (strain LT2 / SGSC1412 / ATCC 700720) GN=ychK PE=4 SV=1 - [Q8ZP44_SALTY]	28.57	1	3	3	3	Pf01734	595225	940551	1.68271	24.58	2	2	4.17256	3.99	1	1	301	33.0719	7.53271
P0A1W4	Elongation factor 4 OS=Salmonella typhimurium (strain LT2 / SGSC1412 / ATCC 700720) GN=lepA PE=3 SV=1 - [LEPA_SALTY]	28.55	1	13	13	27	Pf00009; Pf00071; Pf00679; Pf03144; Pf06421; Pf14492	7.10757e+06	1.04156e+07	41.0572	23.21	11	13	41.8957	27.21	12	14	599	66.4963	5.60498
Q8ZM78	6-phospho-beta-glucosidase A OS=Salmonella typhimurium (strain LT2 / SGSC1412 / ATCC 700720) GN=bglA PE=3 SV=1 - [Q8ZM78_SALTY]	28.51	1	7	7	8	Pf00232	0	8.79215e+06	5.15135	2.94	1	1	29.21	28.51	7	7	477	55.0676	6.04932
Q8ZNM5	Putative oxidoreductase OS=Salmonella typhimurium (strain LT2 / SGSC1412 / ATCC 700720) GN=yohF PE=3 SV=1 - [Q8ZNM5_SALTY]	28.46	1	4	4	4	Pf00106; Pf13561	1.25571e+07	0	18.6788	28.46	4	4					253	26.8136	5.85889
Q9L9I6	Regulator of sigma D OS=Salmonella typhimurium (strain LT2 / SGSC1412 / ATCC 700720) GN=rsd PE=3 SV=1 - [RSD_SALTY]	28.4	1	2	2	4	Pf04353	6.38066e+06	0	3.96651	14.2	1	1	0	14.2	1	3	162	18.6415	5.38916
Q8ZRX5	Carnitinyl-CoA dehydratase OS=Salmonella typhimurium (strain LT2 / SGSC1412 / ATCC 700720) GN=caiD PE=3 SV=3 - [CAID_SALTY]	28.35	1	6	6	7	Pf00378	1.9829e+06	1.69951e+07	2.02107	4.6	1	1	17.2532	28.35	6	6	261	28.0884	4.95752
Q8ZPB0	Putative LysR family transcriptional regulator OS=Salmonella typhimurium (strain LT2 / SGSC1412 / ATCC 700720) GN=ydcI PE=4 SV=1 - [Q8ZPB0_SALTY]	28.34	1	6	6	6	Pf00126; Pf03466	4.12324e+06	0	27.7143	28.34	6	6					307	33.0646	8.79248
P43669	Tail-specific protease OS=Salmonella typhimurium (strain LT2 / SGSC1412 / ATCC 700720) GN=prc PE=3 SV=2 - [PRC_SALTY]	28.3	1	11	11	20	Pf00595; Pf03572; Pf11818; Pf13180	1.09818e+07	1.39891e+07	24.4681	15.98	5	7	55.4312	26.69	9	13	682	76.732	6.87354
P0A2E3	RNA polymerase sigma factor RpoD OS=Salmonella typhimurium (strain LT2 / SGSC1412 / ATCC 700720) GN=rpoD PE=3 SV=1 - [RPOD_SALTY]	28.29	1	15	16	41	Pf00140; Pf03979; Pf04539; Pf04542; Pf04545; Pf04546	4.17258e+07	3.76661e+07	87.5177	26.18	13	21	85.7749	26.5	15	20	615	70.4864	4.79248
P26478	Maltose operon periplasmic protein OS=Salmonella typhimurium (strain LT2 / SGSC1412 / ATCC 700720) GN=malM PE=4 SV=2 - [MALM_SALTY]	28.2	1	3	3	10	Pf07148	4.80729e+06	2.41195e+06	24.655	28.2	3	6	13.9674	28.2	3	4	305	31.8037	8.96826
Q9L6L1	Protoporphyrinogen IX dehydrogenase [menaquinone] OS=Salmonella typhimurium (strain LT2 / SGSC1412 / ATCC 700720) GN=hemG PE=3 SV=1 - [HEMG_SALTY]	28.18	1	4	4	7	Pf00258; Pf12724	5.1379e+06	5.65468e+06	9.98815	19.34	3	3	15.9312	28.18	4	4	181	20.9926	9.43701
P36557	Sensor protein BasS OS=Salmonella typhimurium (strain LT2 / SGSC1412 / ATCC 700720) GN=basS PE=1 SV=1 - [BASS_SALTY]	28.09	1	4	4	9	Pf00512; Pf00672; Pf02518	2.77577e+06	2.06674e+06	17.0272	22.47	3	5	21.0715	17.98	3	4	356	40.2373	6.60986
P0A2N6	Cell division protein ZipA homolog OS=Salmonella typhimurium (strain LT2 / SGSC1412 / ATCC 700720) GN=zipA PE=3 SV=1 - [ZIPA_SALTY]	28.05	1	4	4	6	Pf04354	8.41904e+06	3.58899e+06	12.0884	25.3	3	3	10.2272	21.34	3	3	328	36.2951	5.49072
Q8ZPV6	Protease IV OS=Salmonella typhimurium (strain LT2 / SGSC1412 / ATCC 700720) GN=sppA PE=4 SV=1 - [Q8ZPV6_SALTY]	27.99	1	9	10	15	Pf01343	7.043e+06	1.01816e+07	32.3436	22.82	8	8	21.0709	15.86	6	7	618	67.1773	6.75635
Q8ZLV2	Putative phosphotransferase system mannitol/fructose-specific IIA domain protein OS=Salmonella typhimurium (strain LT2 / SGSC1412 / ATCC 700720) GN=STM3256 PE=4 SV=1 - [Q8ZLV2_SALTY]	27.99	1	2	2	2	Pf00359; Pf00381	10571.3	241443	2.02541	9.33	1	1	2.59051	18.66	1	1	268	29.1272	6.69775
Q7CQ89	Putative ABC-type proline/glycine betaine transport system, ATPase component OS=Salmonella typhimurium (strain LT2 / SGSC1412 / ATCC 700720) GN=yehX PE=3 SV=1 - [Q7CQ89_SALTY]	27.94	1	3	3	5	Pf00005; Pf00571; Pf13304	2.30082e+07	0	12.6683	27.94	3	5					315	34.991	6.32861
P0A1R2	Imidazole glycerol phosphate synthase subunit HisF OS=Salmonella typhimurium (strain LT2 / SGSC1412 / ATCC 700720) GN=hisF PE=3 SV=1 - [HIS6_SALTY]	27.91	1	4	4	8	Pf00724; Pf00977; Pf01207	6.68622e+06	7.33022e+06	26.0236	27.91	4	5	13.4231	21.71	3	3	258	28.3505	5.18604
P61482	Lipoprotein-releasing system ATP-binding protein LolD OS=Salmonella typhimurium (strain LT2 / SGSC1412 / ATCC 700720) GN=lolD PE=3 SV=1 - [LOLD_SALTY]	27.9	1	4	4	10	Pf00005; Pf03193; Pf04665; Pf13304; Pf13555; Pf13558	1.60039e+07	1.41187e+07	24.2039	27.9	4	5	23.6432	21.89	3	5	233	25.4632	6.96143
Q8ZPT3	Putative outer membrane protein OS=Salmonella typhimurium (strain LT2 / SGSC1412 / ATCC 700720) GN=STM1328 PE=1 SV=1 - [Q8ZPT3_SALTY]	27.9	1	5	5	13	Pf09982	1.4274e+07	1.11171e+07	29.7538	27.9	5	10	2.4902	6.27	1	3	319	34.8184	6.31592
P0CL43	Invasion lipoprotein invH OS=Salmonella typhimurium (strain LT2 / SGSC1412 / ATCC 700720) GN=invH PE=4 SV=1 - [INVH_SALTY]	27.89	1	3	3	5	Pf04741	5.13609e+06	3.03291e+06	12.2387	27.89	3	4	2.08081	10.2	1	1	147	16.4443	7.79639
Q8ZMG5	Putative tRNA synthase OS=Salmonella typhimurium (strain LT2 / SGSC1412 / ATCC 700720) GN=ygbK PE=1 SV=1 - [Q8ZMG5_SALTY]	27.86	1	3	3	3	Pf07005	1.01127e+07	1.7018e+06	5.27282	18.33	2	2	0	9.52	1	1	420	44.7626	5.94775
P41031	Thiosulfate-binding protein OS=Salmonella typhimurium (strain LT2 / SGSC1412 / ATCC 700720) GN=cysP PE=3 SV=2 - [CYSP_SALTY]	27.81	1	7	7	7	Pf01547; Pf12727; Pf13343; Pf13416; Pf13531	0	8.57021e+06					21.8636	27.81	7	7	338	37.5593	8.77783
Q8ZMB8	Amino-acid acetyltransferase OS=Salmonella typhimurium (strain LT2 / SGSC1412 / ATCC 700720) GN=argA PE=3 SV=1 - [ARGA_SALTY]	27.77	1	5	5	8	Pf00583; Pf00696; Pf13508; Pf13527	1.27316e+07	5.53161e+06	14.2959	27.77	5	7	2.5406	5.42	1	1	443	49.2475	6.84424
P37925	Protein FimH OS=Salmonella typhimurium (strain LT2 / SGSC1412 / ATCC 700720) GN=fimH PE=3 SV=2 - [FIMH_SALTY]	27.76	1	4	4	7	Pf00419	7.59525e+06	5.73503e+06	17.3299	20.9	3	3	18.2427	27.76	4	4	335	36.0792	7.1958
P26402	Protein RfbU OS=Salmonella typhimurium (strain LT2 / SGSC1412 / ATCC 700720) GN=rfbU PE=3 SV=1 - [RFBU_SALTY]	27.76	1	5	5	8	Pf00534; Pf13439; Pf13524; Pf13692	5.75284e+06	2.77324e+06	13.4801	27.76	5	6	7.05655	5.95	2	2	353	40.6562	9.1001
P0CL50	Trehalose-phosphate phosphatase OS=Salmonella typhimurium (strain LT2 / SGSC1412 / ATCC 700720) GN=otsB PE=3 SV=1 - [OTSB_SALTY]	27.72	1	5	5	6	Pf02358	6.71896e+06	0	24.2408	27.72	5	6					267	29.2272	6.37939
Q7CPR3	Putative inner membrane protein OS=Salmonella typhimurium (strain LT2 / SGSC1412 / ATCC 700720) GN=yqjD PE=4 SV=1 - [Q7CPR3_SALTY]	27.72	1	3	3	8	Pf05957	1.19266e+08	5.57805e+07	23.7385	27.72	3	5	10.2428	27.72	3	3	101	11.0789	9.0708
P37168	Putative oxidoreductase YceM OS=Salmonella typhimurium (strain LT2 / SGSC1412 / ATCC 700720) GN=yceM PE=1 SV=2 - [YCEM_SALTY]	27.69	1	5	5	11	Pf01408; Pf02894	5.97227e+06	1.00042e+07	23.1566	19.22	3	5	20.1802	23.78	4	6	307	33.9874	7.26904
Q8ZR74	Putative cytoplasmic protein OS=Salmonella typhimurium (strain LT2 / SGSC1412 / ATCC 700720) GN=ylbE PE=4 SV=1 - [Q8ZR74_SALTY]	27.68	1	4	4	4	Pf06545	1.38195e+07	3.76858e+06	2.31785	6.21	1	1	2.46653	27.68	3	3	419	44.9524	5.8335
Q7DAP2	Putative carbonic anhydrase OS=Salmonella typhimurium (strain LT2 / SGSC1412 / ATCC 700720) GN=PSLT046 PE=4 SV=1 - [Q7DAP2_SALTY]	27.64	1	4	4	6	Pf00484	2.39876e+06	1.3183e+07	4.64946	5.28	1	1	24.474	27.64	4	5	246	26.6278	8.14795
Q05599	Bifunctional adenosylcobalamin biosynthesis protein CobU OS=Salmonella typhimurium (strain LT2 / SGSC1412 / ATCC 700720) GN=cobU PE=1 SV=2 - [COBU_SALTY]	27.62	1	2	2	9	Pf02283	4.21973e+06	1.18586e+07	11.5267	27.62	2	4	17.0028	27.62	2	5	181	19.8892	5.56689
O68838	Glutamate--cysteine ligase OS=Salmonella typhimurium (strain LT2 / SGSC1412 / ATCC 700720) GN=gshA PE=3 SV=2 - [GSH1_SALTY]	27.61	1	9	9	13	Pf04262	1.16445e+07	1.54031e+07	8.72914	11.78	4	4	29.9502	27.61	9	9	518	58.3466	5.70654
P36638	Peptide transport system ATP-binding protein SapF OS=Salmonella typhimurium (strain LT2 / SGSC1412 / ATCC 700720) GN=sapF PE=3 SV=1 - [SAPF_SALTY]	27.61	1	2	2	2	Pf00005; Pf01935; Pf05729; Pf12846; Pf13304; Pf13555	0	1.52058e+06	0	10.45	1	1	2.5683	17.16	1	1	268	30.6521	9.48096
P0A2J1	High-affinity branched-chain amino acid transport system permease protein LivH OS=Salmonella typhimurium (strain LT2 / SGSC1412 / ATCC 700720) GN=livH PE=3 SV=1 - [LIVH_SALTY]	27.6	1	2	2	2	Pf02653	7.90927e+08	0	0	27.6	2	2					308	32.9683	7.92822
Q8ZP40	Nitrate reductase 1, cytochrome b(NR), gamma subunit OS=Salmonella typhimurium (strain LT2 / SGSC1412 / ATCC 700720) GN=narI PE=4 SV=1 - [Q8ZP40_SALTY]	27.56	1	2	3	3	Pf02665	1.09817e+07	1.46977e+07	6.06254	10.22	2	2	0	17.33	1	1	225	25.3033	9.75928
Q8ZLK4	Ribulose-phosphate 3-epimerase OS=Salmonella typhimurium (strain LT2 / SGSC1412 / ATCC 700720) GN=rpe PE=3 SV=1 - [Q8ZLK4_SALTY]	27.56	1	5	5	10	Pf00834; Pf01729	2.15601e+07	8.93554e+06	25.7844	27.56	5	6	19.2496	23.11	3	4	225	24.4757	5.99854
P0A245	3-octaprenyl-4-hydroxybenzoate carboxy-lyase OS=Salmonella typhimurium (strain LT2 / SGSC1412 / ATCC 700720) GN=ubiX PE=3 SV=1 - [UBIX_SALTY]	27.51	1	2	2	5	Pf02441	3.90687e+06	6.48386e+06	6.44021	27.51	2	2	12.1472	27.51	2	3	189	20.678	6.94678
Q8ZPH5	Putative dehydrogenase protein OS=Salmonella typhimurium (strain LT2 / SGSC1412 / ATCC 700720) GN=STM1532 PE=4 SV=1 - [Q8ZPH5_SALTY]	27.46	1	2	2	3		8.50603e+07	990800	0	18.31	1	2	2.0023	9.15	1	1	295	32.9154	7.82568
Q8ZRS2	Blue copper oxidase CueO OS=Salmonella typhimurium (strain LT2 / SGSC1412 / ATCC 700720) GN=cueO PE=3 SV=1 - [CUEO_SALTY]	27.43	1	7	7	10	Pf07731; Pf07732	1.99254e+06	5.13168e+06	16.1591	16.6	5	5	14.6552	19.4	5	5	536	58.5874	7.12256
Q8ZPD8	Nitrate reductase 2, gamma subunit OS=Salmonella typhimurium (strain LT2 / SGSC1412 / ATCC 700720) GN=narV PE=4 SV=1 - [Q8ZPD8_SALTY]	27.43	1	2	3	3	Pf02665	3.51386e+06	0	2.7478	27.43	2	2	2.54245	18.14	1	1	226	26.0305	9.87646
Q8ZNX1	Similar Cu resistance protein CopC OS=Salmonella typhimurium (strain LT2 / SGSC1412 / ATCC 700720) GN=yobA PE=4 SV=1 - [Q8ZNX1_SALTY]	27.42	1	2	2	6	Pf04234	1.38121e+07	1.21737e+07	13.0348	27.42	2	3	11.8321	27.42	2	3	124	13.313	9.5835
P63727	Soluble cytochrome b562 OS=Salmonella typhimurium (strain LT2 / SGSC1412 / ATCC 700720) GN=cybC PE=1 SV=1 - [C562_SALTY]	27.34	1	3	3	5	Pf07361	1.79593e+07	1.09069e+07	9.43912	21.09	2	2	11.1081	27.34	3	3	128	13.9033	8.32373
Q8ZQQ1	Molybdenum cofactor biosynthesis protein C OS=Salmonella typhimurium (strain LT2 / SGSC1412 / ATCC 700720) GN=moaC PE=3 SV=3 - [MOAC_SALTY]	27.33	1	3	3	4	Pf01967	125680	7.14874e+06	3.04848	6.21	1	1	6.70866	27.33	3	3	161	17.432	7.54736
Q8ZPK6	ATP-dependent dethiobiotin synthetase BioD 2 OS=Salmonella typhimurium (strain LT2 / SGSC1412 / ATCC 700720) GN=bioD2 PE=3 SV=1 - [BIOD2_SALTY]	27.27	1	5	5	6	Pf01656; Pf13500	1.13511e+07	9.01173e+06	2.43116	7.36	1	1	16.3372	27.27	5	5	231	24.7661	6.20166
Q7CPQ0	Preprotein translocase IISP family protein OS=Salmonella typhimurium (strain LT2 / SGSC1412 / ATCC 700720) GN=secG PE=4 SV=1 - [Q7CPQ0_SALTY]	27.27	1	2	2	6	Pf03840	3.00086e+07	1.83197e+07	12.4766	27.27	2	3	12.3341	27.27	2	3	110	11.3859	6.59521
Q7CPU7	Putative membrane protein OS=Salmonella typhimurium (strain LT2 / SGSC1412 / ATCC 700720) GN=yggB PE=4 SV=1 - [Q7CPU7_SALTY]	27.27	1	6	6	13	Pf00924	2.78485e+07	1.57166e+07	29.6857	27.27	6	7	24.5668	27.27	6	6	286	31.0408	8.33838
Q8ZMJ0	Hydrogenase 3, large subunit OS=Salmonella typhimurium (strain LT2 / SGSC1412 / ATCC 700720) GN=hycE PE=4 SV=1 - [Q8ZMJ0_SALTY]	27.24	1	8	8	11	Pf00329; Pf00346; Pf00374	0	8.83319e+06					35.0726	27.24	8	11	569	64.9787	6.23975
P65246	Thymidylate kinase OS=Salmonella typhimurium (strain LT2 / SGSC1412 / ATCC 700720) GN=tmk PE=3 SV=1 - [KTHY_SALTY]	27.23	1	4	4	6	Pf02223	1.2262e+07	9.28234e+06	6.00145	10.33	1	1	20.554	27.23	4	5	213	23.7094	5.23682
P26404	Mannose-1-phosphate guanylyltransferase RfbM OS=Salmonella typhimurium (strain LT2 / SGSC1412 / ATCC 700720) GN=rfbM PE=1 SV=1 - [RFBM_SALTY]	27.14	2	8	8	12	Pf00483; Pf01050; Pf02311; Pf07883; Pf12804	9.95813e+06	8.41564e+06	27.1221	22.76	6	7	19.4061	21.09	5	5	479	54.0122	5.97314
Q7CPJ2	Low-affinity phosphate transporter OS=Salmonella typhimurium (strain LT2 / SGSC1412 / ATCC 700720) GN=pitA PE=4 SV=1 - [Q7CPJ2_SALTY]	27.11	1	4	4	7	Pf01384	1.36392e+07	5.95233e+06	5.41766	27.11	4	4	2.29467	20.08	3	3	498	53.4546	9.56885
Q8ZND8	Putative phosphatase OS=Salmonella typhimurium (strain LT2 / SGSC1412 / ATCC 700720) GN=yfbT PE=4 SV=1 - [Q8ZND8_SALTY]	27.11	1	4	4	7	Pf00702; Pf12710; Pf13242; Pf13344; Pf13419	3.59875e+06	6.70403e+06	11.1331	19.56	3	3	17.3009	27.11	4	4	225	23.8884	5.2749
Q7CP93	HTH-type transcriptional regulator UlaR OS=Salmonella typhimurium (strain LT2 / SGSC1412 / ATCC 700720) GN=ulaR PE=3 SV=1 - [ULAR_SALTY]	27.09	1	4	4	8	Pf00455; Pf08220	5.76371e+06	4.82031e+06	14.3107	27.09	4	4	16.0394	27.09	4	4	251	27.4693	8.71924
Q7CR95	Transcriptional activator of nhaA OS=Salmonella typhimurium (strain LT2 / SGSC1412 / ATCC 700720) GN=nhaR PE=4 SV=1 - [Q7CR95_SALTY]	27.09	1	3	3	4	Pf00126; Pf03466	3.77855e+07	0	4.70656	19.73	2	2	2.08513	7.36	1	2	299	33.9762	5.40186
Q8ZKP9	Autoinducer 2-degrading protein LsrG OS=Salmonella typhimurium (strain LT2 / SGSC1412 / ATCC 700720) GN=lsrG PE=2 SV=2 - [LSRG_SALTY]	27.08	1	2	2	6	Pf03992	4.00247e+06	1.07514e+07	10.5264	27.08	2	3	9.09148	27.08	2	3	96	11.2267	6.3667
P24518	Trifunctional NAD biosynthesis/regulator protein NadR OS=Salmonella typhimurium (strain LT2 / SGSC1412 / ATCC 700720) GN=nadR PE=1 SV=2 - [NADR_SALTY]	27.07	1	6	6	15	Pf01381; Pf08218; Pf12844; Pf13521; Pf13560	1.21644e+07	1.18085e+07	24.6736	23.17	5	8	25.6066	27.07	6	7	410	47.0706	5.96045
Q7CQ84	Putative flutathione S-transferase OS=Salmonella typhimurium (strain LT2 / SGSC1412 / ATCC 700720) GN=STM2177 PE=4 SV=1 - [Q7CQ84_SALTY]	27.04	1	2	2	2	Pf01557	7964916	0	2.05468	27.04	2	2					233	25.879	5.31299
P26470	Lipopolysaccharide 1,2-N-acetylglucosaminetransferase OS=Salmonella typhimurium (strain LT2 / SGSC1412 / ATCC 700720) GN=waaK PE=3 SV=1 - [WAAK_SALTY]	27.03	1	5	5	6	Pf00534; Pf07801; Pf13524; Pf13692	1.47804e+06	1.93943e+06	5.25622	17.85	2	2	4.68859	9.19	3	4	381	43.1244	8.80713
Q7CPT7	Periplasmic L-asparaginase II OS=Salmonella typhimurium (strain LT2 / SGSC1412 / ATCC 700720) GN=ansB PE=3 SV=1 - [Q7CPT7_SALTY]	27.01	1	5	5	8	Pf00710	5.99032e+06	4.61605e+06	16.6537	16.09	4	4	15.8173	22.41	4	4	348	36.9037	6.25244
Q7CPL3	50S ribosomal protein L23 OS=Salmonella typhimurium (strain LT2 / SGSC1412 / ATCC 700720) GN=rplW PE=3 SV=1 - [RL23_SALTY]	27	1	2	2	38	Pf00276	1.13676e+07	1.15551e+07	89.8531	27	2	18	98.3217	27	2	20	100	11.2062	9.93506
Q8ZK13	Putative ABC-type sugar/spermidine/putrescine transport systems, ATPase component OS=Salmonella typhimurium (strain LT2 / SGSC1412 / ATCC 700720) GN=STM4494 PE=4 SV=1 - [Q8ZK13_SALTY]	27	1	5	5	8	Pf00005; Pf00488; Pf05729; Pf12846; Pf13191; Pf13207; Pf13304; Pf13476; Pf13555	1.5626e+06	4.4466e+06	8.78453	20.94	3	3	16.532	23.97	4	5	363	41.1756	5.5542
Q8ZKT6	Putative glycerol-3-phosphate regulon repressor OS=Salmonella typhimurium (strain LT2 / SGSC1412 / ATCC 700720) GN=yihW PE=4 SV=1 - [Q8ZKT6_SALTY]	26.97	1	3	3	5	Pf00392; Pf00455; Pf01047; Pf01325; Pf08220; Pf08279; Pf12728; Pf12802; Pf12840; Pf13412; Pf13545; Pf13551	4.5871e+06	2.61841e+06	10.9355	11.99	2	2	10.3093	26.97	3	3	267	29.027	6.01123
Q8ZLI9	Pimelyl-[acyl-carrier protein] methyl ester esterase OS=Salmonella typhimurium (strain LT2 / SGSC1412 / ATCC 700720) GN=bioH PE=3 SV=1 - [BIOH_SALTY]	26.95	1	4	4	5	Pf00561; Pf12695; Pf12697	8.57302e+06	8.34817e+06	5.39278	9.38	1	1	16.4412	26.95	4	4	256	28.2504	6.43018
Q8ZLM3	Zn(II)-responsive transcriptional regulator OS=Salmonella typhimurium (strain LT2 / SGSC1412 / ATCC 700720) GN=zntR PE=4 SV=1 - [Q8ZLM3_SALTY]	26.95	1	2	2	4	Pf00376; Pf09278; Pf13411	7.89316e+06	1.26925e+07	9.83732	26.95	2	2	8.25608	26.95	2	2	141	16.1921	6.18896
Q8ZPP7	Putative hydrolase or acyltransferase OS=Salmonella typhimurium (strain LT2 / SGSC1412 / ATCC 700720) GN=orf32 PE=4 SV=1 - [Q8ZPP7_SALTY]	26.94	1	3	3	3	Pf00561; Pf12695; Pf12697	2.72932e+06	0	10.4139	26.94	3	3					297	32.9906	6.45557
Q8ZMA6	Putative aldo/keto reductase OS=Salmonella typhimurium (strain LT2 / SGSC1412 / ATCC 700720) GN=tas PE=4 SV=1 - [Q8ZMA6_SALTY]	26.88	1	3	3	3	Pf00248	0	4.71753e+06	4.18224	23.12	2	2	4.19866	3.76	1	1	346	38.5397	7.15186
Q8ZLK9	Putative inner membrane protein OS=Salmonella typhimurium (strain LT2 / SGSC1412 / ATCC 700720) GN=yhfA PE=4 SV=1 - [Q8ZLK9_SALTY]	26.87	1	2	2	6	Pf02566	8.96379e+06	1.20079e+07	10.5392	26.87	2	3	10.3657	26.87	2	3	134	14.4683	6.15088
P26396	Glucose-1-phosphate cytidylyltransferase OS=Salmonella typhimurium (strain LT2 / SGSC1412 / ATCC 700720) GN=rfbF PE=3 SV=1 - [RFBF_SALTY]	26.85	1	5	5	13	Pf00483; Pf01128; Pf12804	2.10191e+07	2.04423e+07	29.2452	26.85	5	7	24.6885	26.85	5	6	257	29.0166	6.62451
P26477	Negative regulator of flagellin synthesis OS=Salmonella typhimurium (strain LT2 / SGSC1412 / ATCC 700720) GN=flgM PE=1 SV=1 - [FLGM_SALTY]	26.8	1	2	2	2	Pf04316	0	2.36076e+06					4.93515	26.8	2	2	97	10.5615	9.12939
Q8ZN42	Chaperone protein HscA OS=Salmonella typhimurium (strain LT2 / SGSC1412 / ATCC 700720) GN=hscA PE=3 SV=1 - [HSCA_SALTY]	26.79	1	10	10	16	Pf00012; Pf06723	9.48739e+06	1.23864e+07	22.9773	15.26	5	5	52.9148	23.86	9	11	616	65.6101	5.42725
P0A195	UvrABC system protein A OS=Salmonella typhimurium (strain LT2 / SGSC1412 / ATCC 700720) GN=uvrA PE=3 SV=1 - [UVRA_SALTY]	26.78	1	13	13	17	Pf00005; Pf13304	3.99774e+06	5.14655e+06	34.9667	16.79	7	7	38.8779	18.17	10	10	941	103.864	6.58057
Q7CPL7	50S ribosomal protein L17 OS=Salmonella typhimurium (strain LT2 / SGSC1412 / ATCC 700720) GN=rplQ PE=3 SV=1 - [RL17_SALTY]	26.77	1	4	4	10	Pf01196	7.90904e+07	1.04536e+08	13.8799	26.77	4	4	21.0505	26.77	4	6	127	14.3857	11.0483
Q8ZM51	UPF0301 protein YqgE OS=Salmonella typhimurium (strain LT2 / SGSC1412 / ATCC 700720) GN=yqgE PE=3 SV=1 - [YQGE_SALTY]	26.74	1	2	2	6	Pf02622	2.46741e+06	1.42058e+06	15.6723	12.83	1	3	15.5976	26.74	2	3	187	20.6679	5.5542
Q8ZR05	Putative hydrolase OS=Salmonella typhimurium (strain LT2 / SGSC1412 / ATCC 700720) GN=ybeM PE=4 SV=1 - [Q8ZR05_SALTY]	26.72	1	2	2	2	Pf00795	3.39606e+06	0	0	26.72	2	2					262	28.3539	5.2749
Q8ZQ06	Beta-hexosaminidase OS=Salmonella typhimurium (strain LT2 / SGSC1412 / ATCC 700720) GN=nagZ PE=3 SV=1 - [NAGZ_SALTY]	26.69	1	6	6	10	Pf00933	2.55313e+06	7.63019e+06	10.8659	12.9	3	3	23.518	26.69	6	7	341	37.6739	6.41748
Q8ZMF8	tRNA pseudouridine synthase D OS=Salmonella typhimurium (strain LT2 / SGSC1412 / ATCC 700720) GN=truD PE=3 SV=1 - [TRUD_SALTY]	26.65	1	4	4	4	Pf01142	4.78305e+06	0	8.19508	26.65	4	4					349	39.3083	7.92822
Q8ZLN3	Putative ferripyochelin binding protein OS=Salmonella typhimurium (strain LT2 / SGSC1412 / ATCC 700720) GN=yrdA PE=1 SV=1 - [Q8ZLN3_SALTY]	26.63	1	3	3	4	Pf00132	6.31015e+06	2.54471e+06	7.09058	13.04	2	2	7.45571	21.2	2	2	184	19.9843	6.63916
Q8ZPA8	Alcohol dehydrogenase class III OS=Salmonella typhimurium (strain LT2 / SGSC1412 / ATCC 700720) GN=STM1627 PE=3 SV=1 - [Q8ZPA8_SALTY]	26.61	1	8	8	16	Pf00107; Pf08240	2.16745e+07	1.53418e+07	29.1278	23.92	7	8	25.7144	26.61	8	8	372	39.2299	6.37939
P26973	DNA topoisomerase 4 subunit A OS=Salmonella typhimurium (strain LT2 / SGSC1412 / ATCC 700720) GN=parC PE=3 SV=2 - [PARC_SALTY]	26.6	1	12	12	20	Pf00521; Pf03989	6.83674e+06	1.21675e+07	41.4114	23.94	10	11	31.8023	14.89	8	9	752	83.9846	6.56592
P0A1C7	Propanediol utilization protein PduA OS=Salmonella typhimurium (strain LT2 / SGSC1412 / ATCC 700720) GN=pduA PE=1 SV=1 - [PDUA_SALTY]	26.6	1	2	2	2	Pf00936	0	7.47907e+06					9.90035	26.6	2	2	94	9.58613	7.41553
Q8ZKB0	Putative ribosome biogenesis GTPase RsgA OS=Salmonella typhimurium (strain LT2 / SGSC1412 / ATCC 700720) GN=rsgA PE=1 SV=2 - [RSGA_SALTY]	26.57	1	4	4	9	Pf00009; Pf01926; Pf03193	7.51874e+06	5.02861e+06	12.5658	26.57	4	6	13.6042	13.14	2	3	350	38.9237	5.89697
P0A1J1	Flagellar hook protein FlgE OS=Salmonella typhimurium (strain LT2 / SGSC1412 / ATCC 700720) GN=flgE PE=1 SV=2 - [FLGE_SALTY]	26.55	1	7	7	12	Pf00460; Pf06429; Pf07559	1.21572e+07	9.24962e+06	23.2932	17.62	5	5	25.0892	23.08	6	7	403	42.1846	4.98291
P0A1Q8	Porphobilinogen deaminase OS=Salmonella typhimurium (strain LT2 / SGSC1412 / ATCC 700720) GN=hemC PE=3 SV=1 - [HEM3_SALTY]	26.52	1	5	5	7	Pf01379; Pf03900	1.55917e+07	4.96894e+06	8.09667	17.57	3	4	12.448	13.1	3	3	313	33.6928	5.94775
Q8ZKP4	Fructose-1,6-bisphosphatase OS=Salmonella typhimurium (strain LT2 / SGSC1412 / ATCC 700720) GN=glpX PE=3 SV=1 - [Q8ZKP4_SALTY]	26.49	1	7	7	7	Pf03320	5.51109e+06	1.18268e+07	4.60506	5.95	1	1	22.0754	20.54	6	6	336	35.6335	5.49072
Q7CPF5	Putative sugar kinase OS=Salmonella typhimurium (strain LT2 / SGSC1412 / ATCC 700720) GN=STM3793 PE=4 SV=1 - [Q7CPF5_SALTY]	26.47	1	4	4	6	Pf00294; Pf08543	2.64078e+06	5.29846e+06	7.36741	7.52	2	2	11.9904	23.53	3	4	306	33.2077	5.03369
Q8ZNC2	Amidophosphoribosyltransferase OS=Salmonella typhimurium (strain LT2 / SGSC1412 / ATCC 700720) GN=purF PE=3 SV=1 - [Q8ZNC2_SALTY]	26.34	1	6	6	11	Pf00156; Pf00310; Pf13230; Pf13522; Pf13537	7.62747e+06	5.7818e+06	19.5291	14.06	3	5	26.9787	20.99	5	6	505	56.5217	5.77002
Q8ZMI6	Putative hydrogenase expression/formation protein OS=Salmonella typhimurium (strain LT2 / SGSC1412 / ATCC 700720) GN=hypD PE=4 SV=1 - [Q8ZMI6_SALTY]	26.34	1	5	5	9	Pf01924	2.46011e+07	1.74823e+07	7.75904	7.53	1	2	25.6179	26.34	5	7	372	41.4747	5.90967
Q8ZP49	UPF0259 membrane protein YciC OS=Salmonella typhimurium (strain LT2 / SGSC1412 / ATCC 700720) GN=yciC PE=3 SV=1 - [YCIC_SALTY]	26.32	1	2	2	4	Pf06790	2.43082e+06	5.79854e+06	3.77795	26.32	2	2	7.70697	5.26	1	2	247	26.3536	10.0962
P37924	Outer membrane usher protein FimD OS=Salmonella typhimurium (strain LT2 / SGSC1412 / ATCC 700720) GN=fimD PE=3 SV=2 - [FIMD_SALTY]	26.21	1	10	10	10	Pf00577; Pf13953; Pf13954	4.6115e+06	1.74095e+06	18.7069	23.79	9	9	5.73288	2.41	1	1	870	95.069	7.51807
Q7CPY6	Membrane-bound lytic murein transglycosylase B OS=Salmonella typhimurium (strain LT2 / SGSC1412 / ATCC 700720) GN=mltB PE=4 SV=1 - [Q7CPY6_SALTY]	26.18	1	4	4	11	Pf13406	9.68093e+06	1.08009e+07	24.2424	26.18	4	5	21.0238	21.45	3	6	359	39.956	8.5874
Q7CQ25	GDP-mannose pyrophosphatase NudK OS=Salmonella typhimurium (strain LT2 / SGSC1412 / ATCC 700720) GN=nudK PE=3 SV=1 - [NUDK_SALTY]	26.18	1	2	2	2	Pf00293	0	5.46043e+06					4.95933	26.18	2	2	191	21.7961	5.03369
Q8ZKI0	Chorismate--pyruvate lyase OS=Salmonella typhimurium (strain LT2 / SGSC1412 / ATCC 700720) GN=ubiC PE=3 SV=1 - [UBIC_SALTY]	26.06	1	2	2	6	Pf04345	4.64502e+06	6.62964e+06	12.0152	26.06	2	3	13.5315	26.06	2	3	165	18.7079	6.78564
Q9RM66	Universal stress protein C OS=Salmonella typhimurium (strain LT2 / SGSC1412 / ATCC 700720) GN=uspC PE=3 SV=1 - [USPC_SALTY]	26.06	1	2	2	8	Pf00582	5.1957e+06	1.29787e+07	22.6103	26.06	2	4	22.662	26.06	2	4	142	15.4879	6.31592
H9L441	Gifsy-2 prophage protein OS=Salmonella typhimurium (strain LT2 / SGSC1412 / ATCC 700720) GN=STM1018 PE=4 SV=1 - [H9L441_SALTY]	26.04	2	2	2	3		2.97959e+06	9.61154e+06	3.70999	11.46	1	1	9.25924	26.04	2	2	96	11.2655	6.11279
P0CL10	Pyruvate dehydrogenase complex repressor OS=Salmonella typhimurium (strain LT2 / SGSC1412 / ATCC 700720) GN=pdhR PE=3 SV=1 - [PDHR_SALTY]	25.98	1	2	2	3	Pf00392; Pf01978; Pf07729; Pf12802; Pf14502	1.14463e+07	883564	2.29179	25.98	2	2	2.81275	9.06	1	1	254	29.3933	6.13818
Q8ZR91	Multifunctional acyl-CoA thioesterase I; also functions as protease I, lysophospholipaseL(I) OS=Salmonella typhimurium (strain LT2 / SGSC1412 / ATCC 700720) GN=tesA PE=4 SV=1 - [Q8ZR91_SALTY]	25.98	1	3	3	3	Pf00657; Pf13472; Pf13621	3.60674e+06	875718	2.48272	20.59	2	2	0	5.39	1	1	204	23.0369	8.42627
Q7CPW8	Putative fuculose phosphate aldolase OS=Salmonella typhimurium (strain LT2 / SGSC1412 / ATCC 700720) GN=ygbL PE=4 SV=1 - [Q7CPW8_SALTY]	25.94	1	2	2	5	Pf00596	0	2.38339e+07					4.04853	25.94	2	5	212	23.5331	6.52197
H9L449	Lipopolysaccharide core biosynthesis protein OS=Salmonella typhimurium (strain LT2 / SGSC1412 / ATCC 700720) GN=rfaQ PE=4 SV=1 - [H9L449_SALTY]	25.87	1	5	5	8	Pf01075; Pf04230	4178308	3.60815e+06	13.5079	11.05	2	3	16.7146	25.87	5	5	344	38.6902	8.35303
P0A1J3	Flagellar basal-body rod protein FlgG OS=Salmonella typhimurium (strain LT2 / SGSC1412 / ATCC 700720) GN=flgG PE=1 SV=1 - [FLGG_SALTY]	25.77	1	3	3	5	Pf00460; Pf06429	7.47275e+06	5.73611e+06	0	21.15	1	2	6.84014	18.85	2	3	260	27.753	4.80518
P65973	Recombination-associated protein RdgC OS=Salmonella typhimurium (strain LT2 / SGSC1412 / ATCC 700720) GN=rdgC PE=3 SV=1 - [RDGC_SALTY]	25.74	1	6	6	13	Pf04381	5.11207e+06	7.1959e+06	19.9444	19.8	4	5	40.0689	25.74	6	8	303	33.9545	5.40186
Q8ZND0	Putative glutathione-S-transferase OS=Salmonella typhimurium (strain LT2 / SGSC1412 / ATCC 700720) GN=yfcF PE=4 SV=1 - [Q8ZND0_SALTY]	25.7	1	3	3	4	Pf02798; Pf13409; Pf13417; Pf14834	1.56431e+07	4.92847e+06	11.5613	25.7	3	3	3.26173	9.35	1	1	214	23.9324	6.80029
Q8ZJW4	Modification of 30S ribosomal subunit protein S18 OS=Salmonella typhimurium (strain LT2 / SGSC1412 / ATCC 700720) GN=rimI PE=1 SV=1 - [Q8ZJW4_SALTY]	25.68	1	2	2	2	Pf00583; Pf08445; Pf13302; Pf13420; Pf13480; Pf13508; Pf13523; Pf13527; Pf13673; Pf13718	148173	0	4.57634	25.68	2	2					148	16.6765	4.97021
Q8ZK01	Transcriptional repressor for uxu operon OS=Salmonella typhimurium (strain LT2 / SGSC1412 / ATCC 700720) GN=uxuR PE=4 SV=1 - [Q8ZK01_SALTY]	25.68	1	4	4	7	Pf00392; Pf01978; Pf02082; Pf07729; Pf14502	9.77345e+06	9.12166e+06	19.109	25.68	4	5	6.58612	11.67	2	2	257	29.5209	5.21143
P0A1A3	Alanine racemase, biosynthetic OS=Salmonella typhimurium (strain LT2 / SGSC1412 / ATCC 700720) GN=alr PE=1 SV=1 - [ALR1_SALTY]	25.63	1	5	5	5	Pf00842; Pf01168	1.04895e+07	1.51566e+06	0	10.86	1	1	13.3743	14.76	4	4	359	39.0511	6.46826
P02915	Histidine transport ATP-binding protein HisP OS=Salmonella typhimurium (strain LT2 / SGSC1412 / ATCC 700720) GN=hisP PE=1 SV=1 - [HISP_SALTY]	25.58	1	3	3	3	Pf00005; Pf09818; Pf13304; Pf13558	1.40533e+06	0	9.857	25.58	3	3					258	28.7531	8.19189
Q8ZMA1	Putative aspartate racemase OS=Salmonella typhimurium (strain LT2 / SGSC1412 / ATCC 700720) GN=ygeA PE=4 SV=1 - [Q8ZMA1_SALTY]	25.53	1	2	2	2	Pf01177	3271714	3.01698e+06	0	21.7	1	1	2.99657	3.83	1	1	235	25.834	5.68115
Q8ZN52	Dual-specificity RNA methyltransferase RlmN OS=Salmonella typhimurium (strain LT2 / SGSC1412 / ATCC 700720) GN=rlmN PE=3 SV=1 - [RLMN_SALTY]	25.52	1	6	6	8	Pf04055	1.63773e+06	5.8887e+06	7.53086	17.78	3	3	20.0296	23.97	5	5	388	43.4823	7.62061
Q7CQC4	tRNA (cmo5U34)-methyltransferase OS=Salmonella typhimurium (strain LT2 / SGSC1412 / ATCC 700720) GN=cmoA PE=1 SV=1 - [CMOA_SALTY]	25.51	1	4	4	7	Pf00891; Pf01170; Pf08241; Pf08242; Pf12847; Pf13649; Pf13659; Pf13847	9.17413e+06	8.17418e+06	9.90163	16.6	2	2	24.3997	25.51	4	5	247	27.8301	6.16357
Q8ZQ49	4-hydroxyphenylacetate catabolism protein OS=Salmonella typhimurium (strain LT2 / SGSC1412 / ATCC 700720) GN=hpaG PE=4 SV=1 - [Q8ZQ49_SALTY]	25.41	1	5	5	5	Pf01557	1.57343e+06	0	13.186	17.48	4	4	0	7.93	1	1	429	47.1712	5.50342
Q8ZN32	Putative transcriptional regulator of two-component regulator protein OS=Salmonella typhimurium (strain LT2 / SGSC1412 / ATCC 700720) GN=yfhA PE=4 SV=1 - [Q8ZN32_SALTY]	25.39	1	4	4	6	Pf00004; Pf00072; Pf00158; Pf07728; Pf14532	8.46517e+06	4.64285e+06	14.3771	21.35	3	3	17.1603	19.33	3	3	445	49.3279	6.87354
Q05601	Cobalt-precorrin-8X methylmutase OS=Salmonella typhimurium (strain LT2 / SGSC1412 / ATCC 700720) GN=cbiC PE=1 SV=1 - [CBIC_SALTY]	25.24	1	4	4	10	Pf02570	7.29338e+06	7.08948e+06	16.2398	19.05	3	4	24.2211	25.24	4	6	210	23.0199	6.7124
Q8ZNV8	ABC superfamily high affinity Zn transport protein OS=Salmonella typhimurium (strain LT2 / SGSC1412 / ATCC 700720) GN=znuA PE=1 SV=1 - [Q8ZNV8_SALTY]	25.23	1	5	5	8	Pf01297	3.75325e+06	6.26488e+06	7.35343	12.01	2	2	19.7142	25.23	5	6	333	36.4865	5.96045
Q8ZP96	Putative inner membrane protein OS=Salmonella typhimurium (strain LT2 / SGSC1412 / ATCC 700720) GN=ydcF PE=4 SV=1 - [Q8ZP96_SALTY]	25.19	1	5	5	15	Pf02698	1.35965e+07	3.51056e+07	30.5223	22.93	4	7	31.9056	25.19	5	8	266	29.4682	6.80029
Q8ZQT4	Putative periplasmic protein OS=Salmonella typhimurium (strain LT2 / SGSC1412 / ATCC 700720) GN=ybgF PE=4 SV=1 - [Q8ZQT4_SALTY]	25.19	1	4	4	6	Pf13174; Pf13432	9.43767e+06	1.55678e+07	18.5573	25.19	4	4	8.9007	11.83	2	2	262	28.2301	8.63135
P46924	Probable HTH-type transcriptional regulator LeuO OS=Salmonella typhimurium (strain LT2 / SGSC1412 / ATCC 700720) GN=leuO PE=4 SV=2 - [LEUO_SALTY]	25.16	1	2	2	3	Pf00126; Pf03466	3.16045e+06	1.98965e+06	0	11.46	1	2	0	13.69	1	1	314	35.6933	6.62451
Q8ZKP5	Ferredoxin-NADP reductase OS=Salmonella typhimurium (strain LT2 / SGSC1412 / ATCC 700720) GN=fpr PE=1 SV=1 - [Q8ZKP5_SALTY]	25	1	4	4	9	Pf00175; Pf00970	3.10715e+06	4.54103e+06	17.5748	25	4	4	21.6238	25	4	5	248	27.7623	6.80029
O52325	Bifunctional polymyxin resistance protein ArnA OS=Salmonella typhimurium (strain LT2 / SGSC1412 / ATCC 700720) GN=arnA PE=2 SV=1 - [ARNA_SALTY]	24.85	1	9	9	21	Pf00551; Pf01370; Pf02911	2.04321e+07	9.04125e+06	63.996	24.85	9	13	27.4885	19.09	6	8	660	73.5417	6.80029
Q7CR58	Putative cytoplasmic protein OS=Salmonella typhimurium (strain LT2 / SGSC1412 / ATCC 700720) GN=STM0276 PE=4 SV=1 - [Q7CR58_SALTY]	24.84	2	2	2	3	Pf05638	60143.6	8.63345e+06	2.40869	17.39	1	2	0	7.45	1	1	161	17.7218	5.74463
P26392	dTDP-4-dehydrorhamnose reductase OS=Salmonella typhimurium (strain LT2 / SGSC1412 / ATCC 700720) GN=rfbD PE=1 SV=1 - [RMLD_SALTY]	24.75	1	4	4	8	Pf01370; Pf02719; Pf04321; Pf07993	5.03199e+06	8.37439e+06	18.9701	24.75	4	5	11.4205	11.37	3	3	299	32.5337	6.87354
Q8ZPC3	Putative methyltransferase OS=Salmonella typhimurium (strain LT2 / SGSC1412 / ATCC 700720) GN=tehB PE=1 SV=1 - [Q8ZPC3_SALTY]	24.75	1	3	3	9	Pf03848; Pf05175; Pf05724; Pf08241; Pf08242; Pf12847; Pf13489; Pf13649; Pf13659; Pf13847	1.26866e+07	1.33412e+07	18.3448	24.75	3	4	19.4526	24.75	3	5	198	22.1299	5.14795
Q8ZR83	Tartronic semialdehyde reductase OS=Salmonella typhimurium (strain LT2 / SGSC1412 / ATCC 700720) GN=glxR PE=1 SV=1 - [Q8ZR83_SALTY]	24.66	1	2	2	2	Pf03446; Pf03721; Pf03807; Pf14833	2.0438e+06	2.08804e+06	0	18.15	1	1	0	6.51	1	1	292	30.958	6.01123
P0CL44	Oxygen-regulated invasion protein OrgA OS=Salmonella typhimurium (strain LT2 / SGSC1412 / ATCC 700720) GN=orgA PE=1 SV=1 - [ORGA_SALTY]	24.62	1	3	3	3	Pf09482	6.17596e+06	0	9.91248	24.62	3	3					199	22.8172	9.77393
Q8ZNF7	CinA-like protein OS=Salmonella typhimurium (strain LT2 / SGSC1412 / ATCC 700720) GN=STM2293 PE=3 SV=1 - [Q8ZNF7_SALTY]	24.62	1	6	6	9	Pf00994; Pf02464	7.31891e+06	1.09884e+07	10.1658	3.77	1	2	25.6698	24.62	6	7	398	43.9186	6.02393
Q8ZM77	Putative outer membrane protein OS=Salmonella typhimurium (strain LT2 / SGSC1412 / ATCC 700720) GN=STM3052 PE=4 SV=1 - [Q8ZM77_SALTY]	24.58	1	2	2	2	Pf13557	9.16205e+06	0	2.46003	24.58	2	2					297	32.7734	7.06396
P10372	1-(5-phosphoribosyl)-5-[(5-phosphoribosylamino)methylideneamino] imidazole-4-carboxamide isomerase OS=Salmonella typhimurium (strain LT2 / SGSC1412 / ATCC 700720) GN=hisA PE=3 SV=2 - [HIS4_SALTY]	24.49	1	3	3	5	Pf00977	6.86794e+06	6.0702e+06	6.47602	17.55	2	2	12.8733	13.06	2	3	245	26.0728	5.90967
Q7CQ49	NADH-quinone oxidoreductase subunit A OS=Salmonella typhimurium (strain LT2 / SGSC1412 / ATCC 700720) GN=nuoA PE=3 SV=1 - [NUOA_SALTY]	24.49	1	3	3	6	Pf00507	1.65649e+07	1.04284e+07	9.92831	24.49	3	3	10.1407	24.49	3	3	147	16.4826	9.83252
Q8ZKQ5	Transcriptional regulator LsrR OS=Salmonella typhimurium (strain LT2 / SGSC1412 / ATCC 700720) GN=lsrR PE=1 SV=1 - [LSRR_SALTY]	24.45	1	6	6	12	Pf04198; Pf04545	2.55573e+06	5.53353e+06	21.8848	21.63	5	6	18.4772	24.45	6	6	319	34.428	6.53662
P65554	RNA pyrophosphohydrolase OS=Salmonella typhimurium (strain LT2 / SGSC1412 / ATCC 700720) GN=rppH PE=3 SV=1 - [RPPH_SALTY]	24.43	1	2	2	3	Pf00293	3.20033e+06	5.98054e+06	10.1006	24.43	2	2	6.25154	14.2	1	1	176	20.7926	10.0376
P64105	3-hydroxydecanoyl-[acyl-carrier-protein] dehydratase OS=Salmonella typhimurium (strain LT2 / SGSC1412 / ATCC 700720) GN=fabA PE=3 SV=2 - [FABA_SALTY]	24.42	1	4	4	7	Pf07977	7.09418e+06	4.88284e+06	9.52587	18.6	3	3	11.8532	24.42	4	4	172	19.0347	6.78564
Q8ZL27	Putative selenocysteine synthase (L-seryl-tRNA(Ser) selenium transferase) OS=Salmonella typhimurium (strain LT2 / SGSC1412 / ATCC 700720) GN=STM3768 PE=3 SV=1 - [Q8ZL27_SALTY]	24.39	1	2	2	2	Pf03841	5.23282e+06	452125	0	14.36	1	1	0	10.03	1	1	369	39.2982	6.53662
Q8ZKR1	Putative ADP-ribosylglycohydrolase OS=Salmonella typhimurium (strain LT2 / SGSC1412 / ATCC 700720) GN=STM4067 PE=4 SV=1 - [Q8ZKR1_SALTY]	24.28	1	4	4	8	Pf03747	1.69884e+07	5.84046e+06	29.4611	18.21	3	5	15.3017	18.21	3	3	346	36.9472	5.37646
Q8ZN53	Cytoskeleton protein RodZ OS=Salmonella typhimurium (strain LT2 / SGSC1412 / ATCC 700720) GN=rodZ PE=3 SV=1 - [RODZ_SALTY]	24.25	1	5	5	14	Pf01381; Pf12844; Pf13413; Pf13464; Pf13560	1.15172e+07	1.0216e+07	28.8652	24.25	5	7	26.7575	24.25	5	7	334	35.6371	6.37939
Q8ZRX0	Protein FixA OS=Salmonella typhimurium (strain LT2 / SGSC1412 / ATCC 700720) GN=fixA PE=3 SV=1 - [FIXA_SALTY]	24.22	1	3	3	3	Pf01012	1.09441e+08	8.9838e+06	0	8.2	1	1	7.20289	16.02	2	2	256	27.2052	4.729
Q8ZLI4	Phosphorylase OS=Salmonella typhimurium (strain LT2 / SGSC1412 / ATCC 700720) GN=malP PE=3 SV=1 - [Q8ZLI4_SALTY]	24.22	1	9	10	17	Pf00343	9.9087e+06	9.15023e+06	37.3915	15.43	7	8	41.877	19.82	7	9	797	90.1294	7.79639
Q8ZK62	Putative inner membrane protein OS=Salmonella typhimurium (strain LT2 / SGSC1412 / ATCC 700720) GN=STM4420 PE=1 SV=1 - [Q8ZK62_SALTY]	24.16	1	4	4	4	Pf04962	760289	3.56862e+06	0	13.75	2	2	9.18746	10.41	2	2	269	30.464	5.59229
Q8ZP16	Putative cytoplasmic protein OS=Salmonella typhimurium (strain LT2 / SGSC1412 / ATCC 700720) GN=ycgB PE=4 SV=1 - [Q8ZP16_SALTY]	24.12	1	6	6	11	Pf04293	5.66904e+06	3.1378e+06	40.0351	24.12	6	9	5.57104	8.24	2	2	510	60.7029	5.98584
Q8ZQL7	Putative acyl-CoA dehydrogenase OS=Salmonella typhimurium (strain LT2 / SGSC1412 / ATCC 700720) GN=STM0857 PE=3 SV=1 - [Q8ZQL7_SALTY]	24.03	1	2	2	3	Pf00441; Pf02770; Pf02771; Pf08028	0	1.74796e+06					0	24.03	2	3	387	43.9628	5.87158
P67073	Uracil-DNA glycosylase OS=Salmonella typhimurium (strain LT2 / SGSC1412 / ATCC 700720) GN=ung PE=3 SV=2 - [UNG_SALTY]	24.02	1	5	5	8	Pf03167	2.05007e+06	4.47395e+06	7.56759	13.97	3	3	14.2448	18.34	4	5	229	25.4641	7.07861
Q8ZNK5	Fructose-specific transport protein OS=Salmonella typhimurium (strain LT2 / SGSC1412 / ATCC 700720) GN=fruA PE=4 SV=1 - [Q8ZNK5_SALTY]	24.02	1	10	10	14	Pf02302; Pf02378	2.0881e+06	2.79754e+07	3.91568	2.31	1	1	42.6925	24.02	10	13	562	57.3376	8.49951
Q8ZNP3	Putative cytoplasmic protein OS=Salmonella typhimurium (strain LT2 / SGSC1412 / ATCC 700720) GN=STM2138 PE=1 SV=1 - [Q8ZNP3_SALTY]	23.91	1	3	3	4	Pf05932	5.43538e+06	0	11.0753	23.91	3	4					138	16.0549	4.7417
Q8ZRB6	HMP-PP phosphatase OS=Salmonella typhimurium (strain LT2 / SGSC1412 / ATCC 700720) GN=cof PE=3 SV=1 - [COF_SALTY]	23.9	1	2	2	3	Pf00702; Pf05116; Pf08282	46534.5	0	0	23.9	2	3					272	30.084	6.30322
Q8ZPV8	Nicotinamidase/ pyrazinamidase OS=Salmonella typhimurium (strain LT2 / SGSC1412 / ATCC 700720) GN=pncA PE=4 SV=1 - [Q8ZPV8_SALTY]	23.85	1	2	2	2	Pf00857	0	4.4509e+06					9.97556	23.85	2	2	218	23.9255	4.80518
Q7CPC9	Putative sugar kinase OS=Salmonella typhimurium (strain LT2 / SGSC1412 / ATCC 700720) GN=yihV PE=3 SV=1 - [Q7CPC9_SALTY]	23.83	1	2	3	5	Pf00294	3.00212e+06	1.6916e+06	11.381	23.83	3	3	6.44362	7.38	1	2	298	31.7319	5.09717
P58687	3-dehydroquinate dehydratase OS=Salmonella typhimurium (strain LT2 / SGSC1412 / ATCC 700720) GN=aroD PE=1 SV=1 - [AROD_SALTY]	23.81	1	4	4	4	Pf01487	5940695	3.17755e+06	2.49813	8.33	1	1	11.6872	15.48	3	3	252	27.3083	5.49072
Q8ZKL6	Argininosuccinate lyase OS=Salmonella typhimurium (strain LT2 / SGSC1412 / ATCC 700720) GN=argH PE=3 SV=1 - [ARLY_SALTY]	23.8	1	4	4	6	Pf00206; Pf14698	5.83572e+06	2.58895e+06	13.3361	16.38	3	4	9.60686	13.1	2	2	458	50.4499	5.56689
Q8ZNA0	NUP family nucleoside transport protein OS=Salmonella typhimurium (strain LT2 / SGSC1412 / ATCC 700720) GN=nupC PE=4 SV=1 - [Q8ZNA0_SALTY]	23.75	1	6	6	13	Pf01773; Pf07662; Pf07670	1.54957e+07	1.30697e+07	30.2943	22	5	7	24.5001	15.75	5	6	400	43.3662	8.06006
Q8ZNE8	2-succinyl-5-enolpyruvyl-6-hydroxy-3-cyclohexene-1-carboxylate synthase OS=Salmonella typhimurium (strain LT2 / SGSC1412 / ATCC 700720) GN=menD PE=3 SV=1 - [MEND_SALTY]	23.74	1	6	6	8	Pf02775; Pf02776	3.41229e+06	4.07616e+06	4.65362	10.79	2	2	21.0771	19.24	5	6	556	61.485	7.26904
P58627	Maf-like protein YceF OS=Salmonella typhimurium (strain LT2 / SGSC1412 / ATCC 700720) GN=yceF PE=3 SV=1 - [YCEF_SALTY]	23.71	1	2	2	6	Pf02545	6.64727e+06	5.02417e+06	16.0084	23.71	2	3	13.0198	23.71	2	3	194	21.4792	6.27783
Q8ZLM0	Protein translocase subunit SecY OS=Salmonella typhimurium (strain LT2 / SGSC1412 / ATCC 700720) GN=secY PE=3 SV=1 - [Q8ZLM0_SALTY]	23.7	1	5	6	9	Pf00344	8.69972e+06	1.04734e+07	11.383	16.03	4	4	21.0839	14.22	5	5	443	48.4982	9.89111
P40676	Transcriptional regulator SlyA OS=Salmonella typhimurium (strain LT2 / SGSC1412 / ATCC 700720) GN=slyA PE=1 SV=3 - [SLYA_SALTY]	23.61	1	3	3	6	Pf01047; Pf12802; Pf13463	1.49954e+07	1.55542e+07	10.0193	23.61	3	3	10.8786	23.61	3	3	144	16.4119	6.72705
Q8ZLS5	GTPase obg OS=Salmonella typhimurium (strain LT2 / SGSC1412 / ATCC 700720) GN=obg PE=1 SV=1 - [OBG_SALTY]	23.59	1	6	6	17	Pf01018; Pf01926; Pf02421	1.09554e+07	9.17816e+06	44.3067	23.59	6	9	41.9634	23.59	6	8	390	43.0766	4.93213
Q7CQP2	PTS family sugar specific enzyme IIB for cellobiose, arbutin, and salicin OS=Salmonella typhimurium (strain LT2 / SGSC1412 / ATCC 700720) GN=celA PE=4 SV=1 - [Q7CQP2_SALTY]	23.58	1	2	2	2	Pf02302	0	9.24222e+06					2.34887	23.58	2	2	106	11.3061	8.104
Q8ZQB6	Chromosome partition protein MukE OS=Salmonella typhimurium (strain LT2 / SGSC1412 / ATCC 700720) GN=mukE PE=3 SV=3 - [MUKE_SALTY]	23.56	1	3	3	10	Pf04288	1.00373e+07	8.41724e+06	27.1186	23.56	3	5	26.002	23.56	3	5	225	25.9411	5.04639
Q8ZN86	Putative outer membrane lipoprotein OS=Salmonella typhimurium (strain LT2 / SGSC1412 / ATCC 700720) GN=STM2447 PE=4 SV=1 - [Q8ZN86_SALTY]	23.56	1	3	3	8	Pf06572	4.12949e+06	2.84451e+06	16.4239	23.56	3	4	16.1047	17.8	2	4	191	20.5271	4.97021
Q8ZP26	Putative Ni/Fe-hydrogenase 1 b-type cytochrome subunit OS=Salmonella typhimurium (strain LT2 / SGSC1412 / ATCC 700720) GN=STM1788 PE=4 SV=1 - [Q8ZP26_SALTY]	23.46	1	3	3	4	Pf00033; Pf01292	8.08596e+06	3.51905e+07	2.57717	3.7	1	1	5.09797	23.46	3	3	243	28.0553	9.14404
P0A1B9	Probable ATP synthase SpaL OS=Salmonella typhimurium (strain LT2 / SGSC1412 / ATCC 700720) GN=spaL PE=1 SV=1 - [SPAL_SALTY]	23.43	1	6	6	8	Pf00006; Pf02874	1.16592e+07	0	28.6884	23.43	6	7	3.17695	5.57	1	1	431	47.5806	6.354
P0CL02	Protein CsiD OS=Salmonella typhimurium (strain LT2 / SGSC1412 / ATCC 700720) GN=csiD PE=3 SV=1 - [CSID_SALTY]	23.38	1	5	5	6	Pf08943	3.42125e+06	2.48486e+07	20.7445	23.38	5	5	0	6.77	1	1	325	37.2098	6.41748
Q7CQR8	Putative oxidoreductase component OS=Salmonella typhimurium (strain LT2 / SGSC1412 / ATCC 700720) GN=ycdY PE=4 SV=1 - [Q7CQR8_SALTY]	23.37	1	3	3	7	Pf02613	1.00999e+07	2.5222e+07	14.3147	23.37	3	4	9.87842	16.3	2	3	184	20.7031	4.27197
P63905	Deoxycytidine triphosphate deaminase OS=Salmonella typhimurium (strain LT2 / SGSC1412 / ATCC 700720) GN=dcd PE=3 SV=1 - [DCD_SALTY]	23.32	1	4	4	14	Pf00692; Pf06559	1.23929e+07	1.6987e+07	25.5818	23.32	3	6	30.7166	23.32	4	8	193	21.223	6.21436
P37421	ADP-heptose--LPS heptosyltransferase 2 OS=Salmonella typhimurium (strain LT2 / SGSC1412 / ATCC 700720) GN=rfaF PE=3 SV=1 - [RFAF_SALTY]	23.28	1	4	4	8	Pf01075	5.76741e+06	8.23492e+06	12.2651	15.23	3	3	23.6869	23.28	4	5	348	38.9601	8.08936
Q7CPR1	Putative inner membrane protein OS=Salmonella typhimurium (strain LT2 / SGSC1412 / ATCC 700720) GN=yqjK PE=4 SV=1 - [Q7CPR1_SALTY]	23.23	1	2	2	2	Pf13997	3.2358e+06	0	7.30902	23.23	2	2					99	11.5412	11.8101
P04042	Chemotaxis response regulator protein-glutamate methylesterase OS=Salmonella typhimurium (strain LT2 / SGSC1412 / ATCC 700720) GN=cheB PE=1 SV=1 - [CHEB_SALTY]	23.21	1	5	5	8	Pf00072; Pf01339	3.79512e+06	7.11336e+06	14.101	15.19	3	3	22.2023	23.21	5	5	349	37.5275	8.41162
Q8ZLF5	Cytosolic glycerophosphodiester phosphodiesterase OS=Salmonella typhimurium (strain LT2 / SGSC1412 / ATCC 700720) GN=ugpQ PE=4 SV=1 - [Q8ZLF5_SALTY]	23.17	1	3	3	7	Pf03009	3.58203e+06	3.10707e+06	11.9504	23.17	3	4	10.9046	23.17	3	3	246	27.364	6.16357
P17845	Sulfite reductase [NADPH] hemoprotein beta-component OS=Salmonella typhimurium (strain LT2 / SGSC1412 / ATCC 700720) GN=cysI PE=3 SV=3 - [CYSI_SALTY]	23.16	1	7	7	8	Pf01077; Pf03460	0	1.1915e+07					28.7898	23.16	7	8	570	63.9831	7.82568
Q8ZP88	tRNA 2-thiocytidine biosynthesis protein TtcA OS=Salmonella typhimurium (strain LT2 / SGSC1412 / ATCC 700720) GN=ttcA PE=1 SV=1 - [TTCA_SALTY]	23.15	1	4	4	10	Pf01171	1.62614e+07	2.73555e+07	13.7163	19.94	3	5	19.5984	18.01	3	5	311	35.3351	6.32861
Q8ZLN5	Transmembrane protein affecting septum formation and cell membrane permeability OS=Salmonella typhimurium (strain LT2 / SGSC1412 / ATCC 700720) GN=acrE PE=4 SV=1 - [Q8ZLN5_SALTY]	23.12	1	2	4	7	Pf00529; Pf12700; Pf13437; Pf13533	2.21292e+06	1.49303e+06	4.31925	12.73	3	4	4.95451	22.34	3	3	385	40.9382	6.56592
Q8ZNX3	Putative periplasmic or exported protein OS=Salmonella typhimurium (strain LT2 / SGSC1412 / ATCC 700720) GN=STM1873 PE=4 SV=1 - [Q8ZNX3_SALTY]	23.08	1	2	2	3	Pf10709	2.82954e+06	3.48343e+06	7.87625	23.08	2	2	2.82959	7.69	1	1	117	12.7208	8.88037
Q7CPR8	Putative SH3 domain protein OS=Salmonella typhimurium (strain LT2 / SGSC1412 / ATCC 700720) GN=ygiM PE=4 SV=1 - [Q7CPR8_SALTY]	23.04	1	4	4	7	Pf08239	7.91051e+06	5.93558e+06	14.1481	23.04	4	4	10.1606	15.2	3	3	204	22.841	9.30518
Q8ZMX4	Thioredoxin OS=Salmonella typhimurium (strain LT2 / SGSC1412 / ATCC 700720) GN=trxC PE=3 SV=1 - [Q8ZMX4_SALTY]	23.02	1	2	2	7	Pf00085; Pf00578; Pf08534; Pf13098; Pf13717; Pf13719; Pf13899; Pf13905; Pf14595	8.56647e+06	7.59564e+06	12.5548	23.02	2	3	18.6422	23.02	2	4	139	15.5497	5.33838
H9L495	Secretion system apparatus protein OS=Salmonella typhimurium (strain LT2 / SGSC1412 / ATCC 700720) GN=ssaC PE=3 SV=1 - [H9L495_SALTY]	22.94	1	4	4	5	Pf00263; Pf03958	5.80445e+06	2.4227e+06	5.81516	13.88	2	3	0	9.05	2	2	497	54.0794	8.27979
P37592	Outer membrane porin protein OmpD OS=Salmonella typhimurium (strain LT2 / SGSC1412 / ATCC 700720) GN=ompD PE=1 SV=2 - [OMPD_SALTY]	22.93	4	6	6	16	Pf00267; Pf13609	9.54875e+06	9.84701e+06	34.7053	22.93	6	8	34.6332	22.93	6	8	362	39.6551	4.86865
Q8ZME4	Putative pyrophosphatase OS=Salmonella typhimurium (strain LT2 / SGSC1412 / ATCC 700720) GN=mazG PE=4 SV=1 - [Q8ZME4_SALTY]	22.93	1	3	3	7	Pf03819	8.0735e+06	6.24438e+06	16.5782	22.93	3	4	11.3635	22.93	3	3	266	30.8113	4.75439
P40613	Surface presentation of antigens protein SpaN OS=Salmonella typhimurium (strain LT2 / SGSC1412 / ATCC 700720) GN=spaN PE=3 SV=1 - [SPAN_SALTY]	22.92	1	5	5	7	Pf02510; Pf15575	6.41895e+06	3.73294e+07	11.3232	14.29	3	3	2.00269	19.35	3	4	336	36.4154	6.66846
P30012	Nicotinate-nucleotide pyrophosphorylase [carboxylating] OS=Salmonella typhimurium (strain LT2 / SGSC1412 / ATCC 700720) GN=nadC PE=1 SV=3 - [NADC_SALTY]	22.9	1	5	5	8	Pf01729; Pf02749	7.41788e+06	6.64086e+06	13.86	10.44	2	3	18.1942	22.9	5	5	297	32.5398	5.12256
Q8ZLB6	Cellulose biosynthesis protein BcsQ OS=Salmonella typhimurium (strain LT2 / SGSC1412 / ATCC 700720) GN=bcsQ PE=3 SV=1 - [BCSQ_SALTY]	22.8	1	3	3	3	Pf06564; Pf13614	6.19129e+06	0	9.00199	15.6	2	2	2.41952	15.6	1	1	250	27.4401	5.56689
Q8ZR88	tRNA 2-selenouridine synthase OS=Salmonella typhimurium (strain LT2 / SGSC1412 / ATCC 700720) GN=selU PE=1 SV=1 - [SELU_SALTY]	22.8	1	5	5	8	Pf00581	9.88937e+06	9.068e+06	9.34625	8.52	1	2	28.1584	22.8	5	6	364	41.3021	8.17725
Q8ZLB5	Cellulose biosynthesis protein BcsE OS=Salmonella typhimurium (strain LT2 / SGSC1412 / ATCC 700720) GN=bcsE PE=4 SV=1 - [BCSE_SALTY]	22.75	1	6	6	13	Pf10995	2.2849e+07	6.73416e+06	28.8525	22.75	6	9	16.5888	13.38	3	4	523	59.2253	6.80029
Q8ZQG9	ATP-dependent Clp protease proteolytic subunit OS=Salmonella typhimurium (strain LT2 / SGSC1412 / ATCC 700720) GN=STM0912 PE=3 SV=1 - [Q8ZQG9_SALTY]	22.66	1	6	6	8	Pf00574; Pf01972; Pf10124	303501	696574	4.09104	11.26	3	4	5.56466	11.4	3	4	728	78.9758	6.40479
Q7CR27	Cytochrome o ubiquinol oxidase subunit I OS=Salmonella typhimurium (strain LT2 / SGSC1412 / ATCC 700720) GN=cyoB PE=3 SV=1 - [Q7CR27_SALTY]	22.62	1	9	9	21	Pf00115	5.02117e+07	3.80274e+07	46.7822	14.48	8	14	19.4322	17.8	5	7	663	74.2322	7.04932
Q8ZPE9	Putative outer membrane or secreted lipoprotein OS=Salmonella typhimurium (strain LT2 / SGSC1412 / ATCC 700720) GN=STM1561 PE=4 SV=1 - [Q8ZPE9_SALTY]	22.61	1	4	4	6	Pf06884	2.69551e+06	0	23.0501	22.61	4	6					261	28.8447	7.07861
Q8ZL49	3-deoxy-D-manno-octulosonic-acid transferase OS=Salmonella typhimurium (strain LT2 / SGSC1412 / ATCC 700720) GN=kdtA PE=4 SV=1 - [Q8ZL49_SALTY]	22.59	1	6	6	6	Pf00534; Pf01548; Pf04413	2.14215e+06	2.15233e+06	17.625	13.88	4	4	3.15843	12.94	2	2	425	47.2685	9.65674
Q8ZP57	Secreted effector kinase SteC OS=Salmonella typhimurium (strain LT2 / SGSC1412 / ATCC 700720) GN=steC PE=1 SV=1 - [STEC_SALTY]	22.54	1	5	5	6	Pf00069	4.66506e+06	5.91377e+06	22.2775	14.22	4	5	0	8.32	1	1	457	52.2692	5.33838
Q7CPA4	Putative alkylphosphonate uptake protein in phosphonate metabolism OS=Salmonella typhimurium (strain LT2 / SGSC1412 / ATCC 700720) GN=phnA PE=4 SV=1 - [Q7CPA4_SALTY]	22.52	1	2	2	3	Pf03831; Pf08271; Pf08274; Pf11781	7.55189e+06	8.35509e+06	5.51325	15.32	1	1	8.64369	22.52	2	2	111	12.2809	5.10986
P63521	Long-chain-fatty-acid--CoA ligase OS=Salmonella typhimurium (strain LT2 / SGSC1412 / ATCC 700720) GN=fadD PE=3 SV=1 - [LCFA_SALTY]	22.46	1	4	4	8	Pf00501; Pf13193	1.48959e+07	5247323	16.3116	16.04	3	7	0	6.42	1	1	561	62.1833	6.69775
Q08016	Ornithine carbamoyltransferase OS=Salmonella typhimurium (strain LT2 / SGSC1412 / ATCC 700720) GN=argI PE=3 SV=3 - [OTC_SALTY]	22.46	1	2	4	5	Pf00185; Pf02729	3.20384e+06	3.02719e+06	13.2695	22.46	4	4	2.52164	2.4	1	1	334	36.7174	5.57959
Q7CQW6	Molybdopterin biosynthesis, protein B OS=Salmonella typhimurium (strain LT2 / SGSC1412 / ATCC 700720) GN=moaB PE=4 SV=1 - [Q7CQW6_SALTY]	22.35	1	3	3	5	Pf00994	1.10639e+07	1.27229e+07	8.77149	17.06	2	2	12.163	22.35	3	3	170	18.5284	5.56689
P26403	O antigen biosynthesis rhamnosyltransferase RfbN OS=Salmonella typhimurium (strain LT2 / SGSC1412 / ATCC 700720) GN=rfbN PE=3 SV=1 - [RFBN_SALTY]	22.29	1	5	5	9	Pf00535; Pf13506; Pf13632; Pf13641	8.85245e+06	6.7943e+06	17.7153	19.11	4	4	19.1925	22.29	5	5	314	35.4862	8.82178
Q8ZKQ6	Autoinducer 2 kinase LsrK OS=Salmonella typhimurium (strain LT2 / SGSC1412 / ATCC 700720) GN=lsrK PE=1 SV=1 - [LSRK_SALTY]	22.26	1	8	8	10	Pf00370; Pf02782	6.52636e+06	1.41645e+07	12.1319	7.74	3	3	26.4281	19.06	7	7	530	57.4031	6.04932
Q8ZRQ3	Transpeptidase of penicillin-binding protein 1b OS=Salmonella typhimurium (strain LT2 / SGSC1412 / ATCC 700720) GN=mrcB PE=4 SV=1 - [Q8ZRQ3_SALTY]	22.26	1	12	12	19	Pf00905; Pf00912; Pf14812; Pf14814	4.46663e+06	4.48348e+06	42.869	14.64	9	10	32.4152	17.74	8	9	840	93.8082	9.23193
Q8ZRM5	Putative drug efflux protein (Perhaps for chloramphenicol) OS=Salmonella typhimurium (strain LT2 / SGSC1412 / ATCC 700720) GN=STM0257 PE=4 SV=1 - [Q8ZRM5_SALTY]	22.25	1	2	2	3	Pf07690	4.55013e+06	0	0	14.58	1	2	2.6486	7.67	1	1	391	40.6024	9.72998
Q8ZLR5	Sensory histidine kinase in two-component regulatory system with ArcA OS=Salmonella typhimurium (strain LT2 / SGSC1412 / ATCC 700720) GN=arcB PE=4 SV=1 - [Q8ZLR5_SALTY]	22.24	1	8	8	12	Pf00072; Pf00512; Pf00989; Pf01627; Pf02518; Pf08448; Pf09789; Pf10186; Pf10498; Pf13426; Pf13863; Pf14988	9.28948e+06	9.68715e+06	19.0846	14.4	6	7	16.0762	13.88	5	5	778	87.9407	5.13525
Q93GR9	DNA replication OS=Salmonella typhimurium (strain LT2 / SGSC1412 / ATCC 700720) GN=repA2 PE=4 SV=1 - [Q93GR9_SALTY]	22.19	1	5	5	10		7.44063e+06	6.4707e+06	20.5884	22.19	5	6	11.4844	19.15	4	4	329	37.5011	9.62744
P0A2K1	Tryptophan synthase beta chain OS=Salmonella typhimurium (strain LT2 / SGSC1412 / ATCC 700720) GN=trpB PE=1 SV=2 - [TRPB_SALTY]	22.17	1	3	3	4	Pf00291	6.08572e+06	2.7273e+06	3.52901	12.59	1	1	13.2613	22.17	3	3	397	42.8406	6.31592
H9L494	Resistance to complement killing OS=Salmonella typhimurium (strain LT2 / SGSC1412 / ATCC 700720) GN=rcK PE=4 SV=1 - [H9L494_SALTY]	22.16	1	2	2	2	Pf06316; Pf13505	2.98598e+06	0	0	7.57	1	1	0	14.59	1	1	185	19.7081	9.72998
Q8ZNU1	Putative cell wall-associated hydrolase OS=Salmonella typhimurium (strain LT2 / SGSC1412 / ATCC 700720) GN=STM1940 PE=4 SV=1 - [Q8ZNU1_SALTY]	22.13	1	3	3	3	Pf00877; Pf12913; Pf12914	3.42705e+06	0	4.49804	22.13	3	3					479	54.3445	9.15869
Q7CPS3	Putative cytoplasmic protein OS=Salmonella typhimurium (strain LT2 / SGSC1412 / ATCC 700720) GN=ygiN PE=4 SV=1 - [Q7CPS3_SALTY]	22.12	1	2	2	5	Pf03992	7.09356e+06	6.999e+06	10.1296	15.38	1	2	10.5101	22.12	2	3	104	11.5759	5.90967
Q7CQS8	Sulfurtransferase TusE OS=Salmonella typhimurium (strain LT2 / SGSC1412 / ATCC 700720) GN=tusE PE=3 SV=1 - [TUSE_SALTY]	22.02	1	2	2	3	Pf04358	1.8858e+06	6.72199e+06	4.43369	11.93	1	1	8.63289	22.02	2	2	109	12.2924	8.104
Q8ZP82	Putative transcriptional regulator OS=Salmonella typhimurium (strain LT2 / SGSC1412 / ATCC 700720) GN=STM1664 PE=4 SV=1 - [Q8ZP82_SALTY]	22	1	2	2	2	Pf01381; Pf02311; Pf07883; Pf12844; Pf13443; Pf13560	2.08601e+06	0	5.36184	22	2	2					200	21.736	6.53662
Q7CQY9	Glutamate/aspartate transporter OS=Salmonella typhimurium (strain LT2 / SGSC1412 / ATCC 700720) GN=gltL PE=3 SV=1 - [Q7CQY9_SALTY]	21.99	1	4	4	4	Pf00005; Pf13304; Pf13558	7.75577e+06	0	16.6055	21.99	4	4					241	26.5889	7.91357
Q7CQE6	Putative hydrogenase-1 protein OS=Salmonella typhimurium (strain LT2 / SGSC1412 / ATCC 700720) GN=STM1791 PE=4 SV=1 - [Q7CQE6_SALTY]	21.99	1	2	2	5	Pf04809	3.1255e+06	3.26265e+06	3.90283	16.67	1	1	18.2321	21.99	2	4	282	30.9808	5.23682
Q8ZPV4	Putative periplasmic protein OS=Salmonella typhimurium (strain LT2 / SGSC1412 / ATCC 700720) GN=STM1300 PE=4 SV=1 - [Q8ZPV4_SALTY]	21.98	1	2	2	2	Pf07383	0	1.04543e+07					7.31076	21.98	2	2	91	10.2132	8.52881
P0A1R4	Imidazole glycerol phosphate synthase subunit HisH OS=Salmonella typhimurium (strain LT2 / SGSC1412 / ATCC 700720) GN=hisH PE=3 SV=1 - [HIS5_SALTY]	21.94	1	3	3	5	Pf00117; Pf07175; Pf07685; Pf07722	4.38373e+06	6.60013e+06	13.0303	21.94	3	3	8.44539	14.8	2	2	196	21.69	6.17627
P0A2G1	SsrA-binding protein OS=Salmonella typhimurium (strain LT2 / SGSC1412 / ATCC 700720) GN=smpB PE=3 SV=2 - [SSRP_SALTY]	21.88	1	2	2	4	Pf01668	1.08713e+07	4.64346e+06	6.92163	16.88	1	2	5.3588	21.88	2	2	160	18.2207	9.86182
P30878	Melibiose carrier protein OS=Salmonella typhimurium (strain LT2 / SGSC1412 / ATCC 700720) GN=melB PE=3 SV=3 - [MELB_SALTY]	21.85	1	2	2	3	Pf13347	0	0	0	11.34	1	2	0	10.5	1	1	476	52.7659	8.82178
Q8ZQX4	Uncharacterized lipoprotein ChiQ OS=Salmonella typhimurium (strain LT2 / SGSC1412 / ATCC 700720) GN=chiQ PE=2 SV=1 - [CHIQ_SALTY]	21.82	1	2	2	2	Pf08139; Pf13982	3102760	0	8.32537	21.82	2	2					110	12.2291	7.18115
P0A2A5	50S ribosomal protein L28 OS=Salmonella typhimurium (strain LT2 / SGSC1412 / ATCC 700720) GN=rpmB PE=3 SV=2 - [RL28_SALTY]	21.79	1	2	2	4	Pf00830	1.4117e+08	3.08863e+08	5.82969	21.79	2	2	5.86038	21.79	2	2	78	9.0449	11.4146
Q8ZRS7	Putative restriction endonuclease OS=Salmonella typhimurium (strain LT2 / SGSC1412 / ATCC 700720) GN=STM0159 PE=4 SV=1 - [Q8ZRS7_SALTY]	21.79	1	4	4	5	Pf01844	2.20901e+06	2.74683e+06	0	6.07	1	1	11.2116	21.79	4	4	280	32.652	8.23584
P67524	Primosomal protein 1 OS=Salmonella typhimurium (strain LT2 / SGSC1412 / ATCC 700720) GN=dnaT PE=3 SV=1 - [DNAT_SALTY]	21.79	1	2	2	2		0	1.76943e+06					7.38985	21.79	2	2	179	19.4938	5.73193
O68446	HTH-type transcriptional repressor PurR OS=Salmonella typhimurium (strain LT2 / SGSC1412 / ATCC 700720) GN=purR PE=3 SV=3 - [PURR_SALTY]	21.7	1	6	6	7	Pf00356; Pf00532; Pf13377; Pf13407; Pf14493	2.43671e+06	3.13654e+06	1.86094	6.45	2	2	18.1966	18.48	5	5	341	38.0241	6.62451
Q8ZN70	Transcriptional repressor of gcv operon OS=Salmonella typhimurium (strain LT2 / SGSC1412 / ATCC 700720) GN=gcvR PE=4 SV=1 - [Q8ZN70_SALTY]	21.7	1	2	2	5	Pf01842; Pf13740	6.45089e+06	1.41961e+07	6.63795	21.7	2	3	4.90782	8.49	1	2	212	23.1488	5.74463
Q8ZQ01	Transcription-repair coupling factor OS=Salmonella typhimurium (strain LT2 / SGSC1412 / ATCC 700720) GN=mfd PE=4 SV=1 - [Q8ZQ01_SALTY]	21.69	1	17	17	27	Pf00270; Pf00271; Pf02559; Pf03461; Pf04851; Pf14814	1.26824e+07	1.3633e+07	37.8571	14.11	10	13	44.4234	15.51	12	14	1148	129.827	6.25244
Q7CQT3	Putative inner membrane protein OS=Salmonella typhimurium (strain LT2 / SGSC1412 / ATCC 700720) GN=yccF PE=4 SV=1 - [Q7CQT3_SALTY]	21.62	1	2	2	3	Pf03733	1.03093e+07	6.98252e+06	0	14.19	1	1	3.84424	21.62	2	2	148	16.3599	9.62744
Q8ZNR1	Putative glycosyl transferase OS=Salmonella typhimurium (strain LT2 / SGSC1412 / ATCC 700720) GN=wcaI PE=4 SV=1 - [Q8ZNR1_SALTY]	21.62	1	3	3	4	Pf00534; Pf13579	1.61333e+06	870607	0	21.62	3	3	2.24529	6.88	1	1	407	44.9637	9.49561
Q8ZLD3	Putative L-asparaginase OS=Salmonella typhimurium (strain LT2 / SGSC1412 / ATCC 700720) GN=STM3598 PE=3 SV=1 - [Q8ZLD3_SALTY]	21.61	1	4	4	7	Pf00710	7.19394e+06	6.26766e+06	14.7629	17.58	3	3	15.5443	21.61	4	4	347	36.9113	7.13721
Q8ZLV6	Putative ribokinase family sugar kinase OS=Salmonella typhimurium (strain LT2 / SGSC1412 / ATCC 700720) GN=STM3251 PE=4 SV=1 - [Q8ZLV6_SALTY]	21.59	1	3	3	4	Pf00294	6.66434e+06	4.84755e+06	10.5912	13.65	2	2	9.62557	17.46	2	2	315	34.4735	7.2251
Q8ZL70	Selenocysteinyl-tRNA-specific translation factor OS=Salmonella typhimurium (strain LT2 / SGSC1412 / ATCC 700720) GN=selB PE=4 SV=1 - [Q8ZL70_SALTY]	21.59	1	8	8	11	Pf00009; Pf01926; Pf03144; Pf08477; Pf09106; Pf09107	3.90678e+06	7.45493e+06	19.0513	13.8	5	5	26.8664	17.53	6	6	616	68.6088	6.94678
Q8ZLL2	Putative ATPase component of ABC transporter OS=Salmonella typhimurium (strain LT2 / SGSC1412 / ATCC 700720) GN=yheS PE=3 SV=1 - [Q8ZLL2_SALTY]	21.57	1	7	7	11	Pf00005; Pf04111; Pf05833; Pf12848; Pf13304	2.02099e+06	4.32345e+06	16.8073	13.39	4	5	25.0938	15.12	6	6	635	71.5429	5.71924
P37416	Bifunctional protein BirA OS=Salmonella typhimurium (strain LT2 / SGSC1412 / ATCC 700720) GN=birA PE=3 SV=2 - [BIRA_SALTY]	21.56	1	4	4	8	Pf02237; Pf03099; Pf08279	6.83737e+06	9.82515e+06	17.7295	12.5	2	3	26.2767	21.56	4	5	320	35.3728	6.41748
Q7DAP1	Alpha-helical coiled coil protein OS=Salmonella typhimurium (strain LT2 / SGSC1412 / ATCC 700720) GN=tlpA PE=4 SV=1 - [Q7DAP1_SALTY]	21.56	1	6	6	13	Pf12128	5.16281e+06	5.88551e+06	23.849	18.06	5	6	26.4862	18.33	5	7	371	41.455	4.85596
P0A1F2	Diaminopimelate epimerase OS=Salmonella typhimurium (strain LT2 / SGSC1412 / ATCC 700720) GN=dapF PE=3 SV=1 - [DAPF_SALTY]	21.53	1	3	3	8	Pf01678	7.82886e+06	8.38163e+06	29.2051	21.53	3	5	17.2532	15.33	2	3	274	30.3173	6.60986
Q8ZPG9	Putative hydrogenase-1 small subunit OS=Salmonella typhimurium (strain LT2 / SGSC1412 / ATCC 700720) GN=STM1539 PE=3 SV=1 - [Q8ZPG9_SALTY]	21.53	1	4	4	5	Pf01058; Pf14720	1.79021e+07	5.29485e+06	17.0538	21.53	4	4	4.41053	8.72	1	1	367	40.0039	8.01611
P18949	Cystathionine beta-lyase OS=Salmonella typhimurium (strain LT2 / SGSC1412 / ATCC 700720) GN=metC PE=3 SV=2 - [METC_SALTY]	21.52	1	6	6	9	Pf00266; Pf01053	9.2525e+06	6.68918e+06	6.92357	11.65	2	2	12.7518	21.52	6	7	395	42.8449	6.59521
Q8ZPS6	Anti-FlhC(2)FlhD(4) factor YdiV OS=Salmonella typhimurium (strain LT2 / SGSC1412 / ATCC 700720) GN=ydiV PE=1 SV=1 - [YDIV_SALTY]	21.52	1	2	2	2	Pf00563	1.8436e+06	173111	4.0451	10.13	1	1	1.93506	11.39	1	1	237	26.4066	4.93213
P67693	Cell division protein ZapD OS=Salmonella typhimurium (strain LT2 / SGSC1412 / ATCC 700720) GN=zapD PE=3 SV=1 - [ZAPD_SALTY]	21.46	1	4	4	5	Pf07072	1.12818e+07	4.66053e+06	8.36339	8.91	2	2	7.08492	17	3	3	247	28.4079	6.43018
Q8ZMM8	Secreted effector protein pipB2 OS=Salmonella typhimurium (strain LT2 / SGSC1412 / ATCC 700720) GN=pipB2 PE=1 SV=1 - [PIPB2_SALTY]	21.43	1	4	4	4	Pf00805; Pf13599	4.96149e+06	0	22.8887	21.43	4	4					350	37.2499	4.69092
P41783	Protein PrgH OS=Salmonella typhimurium (strain LT2 / SGSC1412 / ATCC 700720) GN=prgH PE=1 SV=1 - [PRGH_SALTY]	21.43	1	5	6	6	Pf09480	1.56429e+07	0	16.4394	14.29	5	5	2.04634	7.14	1	1	392	44.4319	5.99854
Q9L6P4	Putative hydrolase of the HAD superfamily OS=Salmonella typhimurium (strain LT2 / SGSC1412 / ATCC 700720) GN=yigB PE=4 SV=1 - [Q9L6P4_SALTY]	21.43	1	3	3	4	Pf00702; Pf13242; Pf13419	2.19405e+06	3.89588e+06	2.84505	3.78	1	1	8.70852	21.43	3	3	238	27.0378	6.96143
Q8ZL84	IclR family transcriptional repressor OS=Salmonella typhimurium (strain LT2 / SGSC1412 / ATCC 700720) GN=yiaJ PE=4 SV=1 - [Q8ZL84_SALTY]	21.43	1	4	4	7	Pf01614; Pf09339; Pf12802	3.86364e+06	4.58831e+06	14.4264	17.67	3	3	16.0047	21.43	4	4	266	29.446	7.00537
P0A1J7	Flagella synthesis protein FlgN OS=Salmonella typhimurium (strain LT2 / SGSC1412 / ATCC 700720) GN=flgN PE=3 SV=1 - [FLGN_SALTY]	21.43	1	2	2	2	Pf05130	0	8.73299e+06					11.1458	21.43	2	2	140	15.9791	5.52881
Q8ZQB7	Chromosome partition protein MukF OS=Salmonella typhimurium (strain LT2 / SGSC1412 / ATCC 700720) GN=mukF PE=3 SV=1 - [MUKF_SALTY]	21.36	1	7	7	9	Pf03882	9.36581e+06	7.4555e+06	12.6052	14.77	5	5	14.5681	12.05	4	4	440	50.4296	4.94482
Q8ZS03	Putative thiol-disulfide isomerase OS=Salmonella typhimurium (strain LT2 / SGSC1412 / ATCC 700720) GN=bcfH PE=4 SV=1 - [Q8ZS03_SALTY]	21.35	1	2	2	2	Pf01323; Pf13462	8.5775e+06	2.76182e+07	0	14.23	1	1	0	7.12	1	1	281	30.4224	6.43018
Q56078	Periplasmic beta-glucosidase OS=Salmonella typhimurium (strain LT2 / SGSC1412 / ATCC 700720) GN=bglX PE=3 SV=2 - [BGLX_SALTY]	21.31	1	12	12	25	Pf00933; Pf01915; Pf14310	6.54074e+06	6.94903e+06	64.1532	20	11	14	38.4595	17.52	10	11	765	83.3394	6.20166
P0A273	LexA repressor OS=Salmonella typhimurium (strain LT2 / SGSC1412 / ATCC 700720) GN=lexA PE=3 SV=1 - [LEXA_SALTY]	21.29	1	4	4	6	Pf00717; Pf01726	5.3399e+06	3.63868e+06	14.1537	16.83	3	3	10.0036	21.29	3	3	202	22.2908	6.13818
Q8ZQD7	Cytochrome-related transporter OS=Salmonella typhimurium (strain LT2 / SGSC1412 / ATCC 700720) GN=cydC PE=3 SV=1 - [Q8ZQD7_SALTY]	21.29	1	7	7	17	Pf00005; Pf00664; Pf01926	6.81018e+06	7.57827e+06	49.6674	19.9	6	9	38.7285	15.18	6	8	573	62.9496	8.06006
Q8ZR80	Putative NCS1 family, allantoin transport protein OS=Salmonella typhimurium (strain LT2 / SGSC1412 / ATCC 700720) GN=allP PE=4 SV=1 - [Q8ZR80_SALTY]	21.28	1	2	2	2	Pf02133	3089202	3.12593e+06	0	11.9	1	1	0	9.38	1	1	437	46.736	9.01221
Q8ZLZ8	NADPH specific quinone oxidoreductase OS=Salmonella typhimurium (strain LT2 / SGSC1412 / ATCC 700720) GN=mdaB PE=4 SV=1 - [Q8ZLZ8_SALTY]	21.24	1	2	2	4	Pf02525	2.2707e+06	2.09334e+07	6.41086	10.36	1	1	17.8922	21.24	2	3	193	21.7708	6.29053
Q8ZLA3	Putative acetyltransferase OS=Salmonella typhimurium (strain LT2 / SGSC1412 / ATCC 700720) GN=yiaC PE=4 SV=1 - [Q8ZLA3_SALTY]	21.23	1	3	3	3	Pf00583; Pf13508; Pf13527; Pf13673	2.25692e+06	1.54416e+06	3.77919	8.22	1	1	5.27879	13.01	2	2	146	16.9345	5.46533
P37178	Phosphoenolpyruvate-protein phosphotransferase PtsP OS=Salmonella typhimurium (strain LT2 / SGSC1412 / ATCC 700720) GN=ptsP PE=3 SV=2 - [PT1P_SALTY]	21.12	1	8	8	17	Pf00391; Pf01590; Pf02896; Pf05524; Pf13185; Pf13492	5.68421e+06	1.83987e+06	22.8238	16.58	5	8	33.3769	14.3	5	9	748	83.5736	5.93506
Q8ZMI8	Hydrogenase 3, membrane subunit OS=Salmonella typhimurium (strain LT2 / SGSC1412 / ATCC 700720) GN=hycC PE=3 SV=1 - [Q8ZMI8_SALTY]	21.05	1	3	3	3	Pf00361	1.12027e+07	658468	0	7.73	1	1	0	13.32	2	2	608	63.7315	9.29053
Q8ZK08	Probable transcriptional regulatory protein YeeN OS=Salmonella typhimurium (strain LT2 / SGSC1412 / ATCC 700720) GN=yeeN PE=3 SV=2 - [YEEN_SALTY]	21.01	1	4	4	7	Pf01709	3.74935e+06	7.54985e+06	11.6774	18.07	3	3	11.6976	21.01	4	4	238	25.7111	4.81787
Q9S4Z2	Putative outer membrane protein OS=Salmonella typhimurium (strain LT2 / SGSC1412 / ATCC 700720) GN=STM0509 PE=4 SV=1 - [Q9S4Z2_SALTY]	20.95	1	2	2	5	Pf13609	6.29465e+07	0	0	11.14	1	4	0	9.81	1	1	377	42.3434	5.59229
Q8ZQX9	Transcriptional repressor of nag (N-acetylglucosamine) operon (NagC/XylR family) OS=Salmonella typhimurium (strain LT2 / SGSC1412 / ATCC 700720) GN=nagC PE=4 SV=1 - [Q8ZQX9_SALTY]	20.94	1	5	5	8	Pf00480; Pf01047; Pf01325; Pf04079; Pf13412	4.50484e+06	9.63507e+06	16.2573	13.79	3	3	23.8421	20.94	5	5	406	44.4136	7.72314
P0A2E5	RNA polymerase sigma factor RpoS OS=Salmonella typhimurium (strain LT2 / SGSC1412 / ATCC 700720) GN=rpoS PE=3 SV=1 - [RPOS_SALTY]	20.91	1	3	4	5	Pf00140; Pf04539; Pf04542; Pf04545	5.92847e+06	5.83579e+06	21.3639	20.91	4	4	3.20751	3.03	1	1	330	37.9097	4.91943
Q9XDM9	Propanediol utilization protein OS=Salmonella typhimurium (strain LT2 / SGSC1412 / ATCC 700720) GN=pduS PE=4 SV=1 - [Q9XDM9_SALTY]	20.84	1	2	3	3	Pf01512; Pf10531; Pf12838; Pf13183; Pf13375; Pf13484; Pf13534	2.07322e+07	48208.2	0	7.98	1	1	0	20.84	2	2	451	48.3586	8.47021
Q9X6M5	Guanylate kinase OS=Salmonella typhimurium (strain LT2 / SGSC1412 / ATCC 700720) GN=gmk PE=3 SV=1 - [KGUA_SALTY]	20.77	1	3	3	7	Pf00625; Pf03193	4.86875e+06	6.42933e+06	8.60501	16.43	2	3	17.8798	20.77	3	4	207	23.484	6.65381
P19816	Lipopolysaccharide 1,3-galactosyltransferase OS=Salmonella typhimurium (strain LT2 / SGSC1412 / ATCC 700720) GN=rfaI PE=3 SV=4 - [RFAI_SALTY]	20.77	1	4	4	5	Pf01501; Pf08437	1.15452e+07	5.78964e+06	4.0217	4.75	1	1	9.09251	20.77	4	4	337	38.8807	6.29053
Q8ZRJ7	Acyl-coenzyme A dehydrogenase OS=Salmonella typhimurium (strain LT2 / SGSC1412 / ATCC 700720) GN=fadE PE=2 SV=1 - [FADE_SALTY]	20.76	1	8	8	8	Pf00441; Pf02770; Pf02771; Pf09317	1.56122e+07	4.40453e+06	26.3702	18.06	7	7	0	2.7	1	1	814	89.1597	7.94287
Q8ZNP7	Putative cytoplasmic protein OS=Salmonella typhimurium (strain LT2 / SGSC1412 / ATCC 700720) GN=STM2133 PE=4 SV=1 - [Q8ZNP7_SALTY]	20.75	1	2	2	2	Pf14284	0	5.17331e+06	0	15.31	1	1	0	5.44	1	1	294	33.7231	6.58057
Q8ZRW1	Dihydrofolate reductase OS=Salmonella typhimurium (strain LT2 / SGSC1412 / ATCC 700720) GN=folA PE=3 SV=1 - [Q8ZRW1_SALTY]	20.75	1	2	2	4	Pf00186	4.53549e+06	6.21707e+06	9.12307	20.75	2	2	9.06226	20.75	2	2	159	17.9589	4.99561
Q8ZPE6	Formate dehydrogenase-N, Fe-S beta subunit OS=Salmonella typhimurium (strain LT2 / SGSC1412 / ATCC 700720) GN=fdnH PE=4 SV=1 - [Q8ZPE6_SALTY]	20.75	1	2	2	3	Pf09163; Pf12838; Pf13187; Pf13237; Pf13247; Pf14697	0	1.05902e+06					2.37219	20.75	2	3	294	32.2926	6.13818
Q8ZLZ7	Putative esterase OS=Salmonella typhimurium (strain LT2 / SGSC1412 / ATCC 700720) GN=yqiA PE=4 SV=1 - [Q8ZLZ7_SALTY]	20.73	1	2	2	4	Pf05728	2.11801e+06	4.46e+06	7.12129	20.73	2	2	9.08425	20.73	2	2	193	21.6427	4.98291
Q7CQY8	Glutamate/aspartate transporter OS=Salmonella typhimurium (strain LT2 / SGSC1412 / ATCC 700720) GN=gltJ PE=3 SV=1 - [Q7CQY8_SALTY]	20.73	1	4	4	5	Pf00528	3.32024e+06	297083	7.13726	13.01	3	3	2.84036	13.82	1	2	246	27.3445	8.42627
Q7CQD8	Mannose-specific enzyme IIC OS=Salmonella typhimurium (strain LT2 / SGSC1412 / ATCC 700720) GN=manY PE=4 SV=1 - [Q7CQD8_SALTY]	20.68	1	3	3	7	Pf03609	1.60528e+07	9.03654e+06	19.2444	20.68	3	4	11.6802	20.68	3	3	266	27.4746	4.98291
Q8ZLR0	Putative cytosine deaminase OS=Salmonella typhimurium (strain LT2 / SGSC1412 / ATCC 700720) GN=STM3334 PE=4 SV=1 - [Q8ZLR0_SALTY]	20.66	1	4	4	9	Pf01979; Pf07969; Pf13147; Pf13594	358138	1.49244e+07	2.91966	4.46	1	1	21.1225	20.66	4	8	426	47.5962	6.40479
P14147	Virulence sensor histidine kinase PhoQ OS=Salmonella typhimurium (strain LT2 / SGSC1412 / ATCC 700720) GN=phoQ PE=1 SV=2 - [PHOQ_SALTY]	20.53	1	4	4	7	Pf00512; Pf02518; Pf08918; Pf14501	5.95811e+06	1.04269e+07	4.50735	13.55	3	4	9.63056	10.68	2	3	487	55.4319	6.37939
Q7CQZ4	Putative LysR family transcriptional regulator OS=Salmonella typhimurium (strain LT2 / SGSC1412 / ATCC 700720) GN=ybeF PE=4 SV=1 - [Q7CQZ4_SALTY]	20.5	1	4	4	4	Pf00126; Pf03466	5.02236e+06	0	12.8088	20.5	4	4					317	36.1558	6.52197
Q8ZKP8	Putative epimerase LsrE OS=Salmonella typhimurium (strain LT2 / SGSC1412 / ATCC 700720) GN=lsrE PE=2 SV=1 - [LSRE_SALTY]	20.47	1	2	2	5	Pf00834	7.42332e+06	0	2.80222	20.47	2	5					254	27.6174	6.12549
Q7CPJ9	Putative acetyltransferase OS=Salmonella typhimurium (strain LT2 / SGSC1412 / ATCC 700720) GN=yhhK PE=4 SV=1 - [Q7CPJ9_SALTY]	20.47	1	2	2	4	Pf00583; Pf12568; Pf13508	6.36309e+06	1.87511e+07	9.04023	20.47	2	2	8.74421	20.47	2	2	127	14.4714	6.80029
Q7CQV3	Putative cytoplasmic protein OS=Salmonella typhimurium (strain LT2 / SGSC1412 / ATCC 700720) GN=yliH PE=4 SV=1 - [Q7CQV3_SALTY]	20.47	1	2	2	2	Pf10799	0	1.7495e+06					5.29646	20.47	2	2	127	14.2573	6.78564
Q7CQV6	Putative hydrolase of the HAD superfamily OS=Salmonella typhimurium (strain LT2 / SGSC1412 / ATCC 700720) GN=ybiV(1) PE=4 SV=1 - [Q7CQV6_SALTY]	20.45	1	2	3	3	Pf00702; Pf05116; Pf08282	0	3.35561e+06	2.55357	8.55	1	1	3.8483	11.9	2	2	269	30.3394	6.31592
P31570	Cob(I)yrinic acid a,c-diamide adenosyltransferase OS=Salmonella typhimurium (strain LT2 / SGSC1412 / ATCC 700720) GN=btuR PE=1 SV=1 - [BTUR_SALTY]	20.41	1	3	3	6	Pf02572; Pf12557	6.649e+06	1.2151e+07	20.5725	20.41	3	5	2.28797	8.16	1	1	196	21.712	6.53662
Q8ZL18	Putative phosphotransferase system mannitol/fructose-specific IIA domain containing protein OS=Salmonella typhimurium (strain LT2 / SGSC1412 / ATCC 700720) GN=STM3784 PE=1 SV=1 - [Q8ZL18_SALTY]	20.38	1	2	2	3	Pf00359	7.85406e+06	1.91748e+07	4.6029	20.38	2	2	2.01129	14.65	1	1	157	17.81	4.86865
Q8ZP34	Response regulator in two-component regulatory system with NarX (Or NarQ) OS=Salmonella typhimurium (strain LT2 / SGSC1412 / ATCC 700720) GN=narL PE=4 SV=1 - [Q8ZP34_SALTY]	20.37	1	3	3	7	Pf00072; Pf00196; Pf08281; Pf13384; Pf13936	2.62128e+06	3.25201e+06	13.233	20.37	3	3	19.6868	20.37	3	4	216	23.8447	5.89697
Q8ZNP0	Putative glycohydrolase OS=Salmonella typhimurium (strain LT2 / SGSC1412 / ATCC 700720) GN=yegU PE=4 SV=1 - [Q8ZNP0_SALTY]	20.36	1	2	2	4	Pf03747	1.21387e+06	0	10.3422	12.57	1	3	0	7.78	1	1	334	35.3359	5.36377
Q8ZK49	Putative permease OS=Salmonella typhimurium (strain LT2 / SGSC1412 / ATCC 700720) GN=STM4434 PE=4 SV=1 - [Q8ZK49_SALTY]	20.34	1	2	2	2	Pf00083; Pf07690; Pf13347	7.30062e+06	0	0	12.75	1	1	0	7.6	1	1	408	44.6465	8.77783
Q8ZLM6	Methionyl-tRNA formyltransferase OS=Salmonella typhimurium (strain LT2 / SGSC1412 / ATCC 700720) GN=fmt PE=3 SV=3 - [FMT_SALTY]	20.32	1	4	4	7	Pf00551; Pf02911	4.67036e+06	5.70886e+06	12.8426	13.33	3	3	17.2626	20.32	4	4	315	34.0078	6.80029
Q8ZK24	GntP family L-idonate transport protein OS=Salmonella typhimurium (strain LT2 / SGSC1412 / ATCC 700720) GN=idnT PE=4 SV=1 - [Q8ZK24_SALTY]	20.27	1	2	2	2	Pf02447	196950	0	2.44732	20.27	2	2					439	45.8561	6.87354
P58679	4-hydroxy-3-methylbut-2-enyl diphosphate reductase OS=Salmonella typhimurium (strain LT2 / SGSC1412 / ATCC 700720) GN=ispH PE=3 SV=1 - [ISPH_SALTY]	20.25	1	2	2	3	Pf02401	5.98787e+06	1.73095e+07	9.90523	20.25	2	2	5.95206	6.01	1	1	316	34.5057	5.2876
Q8ZLV5	Aga operon transcriptional repressor OS=Salmonella typhimurium (strain LT2 / SGSC1412 / ATCC 700720) GN=agaR PE=4 SV=1 - [Q8ZLV5_SALTY]	20.22	1	3	3	4	Pf00455; Pf08220; Pf08279; Pf08280	8.46211e+06	1.55398e+07	14.0368	20.22	3	3	5.63582	9.75	1	1	277	30.1377	5.78271
P58535	Putative aminopeptidase SgcX OS=Salmonella typhimurium (strain LT2 / SGSC1412 / ATCC 700720) GN=sgcX PE=3 SV=1 - [SGCX_SALTY]	20.16	1	2	3	3	Pf01546; Pf05343	2.39203e+06	1.03553e+07	2.07895	4.03	1	1	3.00066	16.13	2	2	372	40.4337	5.5542
P37586	Methionine synthase OS=Salmonella typhimurium (strain LT2 / SGSC1412 / ATCC 700720) GN=metH PE=3 SV=3 - [METH_SALTY]	20.13	1	13	13	21	Pf00809; Pf02310; Pf02574; Pf02607; Pf02965	8.47432e+06	6.54417e+06	54.8766	20.13	13	14	31.3321	10.43	7	7	1227	135.919	5.07178
Q8ZLT9	Putative protease OS=Salmonella typhimurium (strain LT2 / SGSC1412 / ATCC 700720) GN=yhbV PE=4 SV=1 - [Q8ZLT9_SALTY]	20.13	1	2	2	3	Pf01136	2.08343e+06	7.58915e+06	5.0338	5.37	1	1	8.15531	20.13	2	2	298	33.1086	5.5542
Q56017	Protein ApaG OS=Salmonella typhimurium (strain LT2 / SGSC1412 / ATCC 700720) GN=apaG PE=3 SV=2 - [APAG_SALTY]	20	1	2	2	3	Pf04379	1.69102e+06	1.84625e+06	3.15739	8	1	1	7.88201	20	2	2	125	13.915	4.84326
Q8ZNA7	Fatty acid oxidation complex subunit alpha OS=Salmonella typhimurium (strain LT2 / SGSC1412 / ATCC 700720) GN=fadJ PE=3 SV=1 - [FADJ_SALTY]	20	1	4	4	4	Pf00378; Pf00725; Pf02737	5.0165e+06	4.64271e+06	8.48252	8.53	2	2	2.25799	11.47	2	2	715	77.2068	8.89502
Q8ZL90	Xylose isomerase OS=Salmonella typhimurium (strain LT2 / SGSC1412 / ATCC 700720) GN=xylA PE=3 SV=1 - [XYLA_SALTY]	20	1	4	4	6	Pf01261	3.7726e+06	932112	14.456	20	4	4	8.34161	6.36	1	2	440	49.6696	6.12549
Q7DAP9	Resolvase OS=Salmonella typhimurium (strain LT2 / SGSC1412 / ATCC 700720) GN=rsdB PE=4 SV=1 - [Q7DAP9_SALTY]	20	1	2	2	2	Pf00589	0	2.35359e+06	0	11.92	1	1	5.31669	8.08	1	1	260	28.747	9.70068
Q8ZMD8	Putative d-glucarate dehydratase OS=Salmonella typhimurium (strain LT2 / SGSC1412 / ATCC 700720) GN=ygcY PE=4 SV=1 - [Q8ZMD8_SALTY]	19.96	1	4	4	9	Pf01188; Pf13378	930110	4.09283e+06	5.14843	9.19	1	1	28.811	19.96	4	8	446	48.7907	6.1001
Q8ZQ26	Glucans biosynthesis glucosyltransferase H OS=Salmonella typhimurium (strain LT2 / SGSC1412 / ATCC 700720) GN=mdoH PE=3 SV=1 - [OPGH_SALTY]	19.95	1	10	10	20	Pf00535; Pf13506; Pf13632; Pf13641	9.76223e+06	8.8776e+06	27.6384	12.87	7	8	39.0428	17.83	9	12	847	97.0381	8.95361
P37724	tRNA dimethylallyltransferase OS=Salmonella typhimurium (strain LT2 / SGSC1412 / ATCC 700720) GN=miaA PE=3 SV=2 - [MIAA_SALTY]	19.94	1	3	3	4	Pf01715; Pf13207	3.3641e+06	5.46835e+06	7.69208	11.39	2	2	10.6709	17.09	2	2	316	35.1483	6.45557
Q8ZMY0	Anti sigma E (Sigma 24) factor, negative regulator OS=Salmonella typhimurium (strain LT2 / SGSC1412 / ATCC 700720) GN=rseA PE=4 SV=1 - [Q8ZMY0_SALTY]	19.91	1	3	3	3	Pf03872; Pf03873	2.73742e+06	1.48688e+06	9.37627	15.74	2	2	3.08659	4.17	1	1	216	24.2071	5.80811
Q8ZNG6	MFS family, sn-glycerol-3-phosphate transport protein OS=Salmonella typhimurium (strain LT2 / SGSC1412 / ATCC 700720) GN=glpT PE=4 SV=1 - [Q8ZNG6_SALTY]	19.91	1	7	7	12	Pf07690	4.74538e+06	9.79721e+06	17.4319	14.16	5	5	25.6318	15.71	6	7	452	50.1467	8.51416
Q7CQ39	Putative aspartate-semialdehyde dehydrogenase OS=Salmonella typhimurium (strain LT2 / SGSC1412 / ATCC 700720) GN=usg PE=3 SV=1 - [Q7CQ39_SALTY]	19.88	1	4	4	9	Pf01118; Pf02774	1.01653e+07	1.64184e+07	13.6878	16.32	3	3	27.3731	19.88	4	6	337	36.2654	4.57666
Q8ZK25	L-idonate regulator OS=Salmonella typhimurium (strain LT2 / SGSC1412 / ATCC 700720) GN=idnR PE=4 SV=1 - [Q8ZK25_SALTY]	19.88	1	2	2	5	Pf00356; Pf00532; Pf13377; Pf13407	113899	4.96178e+06	0	15.66	1	3	2.2865	4.22	1	2	332	37.6313	7.94287
P58717	4-hydroxythreonine-4-phosphate dehydrogenase 1 OS=Salmonella typhimurium (strain LT2 / SGSC1412 / ATCC 700720) GN=pdxA1 PE=1 SV=1 - [PDXA1_SALTY]	19.76	1	4	4	4	Pf04166	0	1.03005e+06					15.8681	19.76	4	4	329	34.7573	5.73193
Q8ZPT1	Putative DNA/RNA non-specific endonuclease OS=Salmonella typhimurium (strain LT2 / SGSC1412 / ATCC 700720) GN=STM1330 PE=4 SV=1 - [Q8ZPT1_SALTY]	19.72	1	3	3	4	Pf01223; Pf13930	5.24735e+06	0	12.833	19.72	3	4					284	30.8427	8.30908
Q8ZL31	Putative cytoplasmic protein OS=Salmonella typhimurium (strain LT2 / SGSC1412 / ATCC 700720) GN=rhuM PE=4 SV=1 - [Q8ZL31_SALTY]	19.71	1	4	4	8	Pf13310	6.95954e+06	8.30785e+06	10.046	15.94	3	4	14.8425	15.36	3	4	345	40.1043	6.15088
O31042	Propanediol dehydratase small subunit OS=Salmonella typhimurium (strain LT2 / SGSC1412 / ATCC 700720) GN=pduE PE=1 SV=1 - [PDUE_SALTY]	19.65	1	2	2	2	Pf02287	0	2.50609e+06					10.1744	19.65	2	2	173	19.1318	5.75732
Q8ZK40	Trehalose-6-P hydrolase OS=Salmonella typhimurium (strain LT2 / SGSC1412 / ATCC 700720) GN=treC PE=4 SV=1 - [Q8ZK40_SALTY]	19.64	1	3	3	3	Pf00128; Pf00728; Pf11941	2.55496e+06	0	0	13.64	2	2	3.31646	6	1	1	550	63.5941	5.97314
Q8ZRS9	Putative outer membrane protein OS=Salmonella typhimurium (strain LT2 / SGSC1412 / ATCC 700720) GN=yacH PE=4 SV=1 - [Q8ZRS9_SALTY]	19.63	1	3	3	3	Pf03153; Pf11737	0	2.247e+06	0	9.44	1	1	2.26729	10.19	2	2	540	59.1932	8.98291
Q8ZKG5	Putative ABC-type bacteriocin/lantibiotic exporter OS=Salmonella typhimurium (strain LT2 / SGSC1412 / ATCC 700720) GN=STM4262 PE=4 SV=1 - [Q8ZKG5_SALTY]	19.62	1	10	10	13	Pf00005	1.21176e+07	2.88436e+07	43.255	18.6	9	12	1.64903	1.02	1	1	688	77.4448	8.11865
Q04873	UDP-glucose 6-dehydrogenase OS=Salmonella typhimurium (strain LT2 / SGSC1412 / ATCC 700720) GN=udg PE=3 SV=1 - [UDG_SALTY]	19.59	1	3	3	5	Pf00984; Pf01210; Pf02254; Pf03720; Pf03721	2.94272e+06	3.24233e+06	10.3019	19.59	3	3	10.4067	5.67	1	2	388	43.6065	5.5415
Q8ZQD6	Cytochrome-related transporter OS=Salmonella typhimurium (strain LT2 / SGSC1412 / ATCC 700720) GN=cydD PE=3 SV=1 - [Q8ZQD6_SALTY]	19.56	1	5	5	15	Pf00005; Pf00664; Pf01926; Pf03193; Pf06414	1.77551e+07	7.81982e+06	20.3753	16.5	4	7	26.357	17.52	4	8	588	64.7792	6.85889
Q8ZMG4	3-hydroxyisobutyrate dehydrogenase OS=Salmonella typhimurium (strain LT2 / SGSC1412 / ATCC 700720) GN=ygbJ PE=1 SV=1 - [Q8ZMG4_SALTY]	19.54	1	3	3	4	Pf03446; Pf14833	7.62025e+06	9.22733e+06	2.92475	8.14	1	1	11.7401	19.54	3	3	307	31.2418	5.14795
Q8ZN25	N-acetylmuramic acid 6-phosphate etherase OS=Salmonella typhimurium (strain LT2 / SGSC1412 / ATCC 700720) GN=murQ PE=3 SV=1 - [MURQ_SALTY]	19.53	1	2	2	4	Pf01380; Pf13580	2.95619e+06	2.76043e+06	5.38928	11.11	1	1	11.3458	19.53	2	3	297	30.855	5.52881
Q8ZP18	Putative resistance protein MccF OS=Salmonella typhimurium (strain LT2 / SGSC1412 / ATCC 700720) GN=ycgQ PE=4 SV=1 - [Q8ZP18_SALTY]	19.41	1	4	4	8	Pf02016	5.45604e+06	2.87983e+06	13.7552	15.13	3	4	12.8656	19.41	4	4	304	33.3301	6.21436
Q8ZKY6	Putative mandelate racemase OS=Salmonella typhimurium (strain LT2 / SGSC1412 / ATCC 700720) GN=STM3833 PE=1 SV=1 - [Q8ZKY6_SALTY]	19.4	1	2	3	5	Pf01188; Pf02746; Pf13378	7.36809e+06	7.79459e+06	17.0591	12.34	2	4	0	7.05	1	1	397	43.6298	5.38916
Q8ZP51	Ribosomal large subunit pseudouridine synthase B OS=Salmonella typhimurium (strain LT2 / SGSC1412 / ATCC 700720) GN=rluB PE=3 SV=1 - [RLUB_SALTY]	19.24	1	4	4	6	Pf00849; Pf01479	4.31025e+06	4.60501e+06	14.5539	15.81	3	3	12.1175	12.71	3	3	291	32.5924	10.0229
P74853	Secretion system apparatus protein SsaK OS=Salmonella typhimurium (strain LT2 / SGSC1412 / ATCC 700720) GN=ssaK PE=4 SV=2 - [SSAK_SALTY]	19.2	1	2	2	2		3.54697e+06	0	8.81564	19.2	2	2					224	26.2764	7.06396
Q7CQG7	Putative deoR family regulatory protein OS=Salmonella typhimurium (strain LT2 / SGSC1412 / ATCC 700720) GN=yciT PE=4 SV=1 - [Q7CQG7_SALTY]	19.2	1	4	4	6	Pf00455; Pf08220; Pf08279; Pf08280; Pf13412	1.827e+06	4.24823e+06	5.56937	9.2	2	2	12.4682	19.2	4	4	250	27.4601	6.88818
Q8ZP89	Pyruvate-flavodoxin oxidoreductase OS=Salmonella typhimurium (strain LT2 / SGSC1412 / ATCC 700720) GN=nifJ PE=3 SV=1 - [Q8ZP89_SALTY]	19.17	1	9	9	15	Pf00037; Pf01558; Pf01855; Pf02775; Pf10371; Pf12797; Pf12837; Pf12838; Pf13183; Pf13187; Pf13237; Pf13484; Pf13534; Pf13746; Pf14697	8.53074e+06	5.75733e+06	31.6774	11.93	7	8	20.3765	15.59	7	7	1174	128.498	6.29053
P0A1C5	Cell division protein FtsP OS=Salmonella typhimurium (strain LT2 / SGSC1412 / ATCC 700720) GN=ftsP PE=3 SV=1 - [FTSP_SALTY]	19.15	1	4	4	4	Pf07731; Pf07732	1.81582e+06	2.11401e+07	4.44687	2.55	1	1	1.92381	16.6	3	3	470	51.8254	6.56592
Q8ZRM3	Putative methyltransferase in menaquinone/biotin biosynthesis OS=Salmonella typhimurium (strain LT2 / SGSC1412 / ATCC 700720) GN=yafE PE=4 SV=1 - [Q8ZRM3_SALTY]	19.14	1	3	3	3	Pf01209; Pf02390; Pf03141; Pf05148; Pf05175; Pf08003; Pf08241; Pf08242; Pf12847; Pf13489; Pf13649; Pf13659; Pf13847	2.9098e+06	1.75832e+06	0	9.77	1	1	8.05628	9.38	2	2	256	28.3422	6.58057
Q7CR60	Transcriptional regulator for nitrite reductase (Cytochrome c552) OS=Salmonella typhimurium (strain LT2 / SGSC1412 / ATCC 700720) GN=dniR PE=4 SV=1 - [Q7CR60_SALTY]	19.12	1	3	3	3	Pf01464; Pf01476	0	0	2.17775	15.6	2	2	0	3.52	1	1	455	50.0568	9.84717
Q05590	Cobalt-precorrin-3B C(17)-methyltransferase OS=Salmonella typhimurium (strain LT2 / SGSC1412 / ATCC 700720) GN=cbiH PE=1 SV=1 - [CBIH_SALTY]	19.09	1	3	3	6	Pf00590	4.30906e+06	7.14927e+06	13.5167	19.09	3	3	13.58	19.09	3	3	241	25.8524	6.68311
Q7CPP8	Putative RNA-binding protein OS=Salmonella typhimurium (strain LT2 / SGSC1412 / ATCC 700720) GN=yhbY PE=4 SV=1 - [Q7CPP8_SALTY]	19.09	1	2	2	4	Pf01985	6.79298e+06	8.77586e+06	6.03573	19.09	2	2	6.14716	19.09	2	2	110	12.4769	9.87646
Q8ZQ72	Putative ATPase component of ABC transporter OS=Salmonella typhimurium (strain LT2 / SGSC1412 / ATCC 700720) GN=uup PE=3 SV=1 - [Q8ZQ72_SALTY]	19.06	1	7	7	12	Pf00005; Pf00006; Pf12848; Pf13304; Pf15070	7.94794e+06	5.03914e+06	24.3923	14.65	5	7	24.6715	15.75	5	5	635	72.1462	5.5542
Q8ZRB0	Putative diguanylate cyclase/phosphodiesterase domain 2 OS=Salmonella typhimurium (strain LT2 / SGSC1412 / ATCC 700720) GN=ylaB PE=4 SV=1 - [Q8ZRB0_SALTY]	18.99	1	3	3	3	Pf00563; Pf12792	226673	2.88364e+06	0	8.91	1	1	5.70429	16.09	2	2	516	57.9715	7.10791
Q7CR23	Putative esterase OS=Salmonella typhimurium (strain LT2 / SGSC1412 / ATCC 700720) GN=ybaW PE=4 SV=1 - [Q7CR23_SALTY]	18.94	1	2	2	2	Pf01643; Pf03061; Pf13279	4.55364e+06	0	8.44235	18.94	2	2					132	15.0838	5.22412
Q8ZQC7	Putative cytoplasmic protein OS=Salmonella typhimurium (strain LT2 / SGSC1412 / ATCC 700720) GN=ycaO PE=4 SV=1 - [Q8ZQC7_SALTY]	18.94	1	4	4	4	Pf02624	5.8325e+06	0	10.652	18.94	4	4					586	65.3011	4.60205
H9L431	Putative glycosyl transferase OS=Salmonella typhimurium (strain LT2 / SGSC1412 / ATCC 700720) GN=wcaA PE=4 SV=1 - [H9L431_SALTY]	18.93	1	2	2	2	Pf00535; Pf13641	4.76985e+06	0	0	18.93	2	2					280	33.2178	9.46631
Q8ZRD9	S-adenosylmethionine:tRNA ribosyltransferase-isomerase OS=Salmonella typhimurium (strain LT2 / SGSC1412 / ATCC 700720) GN=queA PE=3 SV=1 - [QUEA_SALTY]	18.93	1	3	3	5	Pf02547	0	5.19636e+06					18.8946	18.93	3	5	354	39.2311	5.65576
Q8ZRC6	Putative periplasmic protein OS=Salmonella typhimurium (strain LT2 / SGSC1412 / ATCC 700720) GN=STM0437 PE=4 SV=1 - [Q8ZRC6_SALTY]	18.89	1	3	3	4	Pf08238	5.70549e+06	9.20821e+06	2.41425	2.58	1	2	0	16.3	2	2	503	56.1092	6.37939
P17853	Phosphoadenosine phosphosulfate reductase OS=Salmonella typhimurium (strain LT2 / SGSC1412 / ATCC 700720) GN=cysH PE=3 SV=3 - [CYSH_SALTY]	18.85	1	4	4	4	Pf01507	5.96403e+06	2.81866e+06	0	5.33	1	1	10.0994	13.52	3	3	244	28.0095	6.0874
Q8ZM40	tRNA (guanine-N(7)-)-methyltransferase OS=Salmonella typhimurium (strain LT2 / SGSC1412 / ATCC 700720) GN=trmB PE=3 SV=1 - [TRMB_SALTY]	18.83	1	3	3	6	Pf02390; Pf12847; Pf13659	399459	4.6637e+06	6.34305	13.39	2	3	8.28951	18.83	3	3	239	27.1097	6.85889
P65417	Putative mannosyl-3-phosphoglycerate phosphatase OS=Salmonella typhimurium (strain LT2 / SGSC1412 / ATCC 700720) GN=yedP PE=3 SV=1 - [MPGP_SALTY]	18.82	1	3	3	4	Pf05116; Pf08282	6.50315e+06	0	18.2116	18.82	3	4					271	30.9057	5.74463
Q8ZLY6	Glutamate-ammonia-ligase adenylyltransferase OS=Salmonella typhimurium (strain LT2 / SGSC1412 / ATCC 700720) GN=glnE PE=3 SV=1 - [GLNE_SALTY]	18.8	1	6	7	11	Pf03710; Pf08335	5.46088e+06	7.04603e+06	22.9518	11.62	4	5	21.3788	16.26	6	6	947	107.969	5.50342
Q8ZKT0	Protein FdhE OS=Salmonella typhimurium (strain LT2 / SGSC1412 / ATCC 700720) GN=fdhE PE=3 SV=1 - [FDHE_SALTY]	18.77	1	4	4	8	Pf04216	7.81517e+06	1.10718e+07	23.2117	18.77	4	6	9.69303	10.03	2	2	309	34.6834	5.26221
Q7CPK3	Transcriptional repressor gnt-I OS=Salmonella typhimurium (strain LT2 / SGSC1412 / ATCC 700720) GN=gntR PE=4 SV=1 - [Q7CPK3_SALTY]	18.73	1	5	5	7	Pf00356; Pf00532; Pf13377; Pf13407	4.2423e+07	4.35728e+06	11.0092	8.16	2	3	17.0138	16.31	4	4	331	36.4878	6.88818
Q8ZLB1	Dipeptide transport protein OS=Salmonella typhimurium (strain LT2 / SGSC1412 / ATCC 700720) GN=dppD PE=3 SV=1 - [Q8ZLB1_SALTY]	18.65	1	5	5	5	Pf00005; Pf08352	2.64555e+06	0	11.2746	18.65	5	5					327	35.7845	6.87354
Q8ZMG6	Putative endonuclease OS=Salmonella typhimurium (strain LT2 / SGSC1412 / ATCC 700720) GN=ygbM PE=4 SV=1 - [Q8ZMG6_SALTY]	18.6	1	3	3	3	Pf01261	1.12482e+06	4.06948e+06	2.0858	10.08	1	1	7.17204	8.53	2	2	258	28.9053	5.16064
P25852	Transcriptional regulatory protein ZraR OS=Salmonella typhimurium (strain LT2 / SGSC1412 / ATCC 700720) GN=zraR PE=1 SV=2 - [ZRAR_SALTY]	18.59	1	2	2	3	Pf00072; Pf00158; Pf02954; Pf07728; Pf14532	2.58642e+07	0	2.42215	18.59	2	3					441	48.5596	5.77002
Q8ZMC8	L-1,2-propanediol oxidoreductase OS=Salmonella typhimurium (strain LT2 / SGSC1412 / ATCC 700720) GN=fucO PE=4 SV=1 - [Q8ZMC8_SALTY]	18.59	1	4	4	5	Pf00465; Pf13685	6.48917e+06	6.45344e+06	9.53287	18.59	4	4	3.86805	4.71	1	1	382	40.5127	5.5415
P0A1I3	Invasion protein InvA OS=Salmonella typhimurium (strain LT2 / SGSC1412 / ATCC 700720) GN=invA PE=1 SV=1 - [INVA_SALTY]	18.54	2	9	9	11	Pf00771	7.61881e+06	0	49.0594	18.54	9	11					685	76.0069	5.75732
Q8ZLF3	sn-glycerol-3-phosphate transport system permease protein UgpE OS=Salmonella typhimurium (strain LT2 / SGSC1412 / ATCC 700720) GN=ugpE PE=3 SV=1 - [UGPE_SALTY]	18.51	1	2	2	4	Pf00528	0	0	3.48771	18.51	1	2	0	11.39	1	2	281	31.4098	8.44092
P12680	Para-aminobenzoate synthase component 1 OS=Salmonella typhimurium (strain LT2 / SGSC1412 / ATCC 700720) GN=pabB PE=1 SV=1 - [PABB_SALTY]	18.5	1	3	3	9	Pf00425; Pf04715	4.64116e+06	5.90604e+06	15.6483	18.5	3	5	19.4015	18.5	3	4	454	50.9468	6.37939
Q8ZRM4	UPF0294 protein YafD OS=Salmonella typhimurium (strain LT2 / SGSC1412 / ATCC 700720) GN=yafD PE=3 SV=2 - [YAFD_SALTY]	18.42	1	2	2	4	Pf03372; Pf14529	1.74307e+06	419250	1.91761	18.42	2	3	1.63229	3.38	1	1	266	29.9116	9.40771
P32200	Acyl-[acyl-carrier-protein]--UDP-N-acetylglucosamine O-acyltransferase OS=Salmonella typhimurium (strain LT2 / SGSC1412 / ATCC 700720) GN=lpxA PE=3 SV=1 - [LPXA_SALTY]	18.32	1	3	3	6	Pf00132; Pf13720	1.35171e+07	1.06724e+07	18.1777	18.32	3	4	8.33808	15.27	2	2	262	28.0715	7.09326
Q8ZNR2	Exonuclease I OS=Salmonella typhimurium (strain LT2 / SGSC1412 / ATCC 700720) GN=sbcB PE=4 SV=1 - [Q8ZNR2_SALTY]	18.28	1	5	5	7	Pf00929; Pf08411	1.63517e+06	3.70147e+06	7.3754	10.5	2	2	16.7887	9.87	4	5	476	54.4654	5.80811
Q9L7R5	Inner membrane symporter YihP OS=Salmonella typhimurium (strain LT2 / SGSC1412 / ATCC 700720) GN=yihP PE=3 SV=1 - [YIHP_SALTY]	18.26	1	2	2	3	Pf13347	7.22022e+06	4.27178e+06	0	6.74	1	1	0	18.26	2	2	460	50.5994	9.05615
P41030	HTH-type transcriptional regulator GalS OS=Salmonella typhimurium (strain LT2 / SGSC1412 / ATCC 700720) GN=galS PE=3 SV=2 - [GALS_SALTY]	18.24	1	4	4	5	Pf00356; Pf00532; Pf13377; Pf13407	2.12135e+06	3.34432e+06	4.972	6.47	1	1	18.252	18.24	4	4	340	36.94	6.90283
Q8ZNG2	Deubiquitinase SseL OS=Salmonella typhimurium (strain LT2 / SGSC1412 / ATCC 700720) GN=sseL PE=1 SV=2 - [SSEL_SALTY]	18.24	1	3	3	3		1.36431e+07	0	11.8977	18.24	3	3					340	38.1971	5.021
Q8ZNF3	UDP-4-amino-4-deoxy-L-arabinose--oxoglutarate aminotransferase OS=Salmonella typhimurium (strain LT2 / SGSC1412 / ATCC 700720) GN=arnB PE=1 SV=2 - [ARNB_SALTY]	18.21	1	5	5	7	Pf00155; Pf00266; Pf01041; Pf01053; Pf01212; Pf05889	9.75485e+06	5.06471e+06	19.1833	18.21	5	5	6.79404	9.23	2	2	379	41.139	6.30322
P26977	Phosphoribosylamine--glycine ligase OS=Salmonella typhimurium (strain LT2 / SGSC1412 / ATCC 700720) GN=purD PE=3 SV=1 - [PUR2_SALTY]	18.18	1	4	4	6	Pf01071; Pf02222; Pf02655; Pf02786; Pf02843; Pf02844; Pf08442; Pf13535; Pf15632	2.41084e+06	2.58396e+06	9.37854	8.39	2	2	13.9618	14.69	3	4	429	45.664	4.98291
Q93GR1	Putative phosphoribulokinase / uridine kinase family OS=Salmonella typhimurium (strain LT2 / SGSC1412 / ATCC 700720) GN=PSLT043 PE=4 SV=1 - [Q93GR1_SALTY]	18.18	1	5	5	11	Pf13401	4.04936e+06	4.31194e+06	23.5348	15.25	4	5	26.2605	18.18	5	6	341	38.4554	8.08936
Q8ZL71	Putative transcriptional regulator OS=Salmonella typhimurium (strain LT2 / SGSC1412 / ATCC 700720) GN=STM3681 PE=4 SV=1 - [Q8ZL71_SALTY]	18.09	1	2	2	3	Pf00480	7.82205e+06	5.6946e+06	10.8889	8.87	1	2	2.94136	9.22	1	1	293	31.8847	5.22412
Q7CPC8	Putative enzyme OS=Salmonella typhimurium (strain LT2 / SGSC1412 / ATCC 700720) GN=yihX PE=4 SV=1 - [Q7CPC8_SALTY]	18.09	1	3	3	8	Pf00702; Pf12710; Pf13242; Pf13419	5.30452e+06	8.5032e+06	7.93864	11.06	2	3	17.4994	18.09	3	5	199	22.7074	5.69385
Q8ZMD5	tRNA pseudouridine synthase C OS=Salmonella typhimurium (strain LT2 / SGSC1412 / ATCC 700720) GN=truC PE=3 SV=1 - [TRUC_SALTY]	18.08	1	2	2	3	Pf00849	0	16074599	2.43241	18.08	1	1	0	15	1	2	260	30.0266	9.23193
P33771	Coproporphyrinogen-III oxidase, aerobic OS=Salmonella typhimurium (strain LT2 / SGSC1412 / ATCC 700720) GN=hemF PE=3 SV=1 - [HEM6_SALTY]	18.06	1	2	2	2	Pf01218	0	1.41942e+06					10.4317	18.06	2	2	299	34.4077	6.40479
Q7CQQ1	Putative inner membrane protein OS=Salmonella typhimurium (strain LT2 / SGSC1412 / ATCC 700720) GN=STM1260 PE=4 SV=1 - [Q7CQQ1_SALTY]	18.04	1	2	2	3	Pf00924	3.29679e+06	0	5.16872	18.04	2	3					377	42.6219	8.79248
Q8ZPI3	Putative succinate-semialdehyde dehydrogenase OS=Salmonella typhimurium (strain LT2 / SGSC1412 / ATCC 700720) GN=yneI PE=1 SV=1 - [Q8ZPI3_SALTY]	17.97	1	3	3	4	Pf00171	2.67658e+06	1.42377e+06	6.72953	17.97	3	3	4.1866	2.6	1	1	462	48.9349	5.85889
Q8ZRG0	Putative transcription regulator, AraC family OS=Salmonella typhimurium (strain LT2 / SGSC1412 / ATCC 700720) GN=STM0363 PE=4 SV=1 - [Q8ZRG0_SALTY]	17.96	1	2	2	2	Pf12833	0	0					2.49965	17.96	2	2	334	37.3687	8.51416
Q8ZNP8	Response regulator in two-component regulatory system with BaeS OS=Salmonella typhimurium (strain LT2 / SGSC1412 / ATCC 700720) GN=baeR PE=4 SV=1 - [Q8ZNP8_SALTY]	17.92	1	3	3	5	Pf00072; Pf00486	3.34057e+06	8.32781e+06	6.36047	13.75	2	2	10.2106	17.92	3	3	240	27.5765	5.57959
Q8ZQR9	Putative ABC superfamily (Atp_bind), molybdenum transporter OS=Salmonella typhimurium (strain LT2 / SGSC1412 / ATCC 700720) GN=modF PE=4 SV=1 - [Q8ZQR9_SALTY]	17.92	1	4	4	6	Pf00005; Pf13304; Pf13476; Pf13558	6.99217e+06	9.57538e+06	4.12938	7.94	2	2	6.80591	17.92	4	4	491	54.6633	6.44287
H9L426	Secretion system chaparone OS=Salmonella typhimurium (strain LT2 / SGSC1412 / ATCC 700720) GN=sscA PE=4 SV=1 - [H9L426_SALTY]	17.83	1	2	2	2	Pf13432	1.21046e+07	0	9.89683	17.83	2	2					157	18.123	8.00146
Q8ZJX3	Putative membrane protein OS=Salmonella typhimurium (strain LT2 / SGSC1412 / ATCC 700720) GN=yjjP PE=4 SV=1 - [Q8ZJX3_SALTY]	17.82	1	3	3	4	Pf06738	531793	0	4.42623	17.82	3	4					303	33.4256	9.5835
Q8ZK36	Putative arginine repressor OS=Salmonella typhimurium (strain LT2 / SGSC1412 / ATCC 700720) GN=STM4464 PE=4 SV=1 - [Q8ZK36_SALTY]	17.77	1	2	2	2	Pf03606	1.91524e+06	6.37884e+06	0	9.85	1	1	2.42903	7.92	1	1	467	49.8577	7.1958
P74854	Secretion system apparatus protein SsaL OS=Salmonella typhimurium (strain LT2 / SGSC1412 / ATCC 700720) GN=ssaL PE=4 SV=1 - [SSAL_SALTY]	17.75	1	2	2	3	Pf07201	3.43781e+06	0	10.047	17.75	2	3					338	38.8752	4.84326
Q8ZL36	Putative inner membrane protein OS=Salmonella typhimurium (strain LT2 / SGSC1412 / ATCC 700720) GN=yicH PE=4 SV=1 - [Q8ZL36_SALTY]	17.75	1	2	2	3	Pf05170; Pf05359	4.20819e+06	0	0	17.75	2	3					569	62.1641	5.98584
Q8ZPV1	Arginine N-succinyltransferase OS=Salmonella typhimurium (strain LT2 / SGSC1412 / ATCC 700720) GN=astA PE=2 SV=1 - [ASTA_SALTY]	17.73	1	3	3	3	Pf04958	5.48118e+06	0	12.0756	17.73	3	3					344	38.2534	6.46826
P0A1P4	CDP-abequose synthase OS=Salmonella typhimurium (strain LT2 / SGSC1412 / ATCC 700720) GN=rfbJ PE=4 SV=1 - [RFBJ_SALTY]	17.73	1	4	4	6	Pf01370; Pf05368; Pf13460	6.45575e+06	7.80662e+06	17.3878	17.73	4	4	7.62839	8.03	2	2	299	34.0845	6.72705
H9L460	Catalase OS=Salmonella typhimurium (strain LT2 / SGSC1412 / ATCC 700720) GN=katE PE=3 SV=1 - [H9L460_SALTY]	17.73	1	7	7	16	Pf00199; Pf01965; Pf06628	3.52447e+07	3.90055e+06	40.408	16.53	6	9	29.0176	11.2	4	7	750	83.5742	6.1001
Q8ZKU8	Protein RdoA OS=Salmonella typhimurium (strain LT2 / SGSC1412 / ATCC 700720) GN=rdoA PE=2 SV=1 - [RDOA_SALTY]	17.68	1	4	4	5	Pf01636; Pf02958	1.43944e+06	7.91627e+06	4.65825	7.32	2	2	5.88052	14.63	3	3	328	38.1051	5.03369
P0A1W6	Leucine-specific-binding protein OS=Salmonella typhimurium (strain LT2 / SGSC1412 / ATCC 700720) GN=livK PE=1 SV=1 - [LIVK_SALTY]	17.62	1	2	2	2	Pf00465; Pf01094; Pf13433; Pf13458	1.80742e+07	3.04496e+06	0	14.36	1	1	0	3.25	1	1	369	39.376	6.27783
Q8ZR26	Putative aminotransferase OS=Salmonella typhimurium (strain LT2 / SGSC1412 / ATCC 700720) GN=ybdL PE=4 SV=1 - [Q8ZR26_SALTY]	17.62	1	2	2	2	Pf00155; Pf00266; Pf01041; Pf01053	4.0769e+06	3.63976e+06	0	11.92	1	1	4.26241	5.7	1	1	386	42.6529	6.93213
Q8ZNL9	Vancomycin sensitivity protein OS=Salmonella typhimurium (strain LT2 / SGSC1412 / ATCC 700720) GN=sanA PE=4 SV=1 - [Q8ZNL9_SALTY]	17.57	1	2	2	3	Pf02698	1.00949e+06	982710	5.41634	8.37	1	1	7.87144	17.57	2	2	239	27.3585	9.43701
Q8ZNW9	Protease II OS=Salmonella typhimurium (strain LT2 / SGSC1412 / ATCC 700720) GN=ptrB PE=4 SV=1 - [Q8ZNW9_SALTY]	17.57	1	6	6	8	Pf00326; Pf02897	6.09934e+06	0	38.8379	17.57	6	8					683	78.9232	5.61768
Q8ZRE5	Putative sugar kinase/putative transcriptional regulator (NagC/XylR family) OS=Salmonella typhimurium (strain LT2 / SGSC1412 / ATCC 700720) GN=yajF PE=4 SV=1 - [Q8ZRE5_SALTY]	17.55	1	3	3	5	Pf00480; Pf01548; Pf01869; Pf02685; Pf05378	3.39087e+06	7.10656e+06	14.2966	17.55	3	3	9.30166	13.25	2	2	302	32.2252	5.40186
Q8ZKC1	Suppresses F exclusion of bacteriophage T7 OS=Salmonella typhimurium (strain LT2 / SGSC1412 / ATCC 700720) GN=fxsA PE=4 SV=1 - [Q8ZKC1_SALTY]	17.54	1	2	2	2	Pf04186	0	3.10268e+06					8.71	17.54	2	2	171	19.0852	6.69775
O31041	Propanediol dehydratase medium subunit OS=Salmonella typhimurium (strain LT2 / SGSC1412 / ATCC 700720) GN=pduD PE=1 SV=1 - [PDUD_SALTY]	17.41	1	2	2	6	Pf02288	0	1.05976e+07					9.12412	17.41	2	6	224	24.1579	8.92432
Q7CPQ1	Lipoprotein NlpI OS=Salmonella typhimurium (strain LT2 / SGSC1412 / ATCC 700720) GN=nlpI PE=3 SV=1 - [NLPI_SALTY]	17.35	1	3	3	5	Pf00515; Pf13414; Pf13424; Pf13432	4.02378e+06	4.6195e+06	10.0964	17.35	3	3	7.52884	10.2	2	2	294	33.4908	4.7417
P00905	Anthranilate synthase component II OS=Salmonella typhimurium (strain LT2 / SGSC1412 / ATCC 700720) GN=trpD PE=1 SV=4 - [TRPG_SALTY]	17.33	1	2	2	3	Pf00117; Pf00591; Pf02885; Pf07722	105200228	0	2.83154	17.33	2	2	2.97979	7.16	1	1	531	56.8824	6.63916
Q8ZPB2	Putative carboxylesterase OS=Salmonella typhimurium (strain LT2 / SGSC1412 / ATCC 700720) GN=STM1623 PE=4 SV=1 - [Q8ZPB2_SALTY]	17.33	1	2	2	4	Pf00135; Pf07859; Pf12695	2.06195e+06	5.47149e+06	0	17.33	2	2	0	17.33	2	2	502	55.6725	7.45947
P58630	Maf-like protein YhdE OS=Salmonella typhimurium (strain LT2 / SGSC1412 / ATCC 700720) GN=yhdE PE=3 SV=1 - [YHDE_SALTY]	17.26	1	2	2	2	Pf02545	325048	1.99422e+06	0	17.26	1	1	2.03897	11.17	1	1	197	21.4031	6.39209
H9L438	Sensory histidine kinase OS=Salmonella typhimurium (strain LT2 / SGSC1412 / ATCC 700720) GN=barA PE=4 SV=1 - [H9L438_SALTY]	17.21	1	6	6	12	Pf00072; Pf00512; Pf00672; Pf01627; Pf02518; Pf09984	6.72014e+06	4.67765e+06	13.0121	14.6	5	8	12.9875	9.48	4	4	918	102.504	5.98584
Q7CPB3	Diacylglycerol kinase OS=Salmonella typhimurium (strain LT2 / SGSC1412 / ATCC 700720) GN=dgkA PE=4 SV=1 - [Q7CPB3_SALTY]	17.21	1	2	2	4	Pf01219	1.72963e+06	1.30364e+06	6.72601	17.21	2	2	6.74949	17.21	2	2	122	13.4262	7.44482
P23924	Galactose/methyl galactoside import ATP-binding protein MglA OS=Salmonella typhimurium (strain LT2 / SGSC1412 / ATCC 700720) GN=mglA PE=1 SV=2 - [MGLA_SALTY]	17.19	1	5	5	8	Pf00005; Pf13304	1.63939e+07	1.59376e+06	25.5315	17.19	5	7	4.79871	2.37	1	1	506	56.4415	7.40088
Q8ZM71	UPF0149 protein YgfB OS=Salmonella typhimurium (strain LT2 / SGSC1412 / ATCC 700720) GN=ygfB PE=3 SV=2 - [YGFB_SALTY]	17.19	1	2	2	6	Pf03695	1.83897e+06	3.70807e+06	6.5952	17.19	2	2	11.9246	17.19	2	4	192	21.2433	4.48779
Q8ZM02	Putative dicarboxylate-binding periplasmic protein OS=Salmonella typhimurium (strain LT2 / SGSC1412 / ATCC 700720) GN=STM3169 PE=4 SV=1 - [Q8ZM02_SALTY]	17.13	1	4	4	6	Pf03480; Pf09084; Pf13654	4.00211e+06	958782	13.4356	17.13	4	4	8.93041	7.03	1	2	327	36.1934	8.01611
Q8ZMK7	Putative glycoporin OS=Salmonella typhimurium (strain LT2 / SGSC1412 / ATCC 700720) GN=STM2816 PE=4 SV=1 - [Q8ZMK7_SALTY]	17.11	1	2	2	2	Pf11471	7.85886e+06	2.84608e+06	0	8.77	1	1	2.72482	8.33	1	1	456	51.4455	4.90674
Q8ZQ74	Putative iron-sulfur protein OS=Salmonella typhimurium (strain LT2 / SGSC1412 / ATCC 700720) GN=STM1060 PE=4 SV=1 - [Q8ZQ74_SALTY]	17.07	1	2	2	2	Pf03473; Pf03476	0	5.07286e+06					3.04891	17.07	2	2	369	40.4655	6.91748
Q8ZQ36	Putative transcriptional regulator OS=Salmonella typhimurium (strain LT2 / SGSC1412 / ATCC 700720) GN=STM1127 PE=4 SV=1 - [Q8ZQ36_SALTY]	17.06	1	2	3	3	Pf01380; Pf01418; Pf13580	0	5.6211e+06	0	13.65	1	1	4.19943	9.56	2	2	293	31.8352	6.53662
P64036	Elongation factor P OS=Salmonella typhimurium (strain LT2 / SGSC1412 / ATCC 700720) GN=efp PE=3 SV=2 - [EFP_SALTY]	17.02	1	2	2	6	Pf01132; Pf08207; Pf09285	1.03062e+08	1.31341e+08	13.913	17.02	2	3	12.8493	17.02	2	3	188	20.6104	5.021
Q8ZKA3	HTH-type transcriptional repressor NsrR OS=Salmonella typhimurium (strain LT2 / SGSC1412 / ATCC 700720) GN=nsrR PE=3 SV=1 - [NSRR_SALTY]	17.02	1	2	2	2	Pf01978; Pf02082	0	3.09635e+06					7.38735	17.02	2	2	141	15.5981	7.78174
Q7CPV7	Putative SufE protein probably involved in Fe-S center assembly OS=Salmonella typhimurium (strain LT2 / SGSC1412 / ATCC 700720) GN=ygdK PE=4 SV=1 - [Q7CPV7_SALTY]	17.01	1	2	2	4	Pf02657	3.44132e+06	9.51071e+06	9.60107	17.01	2	2	8.60469	17.01	2	2	147	16.0123	6.78564
Q8ZQY5	Putative cytoplasmic protein OS=Salmonella typhimurium (strain LT2 / SGSC1412 / ATCC 700720) GN=STM0660 PE=4 SV=1 - [Q8ZQY5_SALTY]	16.99	1	2	2	2		0	0	0	16.99	2	2					412	47.021	5.46533
P30753	4-diphosphocytidyl-2-C-methyl-D-erythritol kinase OS=Salmonella typhimurium (strain LT2 / SGSC1412 / ATCC 700720) GN=ispE PE=3 SV=2 - [ISPE_SALTY]	16.96	1	2	2	3	Pf00288; Pf08544	1.93759e+06	2.48079e+06	6.14778	16.96	2	2	3.8335	8.83	1	1	283	30.8639	5.92236
Q8ZL41	(P)ppGpp synthetase II OS=Salmonella typhimurium (strain LT2 / SGSC1412 / ATCC 700720) GN=spoT PE=3 SV=1 - [Q8ZL41_SALTY]	16.93	1	6	6	9	Pf01966; Pf02824; Pf04607; Pf13291; Pf13328	2.1905e+06	2.69278e+06	5.95252	15.22	5	5	14.2709	12.52	4	4	703	79.4654	8.646
Q8ZR12	Citrate lyase alpha chain OS=Salmonella typhimurium (strain LT2 / SGSC1412 / ATCC 700720) GN=citF PE=4 SV=1 - [Q8ZR12_SALTY]	16.9	1	3	3	3	Pf04223; Pf13336	6.2864e+06	2.48904e+06	0	10.02	1	1	7.21113	6.88	2	2	509	54.7042	6.771
Q8ZQQ9	Histidine ammonia-lyase OS=Salmonella typhimurium (strain LT2 / SGSC1412 / ATCC 700720) GN=hutH PE=3 SV=1 - [HUTH_SALTY]	16.8	1	3	3	4	Pf00221	1.3599e+07	1.0947e+06	5.55878	6.72	2	2	0	10.08	1	2	506	53.8069	6.27783
P37169	Protein MurJ homolog OS=Salmonella typhimurium (strain LT2 / SGSC1412 / ATCC 700720) GN=murJ PE=1 SV=1 - [MURJ_SALTY]	16.79	1	3	3	5	Pf03023	5.85606e+06	2.21537e+06	3.05579	15.46	2	3	1.91858	10.11	2	2	524	57.2771	10.0376
Q8ZN46	Putative inner membrane lipoprotein OS=Salmonella typhimurium (strain LT2 / SGSC1412 / ATCC 700720) GN=STM2532 PE=4 SV=1 - [Q8ZN46_SALTY]	16.79	1	11	11	18	Pf01835; Pf07703; Pf10569	1.41624e+07	7.42447e+06	18.2831	10.46	7	9	19.799	11.31	9	9	1644	179.536	5.26221
Q8ZQ54	Copper resistance; histidine kinase OS=Salmonella typhimurium (strain LT2 / SGSC1412 / ATCC 700720) GN=copS PE=4 SV=1 - [Q8ZQ54_SALTY]	16.74	1	3	3	6	Pf00512; Pf00672; Pf02518; Pf13581; Pf14501	4.60581e+06	3.29197e+07	4.43762	16.74	3	3	6.7415	10.13	2	3	454	50.7336	6.63916
Q9XCI8	GTPase Der OS=Salmonella typhimurium (strain LT2 / SGSC1412 / ATCC 700720) GN=der PE=1 SV=2 - [DER_SALTY]	16.73	1	5	5	9	Pf00009; Pf01926; Pf02421; Pf08477; Pf14714	8.88828e+06	9.33235e+06	26.7853	14.49	4	5	19.1916	14.49	4	4	490	54.9375	6.0874
Q8ZN73	Putative inner membrane protein OS=Salmonella typhimurium (strain LT2 / SGSC1412 / ATCC 700720) GN=STM2486 PE=4 SV=1 - [Q8ZN73_SALTY]	16.72	1	3	3	4	Pf04228	3.00756e+06	700112	14.3327	16.72	3	3	2.78437	4.88	1	1	287	31.4945	7.02002
Q05592	Sirohydrochlorin cobaltochelatase OS=Salmonella typhimurium (strain LT2 / SGSC1412 / ATCC 700720) GN=cbiK PE=1 SV=1 - [CBIK_SALTY]	16.67	1	2	2	4	Pf06180	3.59152e+06	1.52821e+07	7.68259	16.67	2	2	9.18377	16.67	2	2	264	29.2197	6.31592
P0A2K9	Uncharacterized Nudix hydrolase NudL OS=Salmonella typhimurium (strain LT2 / SGSC1412 / ATCC 700720) GN=nudL PE=3 SV=1 - [NUDL_SALTY]	16.67	1	2	2	3	Pf00293	1.77652e+06	950515	9.23808	16.67	2	2	3.3542	5.21	1	1	192	21.4174	7.73779
P0A2H3	Sec-independent protein translocase protein TatA OS=Salmonella typhimurium (strain LT2 / SGSC1412 / ATCC 700720) GN=tatA PE=3 SV=1 - [TATA_SALTY]	16.67	1	2	2	4	Pf02416	1.16732e+07	1.2463e+07	8.19257	16.67	2	2	7.92209	16.67	2	2	84	8.9387	6.7417
Q8ZNB9	tRNA pseudouridine synthase A OS=Salmonella typhimurium (strain LT2 / SGSC1412 / ATCC 700720) GN=truA PE=3 SV=1 - [TRUA_SALTY]	16.67	1	2	2	3	Pf01416	8.00273e+06	7.55061e+06	4.82271	9.63	1	1	6.22117	16.67	2	2	270	30.2525	8.77783
Q8ZRX1	L-carnitine/gamma-butyrobetaine antiporter OS=Salmonella typhimurium (strain LT2 / SGSC1412 / ATCC 700720) GN=caiT PE=3 SV=1 - [CAIT_SALTY]	16.63	1	2	2	5	Pf02028	0	2.87539e+06	0	7.33	1	1	0	16.63	2	4	505	56.6055	8.35303
Q8ZNC4	Putative diaminopimelate decarboxylase OS=Salmonella typhimurium (strain LT2 / SGSC1412 / ATCC 700720) GN=STM2360 PE=3 SV=1 - [Q8ZNC4_SALTY]	16.56	1	3	3	3	Pf00278; Pf01168; Pf02784	1.54597e+06	0	2.07669	16.56	3	3					465	52.5642	5.5542
H9L4A3	Putative dioxygenase for synthesis of lipid OS=Salmonella typhimurium (strain LT2 / SGSC1412 / ATCC 700720) GN=lpxO PE=4 SV=1 - [H9L4A3_SALTY]	16.56	1	3	3	5	Pf05118	4.60873e+06	5.67597e+06	8.70039	11.59	2	2	12.2625	16.56	3	3	302	34.832	9.5542
Q8ZRR9	Putative ABC-type multidrug transport system, ATPase component OS=Salmonella typhimurium (strain LT2 / SGSC1412 / ATCC 700720) GN=yadG PE=3 SV=1 - [Q8ZRR9_SALTY]	16.56	1	3	3	13	Pf00005; Pf13304; Pf13558	7.3948e+06	8.49255e+06	12.5359	16.56	3	8	16.2805	12.34	2	5	308	34.6623	8.45557
Q8ZNH2	Putative sensor/kinase in regulatory system OS=Salmonella typhimurium (strain LT2 / SGSC1412 / ATCC 700720) GN=yojN PE=4 SV=1 - [Q8ZNH2_SALTY]	16.54	1	6	6	13	Pf01627; Pf02518	1.5019e+07	1.16019e+07	19.7959	13.39	5	7	17.9683	15.19	5	6	889	99.7477	5.35107
H9L4B2	Putative LuxR/UhpA family response regulator OS=Salmonella typhimurium (strain LT2 / SGSC1412 / ATCC 700720) GN=uvrY PE=4 SV=1 - [H9L4B2_SALTY]	16.51	1	3	3	3	Pf00072; Pf00196; Pf08281; Pf13378; Pf13518	1.8598e+06	1.06113e+06	5.5921	10.55	2	2	3.64936	5.96	1	1	218	23.8904	7.41553
Q8ZRU2	UDP-N-acetylmuramate--L-alanine ligase OS=Salmonella typhimurium (strain LT2 / SGSC1412 / ATCC 700720) GN=murC PE=3 SV=1 - [MURC_SALTY]	16.5	1	6	6	9	Pf01225; Pf02875; Pf08245	6.57518e+06	5.89259e+06	9.9083	14.46	5	5	10.6527	9.98	4	4	491	53.4043	6.07471
Q8ZNM9	Putative ABC-type proline/glycine betaine transport system, permease component OS=Salmonella typhimurium (strain LT2 / SGSC1412 / ATCC 700720) GN=yehY PE=3 SV=1 - [Q8ZNM9_SALTY]	16.45	1	2	2	3	Pf00528	4.37028e+06	0	2.64298	16.45	2	3					389	41.3959	9.67139
Q8ZNJ3	Acetylation of the O-antigen (LPS) OS=Salmonella typhimurium (strain LT2 / SGSC1412 / ATCC 700720) GN=oafA PE=4 SV=1 - [Q8ZNJ3_SALTY]	16.42	1	6	6	9	Pf01757	1.01857e+07	8.01314e+06	22.615	14.94	5	5	14.3684	10.67	4	4	609	69.6023	8.63135
P22036	Magnesium-transporting ATPase, P-type 1 OS=Salmonella typhimurium (strain LT2 / SGSC1412 / ATCC 700720) GN=mgtB PE=1 SV=3 - [ATMB_SALTY]	16.41	1	7	7	9	Pf00122; Pf00689; Pf00690; Pf00702; Pf12710; Pf13246	3.11572e+06	4.58785e+06	0	1.43	1	1	23.79	16.41	7	8	908	100.323	6.82959
P40810	Dihydroxy-acid dehydratase OS=Salmonella typhimurium (strain LT2 / SGSC1412 / ATCC 700720) GN=ilvD PE=3 SV=2 - [ILVD_SALTY]	16.4	1	6	6	10	Pf00920	1.40295e+07	1.12963e+07	25.8704	16.4	6	7	13.061	8.12	3	3	616	65.66	6.16357
Q8ZLD9	Putative membrane protein OS=Salmonella typhimurium (strain LT2 / SGSC1412 / ATCC 700720) GN=yhiI PE=4 SV=1 - [Q8ZLD9_SALTY]	16.34	1	4	4	11	Pf00529; Pf01551; Pf12700; Pf13437; Pf13533	5.6758e+06	5.30692e+06	24.4612	16.34	4	6	19.6927	12.68	3	5	355	38.9717	8.82178
P08006	Oligopeptide transport system permease protein OppC OS=Salmonella typhimurium (strain LT2 / SGSC1412 / ATCC 700720) GN=oppC PE=1 SV=1 - [OPPC_SALTY]	16.23	1	2	2	2	Pf00528; Pf12911	3.52071e+06	0	2.19324	16.23	2	2					302	33.0684	6.34131
H9L447	Gifsy-2 prophage protein OS=Salmonella typhimurium (strain LT2 / SGSC1412 / ATCC 700720) GN=STM1055 PE=4 SV=1 - [H9L447_SALTY]	16.23	1	2	2	2		0	1.10412e+06					9.03784	16.23	2	2	228	26.0475	4.7417
[truncated: 344 more rows]
