# Supplementary material for: A proteomic approach to the development of DIVA ELISA distinguishing pigs infected with Salmonella Typhimurium and pigs vaccinated with a Salmonella Typhimurium-based inactivated vaccine
Source: BMC Vet Res. 2016 Nov 11;12:252. doi: 10.1186/s12917-016-0879-1 (PMC5106837; doi:10.1186/s12917-016-0879-1)
Supplement: Additional file 3: — Identified proteins from immunoaffinity chromatography. Mass spectrometry identification of Salmonella proteins bound to control, post-infection or post-vaccination serum. Immunoaffinity chromatography was made in triplicates. (XLSX 913 kb) [file 12917_2016_879_MOESM3_ESM.xlsx]

## Sheet: Sheet1
																	Control serum 1				Control serum 2				Control serum 3				Post infection serum 1				Post infection serum 2				Post infection serum 3				Post vaccination serum 1				Post vaccination serum 2				Post vaccination serum 3
Accession	Description	ΣCoverage	Σ# Proteins	Σ# Unique Peptides	Σ# Peptides	Σ# PSMs	Pfam IDs	A6: Area	B6: Area	C6: Area	D6: Area	E6: Area	F6: Area	G6: Area	H6: Area	I6: Area	Score A2	Coverage A2	# Peptides A2	# PSM A2	Score B2	Coverage B2	# Peptides B2	# PSM B2	Score C2	Coverage C2	# Peptides C2	# PSM C2	Score D2	Coverage D2	# Peptides D2	# PSM D2	Score E2	Coverage E2	# Peptides E2	# PSM E2	Score F2	Coverage F2	# Peptides F2	# PSM F2	Score G2	Coverage G2	# Peptides G2	# PSM G2	Score H2	Coverage H2	# Peptides H2	# PSM H2	Score I2
C0Q886;Q8ZQ40	Flavoprotein WrbA OS=Salmonella paratyphi C (strain RKS4594) GN=wrbA PE=3 SV=1 - [WRBA_SALPC]	94.95	5	12	12	65	Pf00258; Pf02525; Pf03358; Pf12724	1.21751e+07	6.59435e+06	0	3.93233e+06	1.50374e+06	2.99789e+07	1.86552e+06	1.17732e+06	2.91157e+06	172.99	48.48	4	7	35.6242	53.03	8	12					40.91	9.09	1	1	15.7951	51.52	7	9	40.2698	53.54	7	11	21.6638	63.13	8	9	97.29	40.91	5	6	15.1444
P67092;P67091	Universal stress protein F OS=Salmonella typhi GN=uspF PE=3 SV=1 - [USPF_SALTI]	90.97	1	11	11	70	Pf00582	9.5988e+06	4.47008e+06	474050	2.12271e+07	4.1516e+07	6.01639e+07	9.84203e+06	4.26196e+06	5.87634e+07	65.2962	77.78	7	10	20.9899	43.06	6	8	0	5.56	1	1	94.09	31.25	4	4	22.1584	49.31	9	14	18.3396	29.17	5	6	19.6763	56.25	7	9	109.238	29.17	5	6	22.6896
P0A284;P0A283	Glucose-specific phosphotransferase enzyme IIA component OS=Salmonella typhi GN=crr PE=3 SV=2 - [PTGA_SALTI]	88.76	1	12	12	63	Pf00358	615864	2.38198e+06	265670	0	299340	1.02428e+08	6.87459e+06	967703	1.09712e+07	25.64	8.88	1	1	12.8772	31.95	4	4	2.77242	17.75	2	2					0	8.88	1	1	52.4823	71.01	11	18	54.0524	76.33	7	28	78.08	25.44	3	3	15.3707
B5F7L9;P25077	Malate dehydrogenase OS=Salmonella agona (strain SL483) GN=mdh PE=3 SV=1 - [MDH_SALA4]	88.14	7	10	19	145	Pf00056; Pf02866	1.68091e+07	1.69246e+07	712675	1.08533e+06	549490	5.7794e+07	9.71253e+06	1.05544e+07	1.15032e+07	232.781	46.47	10	15	89.5791	68.27	16	29	14.1752	17.63	5	5	101.307	32.05	7	8	8.69216	14.42	4	4	89.5301	87.82	17	28	61.5969	75.32	18	24	411.097	61.22	13	16	29.3384
P02936	Outer membrane protein A OS=Salmonella typhimurium (strain LT2 / SGSC1412 / ATCC 700720) GN=ompA PE=3 SV=2 - [OMPA_SALTY]	87.71	2	24	24	178	Pf00691; Pf01389; Pf13505	1.85229e+06	1.46023e+08	8.1346e+06	1.13664e+07	2.09921e+07	1.80031e+08	7.01849e+06	9.2428e+06	2.27778e+07	138.074	32.86	9	10	144.035	72.29	22	52	24.7987	45.43	8	11	209.287	40.86	12	13	21.8982	41.14	11	15	102.283	55.43	13	29	39.899	62.29	15	20	278.459	30.86	10	11	21.448
Q7CR42	Putative thiol-alkyl hydroperoxide reductase OS=Salmonella typhimurium (strain LT2 / SGSC1412 / ATCC 700720) GN=STM0402 PE=4 SV=1 - [Q7CR42_SALTY]	87.5	1	16	16	91	Pf00578; Pf08534; Pf10417; Pf13905	0	8.00997e+06	1.07007e+06	0	362647	1.79887e+08	6.65056e+06	0	1.94766e+07					49.1862	69	13	18	9.41827	12.5	2	3					5.19054	18.5	3	3	92.1174	71	12	28	56.4005	82.5	14	26					28.448
P0A9Z0;P0A9Y9	Cold shock-like protein CspC OS=Salmonella typhi GN=cspC PE=3 SV=2 - [CSPC_SALTI]	86.96	1	5	6	90	Pf00313	1.76374e+07	1.04413e+06	1.60145e+06	2.04044e+06	1.31619e+06	2.94155e+08	2.05969e+06	260377	1.7828e+07	200.375	69.57	4	9	13.2116	86.96	5	5	5.4077	42.03	2	2	36.13	46.38	2	2	11.5814	86.96	5	5	118.314	86.96	6	39	25.7939	72.46	4	12	30.59	36.23	2	3	21.0861
P06110	Chemotaxis protein CheW OS=Salmonella typhimurium (strain LT2 / SGSC1412 / ATCC 700720) GN=cheW PE=4 SV=1 - [CHEW_SALTY]	86.83	1	8	8	35	Pf01584	1.38561e+07	658047	0	829679	0	1.23969e+07	433648	595853	857558	101.672	77.25	6	14	7.3746	22.16	3	3					38.37	45.51	3	7					11.8533	27.54	4	5	4.23517	32.34	3	3	31.05	5.99	1	1	2.13412
B5F5N7;P67617	Probable Fe(2+)-trafficking protein OS=Salmonella agona (strain SL483) GN=yggX PE=3 SV=1 - [FETP_SALA4]	86.81	1	9	9	23	Pf04362	3.01885e+06	289130	0	0	0	5.84324e+06	605970	278041	703953	53.35	34.07	3	4	5.44708	25.27	2	2													18.2868	57.14	5	6	16.8008	75.82	6	6	51.81	15.38	1	1	8.92461
H9L462	Putative catalase OS=Salmonella typhimurium (strain LT2 / SGSC1412 / ATCC 700720) GN=STM1731 PE=4 SV=1 - [H9L462_SALTY]	85.96	1	17	17	67	Pf05067	0	1.98163e+06	0	0	1.12122e+06	4.79196e+07	3.11905e+06	0	5.07427e+06					38.137	52.05	9	12									15.5199	25	6	7	69.0522	64.04	12	18	40.8877	64.73	12	16					29.0297
P0AA29;P0AA28	Thioredoxin-1 OS=Salmonella typhi GN=trxA PE=3 SV=2 - [THIO_SALTI]	85.32	1	8	8	144	Pf00085; Pf13098; Pf13728; Pf13899; Pf13905; Pf14595	5.0355e+07	4.82146e+07	6.77377e+06	2.92403e+07	1.41025e+06	8.57317e+07	2.51135e+06	898393	1.65349e+07	1080.06	66.97	6	53	49.2305	82.57	7	16	30.1508	39.45	3	11	452.589	44.04	3	20	3.98498	47.71	4	4	97.1346	55.96	4	24	24.8093	64.22	5	7	61.75	22.94	2	2	14.8625
B5F1A1;P65534	Nucleoside diphosphate kinase OS=Salmonella agona (strain SL483) GN=ndk PE=3 SV=1 - [NDK_SALA4]	85.31	3	7	7	28	Pf00334	1.17357e+06	2.63306e+06	0	0	0	2.0315e+07	957743	449383	955798	60.6167	53.85	4	4	16.4269	49.65	5	6													24.1739	44.06	4	6	9.5613	59.44	6	6	90.79	47.55	5	5	1.99595
B5F3S6;P65363	Cell division topological specificity factor OS=Salmonella agona (strain SL483) GN=minE PE=3 SV=1 - [MINE_SALA4]	85.23	1	8	8	47	Pf03776	999103	693916	0	638922	1.35208e+06	6.55164e+06	555054	1.08783e+06	3.08027e+06	94.1088	82.95	6	7	5.30601	31.82	2	4					132.535	82.95	6	8	10.5521	51.14	5	6	10.8373	42.05	4	4	11.5347	52.27	6	6	125.21	43.18	5	5	7.79386
P0A1P1;P0A1P0	Glyceraldehyde-3-phosphate dehydrogenase OS=Salmonella typhi GN=gapA PE=3 SV=2 - [G3P1_SALTI]	84.59	1	25	25	284	Pf00044; Pf01113; Pf02800	6.25358e+07	3.14954e+07	216292	5.2043e+07	1.42297e+07	8.80883e+07	1.72955e+07	1.43855e+07	4.67916e+07	1374.04	68.58	16	80	84.6468	54.38	17	31	2.51962	6.65	2	2	964.019	64.05	16	50	35.0303	43.2	13	20	68.4143	62.84	14	22	101.695	77.34	20	39	318.319	32.33	9	12	59.7608
P69064;P69066	Chaperone protein SicA OS=Salmonella dublin GN=sicA PE=3 SV=1 - [SICA_SALDU]	84.24	1	10	10	70	Pf07720	3.5784e+06	1.03914e+06	0	2.01809e+06	3.5807e+06	1.03792e+07	1.35828e+06	1.60336e+06	1.29326e+07	186.665	49.09	6	8	8.1013	20.61	3	3					170.035	40.61	6	7	23.2843	55.15	8	10	22.366	47.88	6	7	27.4306	66.06	8	10	169.587	52.73	6	7	41.4183
Q8ZPY6	Putative molecular chaperone (Small heat shock protein) OS=Salmonella typhimurium (strain LT2 / SGSC1412 / ATCC 700720) GN=STM1251 PE=3 SV=1 - [Q8ZPY6_SALTY]	83.87	1	11	11	72	Pf00011	0	3.18567e+06	0	0	2.43744e+07	1.97544e+07	1.08994e+07	0	3.28999e+07					30.4593	68.39	7	10									14.5078	83.23	9	17	40.4661	68.39	6	11	49.6314	83.87	10	18					25.2224
Q8ZQU2	Succinate dehydrogenase iron-sulfur subunit OS=Salmonella typhimurium (strain LT2 / SGSC1412 / ATCC 700720) GN=sdhB PE=3 SV=2 - [DHSB_SALTY]	83.61	1	16	16	135	Pf13085; Pf13183; Pf13534	4.46492e+06	2.46688e+06	0	2.01219e+06	3.16915e+06	8.9367e+06	4.5748e+06	1.20415e+07	4.55892e+06	203.449	55.46	9	12	36.9962	45.8	9	16					166.995	43.28	8	9	25.9529	58.4	11	15	45.7052	54.62	11	13	63.9788	80.25	14	24	581.511	76.05	14	26	35.8782
Q7CQT1	Putative cytoplasmic protein OS=Salmonella typhimurium (strain LT2 / SGSC1412 / ATCC 700720) GN=STM1078 PE=4 SV=1 - [Q7CQT1_SALTY]	83.33	1	10	10	23	Pf02629; Pf13380	0	26898.5	0	0	0	1.60026e+07	359189	0	896452					0	12.32	1	1													34.3944	63.77	7	11	10.6222	61.59	5	5					10.6151
Q57HD9;Q8ZKQ0	Uncharacterized aldolase LsrF OS=Salmonella choleraesuis (strain SC-B67) GN=lsrF PE=3 SV=1 - [LSRF_SALCH]	82.82	4	16	16	77	Pf01791	2.155e+06	1.49585e+06	0	1.74377e+06	425441	1.44766e+07	1.73555e+06	3.20835e+06	7.17012e+06	113.717	32.3	7	7	22.3174	33.33	7	9					218.168	36.08	8	9	4.55077	12.03	3	3	26.2048	41.24	7	9	37.7283	61.17	12	13	222.002	35.05	7	10	23.4278
Q7CP78	Enamine/imine deaminase OS=Salmonella typhimurium (strain LT2 / SGSC1412 / ATCC 700720) GN=ridA PE=1 SV=1 - [RIDA_SALTY]	82.81	1	7	7	50	Pf01042	5.89912e+07	8.18499e+06	429230	1.08233e+07	446292	1.35917e+08	5.20406e+06	869800	5.44616e+06	61.8486	64.84	4	4	22.823	57.03	5	7	7.5911	17.19	2	2	68.18	44.53	4	4	7.0803	28.13	4	5	26.9225	77.34	6	14	15.4891	71.88	5	6	77.5497	44.53	3	3	10.388
B5EXF8;P66038	6,7-dimethyl-8-ribityllumazine synthase OS=Salmonella agona (strain SL483) GN=ribH PE=3 SV=1 - [RISB_SALA4]	82.69	2	7	7	76	Pf00885	1.76082e+07	2.53161e+06	103422	901118	1.3785e+06	3.29292e+07	3.62221e+06	1.29037e+06	3.64996e+06	297.582	79.49	6	18	20.4544	54.49	6	8	2.92678	7.69	1	1	158.05	35.9	4	4	7.95846	35.9	4	5	57.2811	79.49	6	20	24.2086	45.51	4	7	155.83	30.13	3	5	15.2107
D0ZV21;P0CL47	Cell invasion protein SipC OS=Salmonella typhimurium (strain 14028s / SGSC 2262) GN=sipC PE=3 SV=1 - [SIPC_SALT1]	82.64	2	26	26	173	Pf09599	1.82347e+07	221011	305798	2.77532e+07	1.02317e+07	6.2839e+07	1.69479e+06	6.90841e+06	9.69677e+06	457.864	65.04	18	22	10.9167	15.89	3	5	2.31998	2.44	1	1	658.94	48.17	17	30	58.2393	65.77	20	31	105.723	58.19	19	33	25.71	15.89	3	7	599.912	47.43	15	18	42.5743
B5EXC5;P67912	ADP-L-glycero-D-manno-heptose-6-epimerase OS=Salmonella agona (strain SL483) GN=hldD PE=3 SV=1 - [HLDD_SALA4]	82.58	5	21	21	126	Pf01073; Pf01370; Pf04321; Pf07993	3.30686e+06	1.45509e+06	0	3.89065e+06	4.2949e+06	3.62155e+06	1.30488e+06	1.08826e+06	9.15278e+06	486.795	50.32	12	22	39.0995	50.32	12	14					236.833	50	12	15	32.9838	50.32	13	18	23.6826	25.81	7	7	39.0645	46.13	12	14	250.74	42.9	11	11	54.0154
Q8ZML9	Putative LysM domain protein OS=Salmonella typhimurium (strain LT2 / SGSC1412 / ATCC 700720) GN=ygaU PE=4 SV=1 - [Q8ZML9_SALTY]	82.55	1	11	11	66	Pf01476; Pf04972	0	1.36239e+07	314792	0	3.1628e+06	2.58338e+08	1.00219e+06	0	1.10978e+07					33.8939	59.73	7	12	4.5882	23.49	3	3					14.4221	63.09	8	9	62.8313	82.55	10	24	18.811	57.05	7	8					22.6596
B5F8E4;P67366	UPF0227 protein YcfP OS=Salmonella agona (strain SL483) GN=ycfP PE=3 SV=1 - [YCFP_SALA4]	82.22	5	12	12	66	Pf05728	382736	878971	0	192683	1.95006e+06	1.56827e+06	2.72213e+06	4.61141e+06	8.21084e+06	88.1538	11.11	2	2	9.30265	25	4	4					59.53	7.78	2	2	20.648	55	9	13	7.56165	25	3	3	37.402	73.89	10	15	211.924	70.56	9	12	17.7915
B5F0R2;Q8ZKP7	Triosephosphate isomerase OS=Salmonella agona (strain SL483) GN=tpiA PE=3 SV=1 - [TPIS_SALA4]	81.96	3	13	13	56	Pf00121	8.56581e+06	1.31064e+06	0	889998	0	1.84472e+07	3.7666e+06	3.07011e+06	281659	114.345	50.2	6	10	23.7173	36.47	6	8					25.61	9.41	1	1					55.5957	55.29	8	14	19.2693	47.06	8	12	182.534	27.06	6	9	2.82409
Q57GP7;P0A1D3	60 kDa chaperonin OS=Salmonella choleraesuis (strain SC-B67) GN=groL PE=3 SV=1 - [CH60_SALCH]	81.93	4	36	36	412	Pf00118	2.67316e+08	6.85514e+07	743970	8.42889e+07	7.02205e+06	1.5347e+08	8.47037e+06	7.92e+06	1.56775e+07	1498.58	71.72	27	85	319.568	77.01	34	97	7.81866	10.4	4	4	824.433	64.6	22	43	50.2239	39.78	17	24	226.714	73.54	27	66	131.28	75.91	27	44	448.734	27.55	12	17	65.6226
B5F0B0;Q7CQV9	DNA protection during starvation protein OS=Salmonella agona (strain SL483) GN=dps PE=3 SV=1 - [DPS_SALA4]	81.44	2	12	12	103	Pf00210	1.55514e+06	4.43319e+06	0	1.38677e+06	6.211e+06	1.92747e+07	6.7647e+06	9.29281e+06	6.68561e+07	62.4292	29.34	4	4	42.3015	71.26	9	14					104.413	37.13	5	5	25.5161	65.27	9	11	40.5967	65.87	8	13	51.9393	76.05	11	18	429.553	65.87	9	12	60.1338
Q8ZLD7	Universal stress protein A OS=Salmonella typhimurium (strain LT2 / SGSC1412 / ATCC 700720) GN=uspA PE=3 SV=3 - [USPA_SALTY]	81.25	1	3	7	49	Pf00582	7.01612e+06	2.07163e+06	0	778785	396301	2.16177e+07	3.95432e+06	3.29781e+06	1.79116e+06	225.97	40.28	3	11	8.17118	9.03	1	2					20.8	18.75	1	3	1.99404	9.03	1	1	26.0801	81.25	6	10	22.2663	81.25	6	13	116.867	59.72	5	7	0
Q8ZRB1	Glycoprotein/polysaccharide metabolism OS=Salmonella typhimurium (strain LT2 / SGSC1412 / ATCC 700720) GN=ybaY PE=4 SV=1 - [Q8ZRB1_SALTY]	80.95	1	6	6	42	Pf09619	0	1.01687e+06	0	0	756803	1.41219e+07	541917	0	3.98229e+06					13.5025	39.15	4	6									4.29981	32.8	3	4	44.1582	80.95	6	17	2.58748	9.52	1	3					17.3168
Q7CQF8	Putative cytoplasmic protein OS=Salmonella typhimurium (strain LT2 / SGSC1412 / ATCC 700720) GN=yciE PE=4 SV=1 - [Q7CQF8_SALTY]	80.36	1	11	11	106	Pf05974	0	77416.6	247218	0	2.35909e+06	8.51648e+07	3.71403e+07	0	1.24781e+07					2.40092	4.76	1	1	4.92765	14.29	1	2					12.3442	32.74	5	6	57.1783	73.21	10	22	126.14	75	10	47					44.2352
P0A2F5;P0A2F4	Superoxide dismutase [Fe] OS=Salmonella typhi GN=sodB PE=3 SV=2 - [SODF_SALTI]	80.31	1	9	9	87	Pf00081; Pf02777	7.67611e+06	2.68916e+07	9.36768e+06	1.58039e+06	355880	4.85354e+07	6.02667e+06	1.36093e+07	8.71711e+06	142.756	23.32	4	5	65.1971	35.23	5	19	15.7597	31.61	5	7	56.416	13.99	2	3	0	17.62	3	3	64.5064	74.61	8	17	17.4495	69.95	7	11	212.467	57.51	7	11	21.7138
A9MHG0;P0A1H5	Elongation factor Tu OS=Salmonella arizonae (strain ATCC BAA-731 / CDC346-86 / RSK2980) GN=tuf1 PE=3 SV=1 - [EFTU_SALAR]	80.2	1	24	24	557	Pf00009; Pf03143; Pf03144	8.58815e+07	2.21779e+08	0	1.01272e+08	7.74981e+07	1.61803e+08	2.30256e+07	2.31327e+07	1.6243e+08	1867.82	66.24	18	120	336.891	75.89	23	113					1205.36	68.53	19	87	73.04	68.27	21	48	158.439	71.07	19	47	103.341	70.81	20	39	454.949	59.39	17	26	116.001
B5FHA6;Q56073	Chaperone protein DnaK OS=Salmonella dublin (strain CT_02021853) GN=dnaK PE=3 SV=1 - [DNAK_SALDC]	80.09	5	48	48	403	Pf00012; Pf06723	5.40244e+07	1.22299e+07	922318	5.02531e+07	1.22562e+07	1.66334e+08	2.73405e+06	3.91166e+06	2.55388e+07	1037.66	71.47	34	70	117.33	61.44	29	41	7.44392	10.19	6	6	941.127	74.29	38	62	49.7282	54.55	26	37	285.367	69.75	40	81	124.982	60.19	29	41	368.499	39.34	15	17	91.3159
Q8ZRA6	Acridine efflux pump OS=Salmonella typhimurium (strain LT2 / SGSC1412 / ATCC 700720) GN=acrA PE=4 SV=1 - [Q8ZRA6_SALTY]	79.6	2	21	21	56	Pf00529; Pf13437	0	6.54648e+06	0	0	730791	1.57286e+06	0	0	2.77035e+06					58.7745	56.17	15	22									15.7388	22.42	8	9	11.2892	28.72	6	8									24.0134
B5EYZ6;Q7CPE2	ATP synthase subunit beta OS=Salmonella agona (strain SL483) GN=atpD PE=3 SV=1 - [ATPB_SALA4]	79.57	3	26	26	232	Pf00006; Pf00306; Pf02874	4.12123e+07	2.63138e+06	154746	5.97258e+07	713536	3.64944e+07	2.95789e+06	2.98757e+06	3.8014e+07	929.493	74.13	24	51	55.444	36.3	12	17	3.72081	2.83	1	1	1079.82	77.61	25	70	20.8517	31.74	11	11	107.648	48.7	16	31	70.6417	63.7	19	24	481.25	36.74	13	16	25.7906
P0A1F7;P0A1F6	Uridine phosphorylase OS=Salmonella typhi GN=udp PE=3 SV=2 - [UDP_SALTI]	79.45	1	11	11	54	Pf01048	2.12395e+07	3.89557e+06	0	1.92017e+07	0	1.08989e+07	1.31655e+06	1.09052e+06	728215	142.738	73.12	9	15	25.8722	42.29	7	8					39.52	12.25	1	2					25.4295	37.55	5	6	27.341	56.92	9	11	95.36	19.76	3	3	9.59151
B5F7T0;P66313	50S ribosomal protein L6 OS=Salmonella agona (strain SL483) GN=rplF PE=3 SV=1 - [RL6_SALA4]	79.1	3	12	12	151	Pf00347	1.40862e+07	1.19184e+07	808105	1.4127e+07	1.94936e+07	5.76045e+07	2.06076e+07	2.74738e+07	4.44876e+07	367.439	55.93	10	19	62.2925	50.85	8	20	9.34497	33.33	5	5	370.798	55.93	10	15	34.0327	50.85	9	15	42.4166	63.84	8	13	65.6443	75.71	11	24	457.078	74.01	11	17	42.1345
B5F5J4;P65702	Phosphoglycerate kinase OS=Salmonella agona (strain SL483) GN=pgk PE=3 SV=1 - [PGK_SALA4]	79.07	1	24	24	147	Pf00162	6.66995e+07	7.01537e+06	0	1.32245e+07	222647	3.17186e+07	4.2093e+06	5.53247e+06	1.92765e+06	403.836	45.74	11	26	75.7374	64.08	19	28					194.4	39.28	8	10	1.95313	9.56	3	3	104.289	44.96	14	27	57.454	59.69	15	23	407.434	58.91	15	20	18.4798
B5F227;Q7CQ05	Autonomous glycyl radical cofactor OS=Salmonella agona (strain SL483) GN=grcA PE=3 SV=1 - [GRCA_SALA4]	78.74	2	10	11	57	Pf01228	657674	3.04127e+06	0	505241	1.72244e+06	6.08816e+07	3.74513e+06	2.44456e+06	8.68364e+06	95.9104	29.13	3	3	15.3778	45.67	5	5					120.847	29.13	3	3	11.7964	54.33	6	6	45.2216	78.74	11	15	26.6527	65.35	9	10	125.87	42.52	4	5	20.4344
Q8Z268	Universal stress protein A OS=Salmonella typhi GN=uspA PE=3 SV=3 - [USPA_SALTI]	78.47	1	2	6	20	Pf00582	7.94178e+06	0	0	778785	0	0	0	3.29781e+06	0	230.08	67.36	4	12									20.8	18.75	1	3													109.05	32.64	4	5
Q7CQ23	Thioredoxin dependent thiol peroxidase OS=Salmonella typhimurium (strain LT2 / SGSC1412 / ATCC 700720) GN=bcp PE=4 SV=1 - [Q7CQ23_SALTY]	78.21	1	9	9	36	Pf00578; Pf02630; Pf08534	0	440376	0	0	653038	9.08872e+06	727814	0	2.97418e+06					4.90774	26.92	3	4									8.66572	48.08	6	6	21.6469	60.26	7	8	22.6246	58.97	6	8					21.3409
B5F8T0;P66541	30S ribosomal protein S2 OS=Salmonella agona (strain SL483) GN=rpsB PE=3 SV=1 - [RS2_SALA4]	78.01	2	15	15	135	Pf00318	1.63815e+07	1.01283e+07	0	2.0029e+07	4.63481e+07	2.59033e+07	1.19216e+07	2.49809e+07	1.02709e+08	157.59	41.49	9	13	37.2715	43.57	10	16					162.576	41.49	8	12	47.416	51.04	12	18	25.4579	24.07	5	9	42.8409	77.18	14	23	305.685	49.79	11	16	53.0907
B5EZG1;P66869	Succinyl-CoA ligase [ADP-forming] subunit beta OS=Salmonella agona (strain SL483) GN=sucC PE=3 SV=1 - [SUCC_SALA4]	77.84	3	22	22	130	Pf00549; Pf08442; Pf13549	3.37353e+07	4.45309e+06	0	8.6614e+06	237302	2.15812e+07	1.15713e+06	1.46061e+06	827158	465.52	54.38	13	24	75.357	59.02	17	25					76.715	32.47	7	10	11.6282	19.33	6	6	87.2305	59.79	17	25	48.1589	48.97	14	16	333.885	37.37	12	13	17.679
Q57TP8;P66955	Transaldolase 1 OS=Salmonella choleraesuis (strain SC-B67) GN=tal1 PE=3 SV=2 - [TAL1_SALCH]	77.6	1	19	21	106	Pf00923	7.51126e+06	673017	77113.3	841986	0	2.03757e+07	1.88334e+06	2.71437e+06	2.34808e+06	196.778	60.57	14	16	19.3817	37.22	8	8	1.87914	3.47	1	1	24.33	12.3	3	3					55.0584	51.1	14	18	60.1195	77.6	20	22	405.08	57.73	14	18	31.9577
P06179	Flagellin OS=Salmonella typhimurium (strain LT2 / SGSC1412 / ATCC 700720) GN=fliC PE=1 SV=4 - [FLIC_SALTY]	77.58	17	15	28	219	Pf00669; Pf00700; Pf08884	1.41807e+07	3.02752e+06	72813.9	1.55815e+07	1.47615e+07	3.41551e+07	3.38159e+06	8.74744e+06	7.06789e+07	464.422	52.32	16	22	64.5628	40	14	17	0	8.89	2	3	584.411	62.83	19	29	66.4386	50.91	16	26	96.1933	42.02	13	23	56.0703	42.22	13	17	623.425	45.66	14	19	121.759
B5F8S5;Q7CR64	UPF0325 protein YaeH OS=Salmonella agona (strain SL483) GN=yaeH PE=3 SV=1 - [YAEH_SALA4]	77.34	1	12	12	100	Pf11944	1.2003e+07	5.12558e+06	261584	2.14795e+07	4.88307e+07	2.67362e+07	1.39547e+07	2.7945e+07	9.59342e+07	90.6043	55.47	8	9	25.8376	59.38	9	9	4.64842	18.75	2	2	160.564	65.63	10	13	40.4959	64.06	10	15	31.9048	72.66	10	10	36.5472	77.34	12	13	206.885	59.38	9	9	52.079
P41033	Phosphoenolpyruvate carboxykinase [ATP] OS=Salmonella typhimurium (strain LT2 / SGSC1412 / ATCC 700720) GN=pckA PE=3 SV=2 - [PCKA_SALTY]	77.14	1	16	28	158	Pf01293	8.30875e+06	7.54998e+06	0	566857	168612	3.27383e+07	1.31356e+06	1.6763e+06	1.88442e+06	428.66	29	10	20	126.242	61.15	22	39					128.64	18.03	7	7	4.89233	8.18	3	3	130.44	62.64	23	38	57.9161	36.8	13	18	264.04	29.93	10	15	28.954
B5F7T9;P0A7V6	30S ribosomal protein S3 OS=Salmonella agona (strain SL483) GN=rpsC PE=3 SV=1 - [RS3_SALA4]	76.82	1	18	18	227	Pf00189; Pf07650	5.19854e+08	1.14378e+07	0	7.7243e+08	1.92164e+08	1.10388e+07	1.44601e+06	3.64214e+06	2.85123e+08	1055.19	55.36	11	51	41.6422	51.93	10	14					1502.4	59.23	13	61	56.626	66.09	14	35	19.2303	29.61	6	7	20.4363	42.06	7	7	127.852	37.34	6	8	82.9853
Q7CQZ5	RNA chaperone, negative regulator of cspA transcription OS=Salmonella typhimurium (strain LT2 / SGSC1412 / ATCC 700720) GN=cspE PE=1 SV=1 - [Q7CQZ5_SALTY]	76.81	1	4	5	39	Pf00313; Pf08206	0	941596	723953	0	1.67965e+06	1.53997e+08	1.94739e+06	0	1.38085e+07					9.47137	62.32	4	4	3.62528	17.39	1	1					5.82529	62.32	4	4	45.1457	76.81	5	15	18.7766	62.32	4	8					15.1263
Q7CQR3	Glutaredoxin 2 OS=Salmonella typhimurium (strain LT2 / SGSC1412 / ATCC 700720) GN=grxB PE=1 SV=1 - [Q7CQR3_SALTY]	76.74	1	13	13	39	Pf00462; Pf02798; Pf04399; Pf13409; Pf13417	0	699171	0	0	1.55981e+06	7.68444e+06	1.81175e+06	0	1.83441e+06					10.0923	26.05	4	5									5.77133	15.35	3	3	24.2142	44.65	6	8	26.8516	62.33	11	14					13.2659
Q7CQF9	Putative cytoplasmic protein OS=Salmonella typhimurium (strain LT2 / SGSC1412 / ATCC 700720) GN=yciF PE=4 SV=1 - [Q7CQF9_SALTY]	76.65	1	10	10	51	Pf05974; Pf09726	0	788825	0	0	2.97346e+06	1.34453e+08	3.30302e+07	0	1.06559e+07					4.41167	6.59	1	1									3.43394	7.19	1	1	82.7185	76.65	10	21	56.6283	76.65	9	19					18.5798
Q5PMJ1;P14146	Virulence transcriptional regulatory protein PhoP OS=Salmonella paratyphi A (strain ATCC 9150 / SARB42) GN=phoP PE=3 SV=1 - [PHOP_SALPA]	76.34	3	13	13	95	Pf00072; Pf00486	9.75463e+06	2.24509e+06	0	4.59104e+06	1.94413e+06	3.41178e+07	1.7214e+06	919364	4.83832e+06	203.988	43.3	9	13	29.6151	42.86	7	11					153.103	40.18	8	10	10.2952	39.73	7	8	72.2633	73.21	11	21	23.3467	33.93	6	9	147.505	38.84	7	8	21.0177
B4TH02;Q8ZJV7	Purine nucleoside phosphorylase DeoD-type OS=Salmonella heidelberg (strain SL476) GN=deoD PE=3 SV=1 - [DEOD_SALHS]	76.15	5	15	15	73	Pf01048	1.3776e+06	3.47275e+06	0	432068	0	1.24791e+07	2.93284e+06	1.62214e+06	533791	119.915	43.93	7	17	39.2414	50.63	9	14					74.49	19.67	2	5					21.6188	32.64	7	7	51.5063	58.16	11	18	217.344	43.51	9	9	4.17459
A9MN66;P0A7W4	30S ribosomal protein S5 OS=Salmonella arizonae (strain ATCC BAA-731 / CDC346-86 / RSK2980) GN=rpsE PE=3 SV=1 - [RS5_SALAR]	76.05	1	12	12	434	Pf00333; Pf03719	2.08902e+08	6.05226e+07	1.14403e+06	2.72424e+08	7.92812e+07	3.73934e+07	5.23091e+07	7.94778e+07	1.36193e+08	1114.67	67.66	9	56	159.776	71.26	10	54	6.96644	22.75	3	3	1231.27	68.86	10	65	104.58	72.46	10	72	60.9003	67.07	8	18	138.262	67.66	9	60	855.211	67.66	9	44	102.575
P0A2C7;P0A2C8	Spermidine/putrescine-binding periplasmic protein OS=Salmonella typhimurium (strain LT2 / SGSC1412 / ATCC 700720) GN=potD PE=3 SV=1 - [POTD_SALTY]	75.57	1	17	17	48	Pf01547; Pf02030; Pf13343; Pf13416; Pf13531	0	167102	0	427466	255724	4.07064e+07	375368	81580.4	606884					4.88895	6.32	2	2					28.6033	17.24	4	4	4.05338	15.52	4	5	65.2788	65.52	14	24	12.1195	18.39	5	5	52.26	6.61	2	2	7.33669
P56978	Protein CyaY OS=Salmonella typhimurium (strain LT2 / SGSC1412 / ATCC 700720) GN=cyaY PE=3 SV=1 - [CYAY_SALTY]	75.47	6	5	5	11	Pf01491	3.56987e+06	0	0	313973	0	2.66765e+06	211445	0	180787	45.0233	37.74	2	3									43.94	11.32	1	1					19.0384	49.06	4	5	3.13859	11.32	1	1					2.11248
B5F1V3;Q8ZQ68	Macrodomain Ter protein OS=Salmonella agona (strain SL483) GN=matP PE=3 SV=1 - [MATP_SALA4]	75.33	3	10	10	25	Pf06303	3.23442e+06	243401	0	4.40487e+06	1.39049e+06	0	0	0	4.44963e+06	121.69	36.67	6	7	1.67565	6	1	1					111.62	46	6	7	5.56599	20.67	3	3													15.5379
E1WAB4;P0CL45	Oxygen-regulated invasion protein OrgB OS=Salmonella typhimurium (strain SL1344) GN=orgB PE=1 SV=1 - [ORGB_SALTS]	75.22	1	10	10	29		1.57594e+07	148404	0	3.77345e+07	0	1.87075e+06	0	192942	0	168.284	63.72	9	12	0	7.52	1	1					97.9873	61.06	9	13					0	7.52	1	1					29.09	13.72	2	2
B5F0W6;P0A299	50S ribosomal protein L7/L12 OS=Salmonella agona (strain SL483) GN=rplL PE=3 SV=1 - [RL7_SALA4]	75.21	2	8	8	141	Pf00542	3.94858e+07	5.62018e+07	3.70135e+07	1.84469e+07	3.94533e+07	1.61773e+08	1.82087e+07	2.39928e+07	8.16514e+07	410.665	75.21	7	35	69.3189	54.55	6	20	36.405	54.55	6	11	181.907	75.21	7	18	16.3745	36.36	4	6	45.1084	54.55	6	13	54.8422	75.21	8	22	178.496	43.8	4	5	29.587
P64282;P64281	Transcription elongation factor GreA OS=Salmonella typhi GN=greA PE=3 SV=1 - [GREA_SALTI]	74.68	1	11	11	24	Pf01272; Pf03449	2.72598e+06	185930	0	0	0	3.37201e+07	188992	0	1.7767e+06	65.46	20.89	2	4	3.86664	13.29	2	2													34.1694	51.9	7	9	4.69921	15.19	2	2					13.3605
B5F6T5;P66431	30S ribosomal protein S15 OS=Salmonella agona (strain SL483) GN=rpsO PE=3 SV=1 - [RS15_SALA4]	74.16	1	6	6	30	Pf00312	2.97936e+07	5.59996e+06	0	3.24574e+07	1.86553e+08	1.10977e+07	1.26306e+07	9.15457e+06	3.08088e+08	65.5367	25.84	3	3	4.28294	15.73	2	2					67.3445	25.84	3	3	10.7005	23.6	3	7	4.24454	15.73	2	2	2.59571	41.57	2	2	80.9512	23.6	3	3	15.0163
B5F0W4;P0A2A3	50S ribosomal protein L1 OS=Salmonella agona (strain SL483) GN=rplA PE=3 SV=1 - [RL1_SALA4]	73.93	3	19	19	237	Pf00687	1.57455e+07	3.78311e+07	1.70751e+06	2.96247e+07	8.19476e+07	6.81416e+07	4.35842e+07	4.8971e+07	1.3217e+08	455	55.13	12	25	113.389	70.94	16	35	15.8578	30.34	7	7	371.735	55.56	12	22	58.706	53.85	13	29	67.2471	60.68	14	21	91.7036	61.11	15	32	572.121	70.94	16	31	70.1785
P64268;P64267	Protein gns OS=Salmonella typhi GN=gns PE=3 SV=1 - [GNS_SALTI]	73.68	1	5	5	24	Pf08178	927758	954960	0	3.65429e+06	2.02724e+06	1.89402e+07	104130	509381	7.1962e+06	107.065	57.89	3	3	7.10704	52.63	3	3					95.3014	59.65	4	4	8.85817	71.93	4	4	8.08735	42.11	2	2	7.02704	22.81	1	2	63.67	22.81	1	1	14.8308
B5F4I0;P65215	2-dehydro-3-deoxyphosphooctonate aldolase OS=Salmonella agona (strain SL483) GN=kdsA PE=3 SV=1 - [KDSA_SALA4]	73.59	3	16	16	131	Pf00793	1.69652e+06	1.15601e+06	0	2.60664e+06	5.12726e+06	1.07043e+07	1.44213e+06	1.23995e+06	1.56324e+07	94.1633	38.03	9	11	40.4879	43.31	10	16					173.485	62.32	14	17	31.4071	55.63	14	20	43.637	56.69	12	14	43.0439	57.04	14	16	100.803	32.75	6	9	33.9982
P0A1I1;P0A1I2	Thiosulfate reductase electron transport protein PhsB OS=Salmonella typhimurium (strain LT2 / SGSC1412 / ATCC 700720) GN=phsB PE=4 SV=1 - [PHSB_SALTY]	73.44	1	11	11	52	Pf00037; Pf12837; Pf12838; Pf13187; Pf13237; Pf13247; Pf13370; Pf13459	0	1.33383e+06	0	0	749444	9.18609e+06	551143	1.73296e+06	1.9438e+06					22.7155	50	7	7									14.1841	52.6	8	10	23.5375	50	7	7	23.8994	64.06	9	11	74.77	38.02	4	5	24.7853
Q8XG72	Arginine transport system OS=Salmonella typhimurium (strain LT2 / SGSC1412 / ATCC 700720) GN=artI PE=3 SV=1 - [Q8XG72_SALTY]	73.25	1	15	15	66	Pf00060; Pf00497	0	1.85246e+06	339900	0	335925	2.82507e+07	391395	0	1.73809e+06					38.7448	60.08	11	15	6.76227	10.7	3	3					2.02758	15.23	2	3	92.3115	63.79	12	26	18.8251	40.74	8	8					13.7904
B5F7T3;P62405	50S ribosomal protein L5 OS=Salmonella agona (strain SL483) GN=rplE PE=3 SV=1 - [RL5_SALA4]	73.18	2	14	14	203	Pf00281; Pf00673	1.64144e+08	1.19241e+07	0	2.02188e+08	1.21816e+07	1.67597e+07	1.35624e+07	2.4987e+07	2.19711e+07	717.091	61.45	13	39	54.0382	72.63	12	21					839.598	61.45	13	46	25.2355	44.69	10	13	35.1895	62.01	10	12	65.4984	73.18	14	26	593.28	68.72	12	25	37.848
B5F4N9;P64076	Enolase OS=Salmonella agona (strain SL483) GN=eno PE=3 SV=1 - [ENO_SALA4]	73.15	1	8	19	154	Pf00113; Pf03952	1.71682e+07	2.49401e+06	0	2.08005e+06	4.75748e+06	9.70384e+07	4.55513e+06	2.61876e+06	9.72664e+06	514.287	44.44	12	21	40.3712	36.57	11	12					192.923	45.83	12	13	32.1753	40.51	13	17	149.643	58.56	15	38	61.7245	55.79	16	23	224.039	33.8	9	10	42.41
Q8ZM41	Putative cytoplasmic protein OS=Salmonella typhimurium (strain LT2 / SGSC1412 / ATCC 700720) GN=yggL PE=4 SV=1 - [Q8ZM41_SALTY]	73.15	1	6	6	14	Pf04320	0	0	0	0	600022	262237	931027	0	664340																	5.76499	22.22	2	3	4.52381	20.37	2	2	21.2224	42.59	3	6					6.98845
A9MN38;P0A2B3	30S ribosomal protein S7 OS=Salmonella arizonae (strain ATCC BAA-731 / CDC346-86 / RSK2980) GN=rpsG PE=3 SV=1 - [RS7_SALAR]	73.08	3	14	14	126	Pf00177	1.26762e+08	5.49799e+06	0	1.29126e+08	2.30771e+07	2.22194e+07	1.31575e+07	1.36487e+07	4.34691e+07	448.159	63.46	11	22	35.3598	53.21	7	11					505.64	66.67	11	27	19.2167	61.54	9	13	39.5338	43.59	5	10	39.7491	58.97	9	15	227.36	53.21	7	12	30.5448
Q8ZKQ1	Autoinducer 2-binding protein LsrB OS=Salmonella typhimurium (strain LT2 / SGSC1412 / ATCC 700720) GN=lsrB PE=1 SV=1 - [LSRB_SALTY]	72.94	5	14	14	65	Pf13407	4.79965e+06	2.05793e+06	0	0	319906	2.55255e+07	835299	508143	1.60373e+06	39.4167	30	4	4	33.109	38.82	9	11									12.3177	17.65	4	6	57.7195	42.06	9	15	26.8073	36.76	8	10	55.02	8.82	2	2	26.5519
Q8ZNG7	Periplasmic glycerophosphodiester phosphodiesterase OS=Salmonella typhimurium (strain LT2 / SGSC1412 / ATCC 700720) GN=glpQ PE=4 SV=1 - [Q8ZNG7_SALTY]	72.75	1	22	22	70	Pf03009	0	7.2988e+06	192491	0	0	1.10006e+07	446397	0	634787					87.0231	63.2	19	35	2.22158	2.53	1	1									58.2772	51.4	14	18	20.4705	33.15	8	9					8.49304
P63412;P63411	Acetate kinase OS=Salmonella typhi GN=ackA PE=3 SV=1 - [ACKA_SALTI]	72.25	1	16	16	85	Pf00871	9.97799e+06	1.05121e+06	0	1.36624e+06	2.41044e+06	7.15304e+06	1.2787e+06	1.9388e+06	8.83767e+06	209.91	26	6	10	26.4756	28.25	7	8					82.82	19.5	5	5	18.3216	25.5	7	8	35.94	53.25	12	13	31.6618	53.25	13	15	251.555	37	9	9	35.0742
B5EZC1;Q8ZQX7	Glucosamine-6-phosphate deaminase OS=Salmonella agona (strain SL483) GN=nagB PE=3 SV=1 - [NAGB_SALA4]	72.18	3	12	12	43	Pf01182	559115	809071	0	0	5.00296e+06	1.8427e+06	2.68729e+06	782063	1.68138e+07	25.04	15.41	2	2	8.65487	13.91	3	3									10.916	34.21	6	8	11.4143	19.92	3	3	19.669	53.01	9	10	77.9378	25.56	4	4	23.7495
Q8ZQ41	Putative cytoplasmic protein OS=Salmonella typhimurium (strain LT2 / SGSC1412 / ATCC 700720) GN=yccJ PE=4 SV=1 - [Q8ZQ41_SALTY]	72	1	5	5	16	Pf13993	0	0	0	0	0	2.03884e+07	344137	0	2.57896e+06																					28.8145	72	5	8	5.90437	26.67	2	2					12.8966
P26983	Ribosome hibernation promoting factor OS=Salmonella typhimurium (strain LT2 / SGSC1412 / ATCC 700720) GN=hpf PE=3 SV=1 - [HPF_SALTY]	71.58	1	4	4	19	Pf02482	2.60443e+06	0	469390	0	2.41371e+06	1.55845e+07	2.61783e+06	1.02919e+06	1.17035e+07	25.47	44.21	2	2					2.96772	7.37	1	1					2.53741	25.26	2	2	10.7015	34.74	3	4	7.23633	25.26	2	3	44.78	27.37	2	2	7.57612
B5EYZ8;Q7CPE1	ATP synthase subunit alpha OS=Salmonella agona (strain SL483) GN=atpA PE=3 SV=1 - [ATPA_SALA4]	71.54	3	28	29	170	Pf00006; Pf00306; Pf02874	1.99603e+07	2.86635e+06	0	943342	4.81896e+06	2.26728e+07	1.88967e+06	1.85612e+06	9.37708e+06	253.383	45.81	17	23	49.3024	34.11	14	17					163.4	27.1	10	11	27.4991	39.38	17	19	91.9023	49.9	20	27	66.5318	49.51	20	24	490.999	39.77	16	18	50.6578
Q7CQK9	Glutaredoxin OS=Salmonella typhimurium (strain LT2 / SGSC1412 / ATCC 700720) GN=ydhD PE=3 SV=1 - [Q7CQK9_SALTY]	71.3	1	5	5	26	Pf00462	0	345480	0	0	3.0309e+06	7.31197e+06	3.01149e+06	0	5.50966e+06					9.5403	28.7	2	3									8.28942	28.7	3	5	17.7341	35.65	3	4	24.6545	71.3	5	9					12.4557
B5EXH5;Q8ZRC9	UPF0234 protein YajQ OS=Salmonella agona (strain SL483) GN=yajQ PE=3 SV=1 - [YAJQ_SALA4]	71.17	4	10	10	42	Pf04461	3.18982e+06	0	0	0	303173	3.47818e+07	1.75142e+06	111193	2.78905e+06	114.44	42.33	5	8	1.74488	10.43	1	1					26.47	9.2	1	1	4.82497	12.27	2	2	35.5476	53.99	7	10	28.3002	56.44	7	10	49.76	18.4	2	2	14.0947
B5F2K9;P0A1D5	10 kDa chaperonin OS=Salmonella agona (strain SL483) GN=groS PE=3 SV=1 - [CH10_SALA4]	71.13	1	5	5	71	Pf00166	1.38539e+07	3.11392e+07	383914	1.09696e+07	6.96473e+06	4.28811e+08	1.73103e+07	8.76783e+06	3.49834e+07	124.478	71.13	5	8	32.6487	50.52	4	9	3.61838	14.43	1	1	107.719	71.13	5	7	9.87213	50.52	4	4	55.0899	50.52	4	16	23.6541	62.89	4	10	157.82	42.27	3	4	24.8891
Q7CQI9	Alcohol dehydrogenase OS=Salmonella typhimurium (strain LT2 / SGSC1412 / ATCC 700720) GN=adhP PE=3 SV=1 - [Q7CQI9_SALTY]	71.13	1	16	16	112	Pf00107; Pf08240; Pf13602	0	8.2037e+06	205863	0	1.51196e+06	8.54614e+07	3.74173e+06	0	5.01138e+06					79.9712	64.29	14	26	4.99259	8.04	2	2					14.6618	22.62	6	8	130.265	68.75	15	34	48.4391	64.58	13	24					32.7359
P0A296;P0A295	Transcription termination factor Rho OS=Salmonella typhi GN=rho PE=3 SV=1 - [RHO_SALTI]	71.12	1	26	26	125	Pf00006; Pf07497; Pf07498; Pf08206; Pf13481	1.86522e+06	868203	0	2.21097e+06	2.01464e+06	2.90177e+06	384277	418566	6.75673e+06	247.902	42.24	15	19	27.9741	28.16	10	10					294.714	48.45	15	19	34.8865	42.96	16	18	33.7642	36.99	11	14	18.9262	23.63	8	8	103.88	20.05	7	7	56.9553
P0A251;P0A252	Alkyl hydroperoxide reductase subunit C OS=Salmonella typhimurium (strain LT2 / SGSC1412 / ATCC 700720) GN=ahpC PE=1 SV=2 - [AHPC_SALTY]	71.12	1	13	13	54	Pf00578; Pf08534; Pf10417	0	1.78674e+07	0	0	0	2.62951e+07	2.15046e+06	1.17627e+06	2.78423e+06					70.656	70.05	12	22													25.5983	51.87	7	8	25.1194	54.01	8	10	78.32	26.2	4	4	18.5149
P23905	D-galactose-binding periplasmic protein OS=Salmonella typhimurium (strain LT2 / SGSC1412 / ATCC 700720) GN=mglB PE=1 SV=2 - [DGAL_SALTY]	71.08	1	22	22	91	Pf00532; Pf13377; Pf13407	3.54845e+06	870663	117759	0	309337	7.6819e+07	607020	113152	3.42963e+06	151.976	28.31	5	9	23.8267	34.94	8	8	1.89363	5.12	1	1					7.37963	21.08	5	5	130.774	64.46	17	34	30.0674	48.49	12	12	75.8867	11.45	3	3	27.9877
P20753	Peptidyl-prolyl cis-trans isomerase A OS=Salmonella typhimurium (strain LT2 / SGSC1412 / ATCC 700720) GN=ppiA PE=3 SV=2 - [PPIA_SALTY]	71.05	1	8	8	20	Pf00160	423766	814643	262243	0	0	2.26488e+07	0	0	332514	37.18	11.58	1	2	3.24444	19.47	2	2	2.10275	19.47	2	2									31.4818	59.47	7	10									7.53066
A9N4Z1;P65882	Adenylosuccinate synthetase OS=Salmonella paratyphi B (strain ATCC BAA-1250 / SPB7) GN=purA PE=3 SV=1 - [PURA_SALPB]	70.83	2	12	21	69	Pf00709	2.20344e+06	2.16158e+06	0	712271	0	7.66566e+06	382356	804221	251220	50.3383	15.97	3	4	53.8042	49.07	16	21					23.34	15.97	3	3					61.2044	46.99	15	19	17.7886	20.37	7	7	171.399	26.39	9	10	2.11514
Q8ZP65	Probable thiol peroxidase OS=Salmonella typhimurium (strain LT2 / SGSC1412 / ATCC 700720) GN=tpx PE=3 SV=1 - [TPX_SALTY]	70.83	2	8	8	50	Pf00578; Pf08534	1.69638e+07	2.48419e+06	226869	2.18121e+07	344866	6.20987e+07	1.83928e+06	1.58274e+06	4.58502e+06	181.988	65.48	7	10	18.4509	41.07	5	6	2.74085	7.14	1	1	40.26	15.48	1	1	4.78603	25	3	3	37.4255	51.79	6	13	21.4892	41.07	5	6	211.282	44.05	5	5	12.1831
Q7CPD3	Putative cytoplasmic protein OS=Salmonella typhimurium (strain LT2 / SGSC1412 / ATCC 700720) GN=yihD PE=4 SV=1 - [Q7CPD3_SALTY]	70.79	1	6	6	21	Pf06288	0	272530	0	0	521050	3.44152e+06	347629	0	1.31528e+06					7.22664	44.94	3	4									2.04859	39.33	3	4	9.53052	52.81	4	5	0	15.73	1	1					9.57348
B5F0P6;P65692	6-phosphofructokinase OS=Salmonella agona (strain SL483) GN=pfkA PE=3 SV=1 - [K6PF_SALA4]	70.63	2	15	15	88	Pf00365	2.63773e+07	223690	0	1.72522e+07	472485	1.43475e+06	730477	365603	7.03795e+06	422.804	40.94	9	21	14.7767	27.81	6	6					420.172	59.38	13	26	7.8163	14.06	4	4	4.22382	11.25	2	2	26.982	35.63	7	9	148.227	25.62	5	6	26.6757
Q8ZRN1	D-methionine-binding lipoprotein MetQ OS=Salmonella typhimurium (strain LT2 / SGSC1412 / ATCC 700720) GN=metQ PE=3 SV=1 - [METQ_SALTY]	70.48	1	14	14	41	Pf03180; Pf04069	0	551524	76101.7	0	516722	2.05738e+06	0	0	1.47835e+06					8.49452	18.08	3	3	1.76337	5.9	1	1	11.08	46.86	9	12	9.33608	46.86	9	11	17.2382	33.21	5	5									10.6232
P0A1R9;P0A1R8	DNA-binding protein HU-beta OS=Salmonella typhi GN=hupB PE=3 SV=1 - [DBHB_SALTI]	70	1	9	9	89	Pf00216	5.15413e+07	1.12912e+07	1.46562e+07	2.72601e+07	1.08025e+08	2.07598e+08	1.44962e+07	6.97121e+06	1.66354e+08	203.41	52.22	5	14	25.9922	58.89	5	9	14.9896	52.22	4	6	165.197	54.44	6	10	22.212	58.89	5	9	58.6852	52.22	4	17	14.3573	52.22	5	6	136.17	52.22	4	5	26.8132
Q7CQU7	CspA-like protein but not cold shock induced OS=Salmonella typhimurium (strain LT2 / SGSC1412 / ATCC 700720) GN=cspD PE=3 SV=1 - [Q7CQU7_SALTY]	69.86	1	3	3	5	Pf00313; Pf08206	0	0	0	0	550258	8.77799e+06	0	0	1.02272e+07																	0	21.92	1	1	7.2521	58.9	2	2									4.74355
P0A1N1;P0A1N0	Surface presentation of antigens protein SpaK OS=Salmonella typhi GN=spaK PE=3 SV=1 - [SPAK_SALTI]	69.63	1	6	6	69	Pf03519	9.3974e+06	94101.3	0	7.48753e+06	502073	3.99137e+06	638554	278289	1.32283e+06	425.746	60	5	31	2.61857	9.63	1	1					344.32	48.15	4	16	2.66075	11.85	1	1	13.0897	20	2	4	25.4054	69.63	6	8	59.5393	30.37	3	4	7.84301
B5F8F8;P0A1H3	Elongation factor G OS=Salmonella agona (strain SL483) GN=fusA PE=3 SV=1 - [EFG_SALA4]	69.6	2	32	32	166	Pf00009; Pf00679; Pf03144; Pf03764; Pf14492	3.75087e+07	7.76901e+06	99141.8	8.41078e+06	213637	3.15876e+07	1.02384e+06	989559	2.21573e+06	353.237	40.34	18	27	106.587	54.97	26	36	0	6.96	1	3	120.707	20.88	10	13	0	2.41	1	1	127.449	48.72	24	37	49.0266	34.09	18	19	237.974	23.86	12	12	30.1488
Q7CPQ5	Putative intracellular proteinase OS=Salmonella typhimurium (strain LT2 / SGSC1412 / ATCC 700720) GN=yhbO PE=4 SV=1 - [Q7CPQ5_SALTY]	69.19	1	10	10	24	Pf01965; Pf07685; Pf13278	0	208422	0	0	0	2.94328e+07	411912	0	446384					2.22748	9.3	2	2													36.2666	62.79	8	12	7.50928	38.37	6	6					5.69728
Q7CQT9	30S ribosomal protein S1 OS=Salmonella typhimurium (strain LT2 / SGSC1412 / ATCC 700720) GN=rpsA PE=3 SV=1 - [Q7CQT9_SALTY]	69.12	1	32	32	146	Pf00575	0	2.54082e+06	0	0	390492	1.31223e+08	3.06289e+06	0	2.80399e+06					54.9393	37.88	17	23									8.36415	11.49	5	6	188.502	59.96	28	56	97.7939	64.09	25	38					46.9853
P77983	Pyruvate kinase I OS=Salmonella typhimurium (strain LT2 / SGSC1412 / ATCC 700720) GN=pykF PE=3 SV=2 - [KPYK1_SALTY]	68.94	2	28	28	71	Pf00224; Pf02887	1.68344e+07	4.19321e+06	0	6.90806e+06	0	8.56894e+06	268309	226135	889381	113.105	15.11	6	9	82.657	61.49	24	27					91.71	4.68	2	4					33.2994	32.77	10	12	14.3421	15.32	6	6	57.81	5.96	2	2	16.0537
Q8ZKP9	Autoinducer 2-degrading protein LsrG OS=Salmonella typhimurium (strain LT2 / SGSC1412 / ATCC 700720) GN=lsrG PE=2 SV=2 - [LSRG_SALTY]	68.75	2	5	5	20	Pf03992	1.14047e+07	396598	0	0	2.33028e+06	6.67984e+06	482124	345910	9.16599e+06	26.21	54.17	3	4	4.42986	14.58	1	1									8.08286	36.46	3	4	3.90645	12.5	1	1	7.61781	44.79	3	3	85.2567	36.46	3	3	10.7116
B4TWJ0;Q8ZLQ6	N-acetylneuraminate lyase OS=Salmonella schwarzengrund (strain CVM19633) GN=nanA PE=3 SV=1 - [NANA_SALSV]	68.69	5	12	12	29	Pf00701	9.90532e+06	464884	0	1.31583e+06	0	1.23774e+06	238679	315400	211839	60.0933	21.55	2	4	9.78032	26.94	4	5					36.21	26.94	4	4					11.6404	25.59	4	4	18.2421	34.34	8	8	35.35	11.78	3	3	0
Q5PDE6;Q7CR87	Chaperone SurA OS=Salmonella paratyphi A (strain ATCC 9150 / SARB42) GN=surA PE=3 SV=1 - [SURA_SALPA]	68.69	2	21	21	81	Pf00639; Pf09312; Pf13145; Pf13616; Pf13624	956922	584332	117489	0	84736.2	2.11959e+07	1.82733e+06	3.32754e+06	1.88319e+06	36.25	5.37	1	1	14.2488	14.72	5	5	1.93734	2.1	1	1					1.87218	4.44	2	2	85.7135	46.26	14	21	52.7475	47.2	16	21	420.255	38.08	12	15	22.8625
Q57T38;P64052	Elongation factor Ts OS=Salmonella choleraesuis (strain SC-B67) GN=tsf PE=3 SV=2 - [EFTS_SALCH]	68.55	3	11	17	95	Pf00627; Pf00889	3.78529e+06	5.14686e+06	0	330254	0	6.3415e+07	3.70908e+06	730483	1.92452e+06	151.792	45.94	9	11	55.3092	55.12	13	19					37.47	10.95	2	2					69.8928	59.36	13	20	65.2945	59.72	14	20	195.211	38.87	8	9	32.9895
Q8ZKP3	Glycerol kinase OS=Salmonella typhimurium (strain LT2 / SGSC1412 / ATCC 700720) GN=glpK PE=3 SV=3 - [GLPK_SALTY]	68.53	4	15	27	103	Pf00370; Pf02782	2.62571e+07	1.90303e+06	0	3.38836e+06	956234	3.9959e+06	277880	396720	1.73744e+06	243.633	30.48	8	13	49.7997	39.84	16	18					84.23	17.93	6	8	22.6079	33.67	14	14	55.2791	36.85	14	18	14.9206	16.14	7	7	148.194	15.94	7	7	40.3874
O84944	Type III secretion system chaperone SseA OS=Salmonella typhimurium (strain LT2 / SGSC1412 / ATCC 700720) GN=sseA PE=1 SV=1 - [SSEA_SALTY]	68.52	1	7	7	23		1.18842e+06	0	0	1.56124e+06	4.95015e+06	1.29903e+06	575550	1.42987e+06	1.02644e+07	83.361	26.85	3	3									58.0409	26.85	3	3	9.26373	62.04	5	5	3.22958	21.3	1	1	2.52626	25.93	2	2	67.69	25.93	2	2	17.2468
B5F8E8;P66491	30S ribosomal protein S19 OS=Salmonella agona (strain SL483) GN=rpsS PE=3 SV=1 - [RS19_SALA4]	68.48	1	6	6	45	Pf00203	5.12917e+07	3.59152e+07	0	5.32909e+07	6.70603e+06	3.21175e+06	1.35384e+06	8.73887e+06	1.78509e+07	91.1	36.96	4	5	35.0331	68.48	6	14					77.27	36.96	4	5	7.46772	40.22	4	4	2.46146	11.96	1	1	10.5486	40.22	3	5	89.81	28.26	3	4	4.93729
B5FSA4;Q8ZK80	50S ribosomal protein L9 OS=Salmonella dublin (strain CT_02021853) GN=rplI PE=3 SV=1 - [RL9_SALDC]	68.46	2	10	10	71	Pf01281; Pf03948	1.80267e+06	9.02259e+06	361698	3.03931e+06	5.10733e+06	7.72123e+07	1.5612e+07	8.21898e+06	1.10512e+07	144.634	43.62	6	7	27.115	51.68	7	8	4.26973	10.07	1	1	175	38.26	5	6	18.1743	51.68	8	8	49.569	58.39	8	13	35.4003	51.68	8	11	241.004	45.64	6	7	24.8358
B5F0L3;P65889	Phosphoribosylaminoimidazole-succinocarboxamide synthase OS=Salmonella agona (strain SL483) GN=purC PE=3 SV=1 - [PUR7_SALA4]	68.35	2	12	12	42	Pf01259	2.57293e+06	95196.5	0	3.27155e+06	83526.1	1.41695e+06	228103	243251	529882	108.63	45.57	8	11	0	6.75	1	1					129.522	50.21	10	11	1.63515	9.28	2	2	15.5743	21.52	4	4	7.94042	18.57	3	3	51.11	16.88	3	3	8.89212
Q57P83;P37592	Outer membrane porin protein OmpD OS=Salmonella choleraesuis (strain SC-B67) GN=ompD PE=3 SV=1 - [OMPD_SALCH]	68.23	1	15	15	49	Pf00267; Pf13609	4.94629e+06	5.56362e+06	0	1.62859e+06	84558	1.669e+07	0	0	0	62.195	34.81	7	10	32.9999	36.19	10	12					115.403	35.91	7	8	2.00109	3.04	1	1	61.0943	41.44	10	18
Q8ZNW4	2-keto-3-deoxygluconate 6-phosphate aldolase OS=Salmonella typhimurium (strain LT2 / SGSC1412 / ATCC 700720) GN=eda PE=4 SV=1 - [Q8ZNW4_SALTY]	68.08	1	9	9	23	Pf01081	0	414225	0	0	0	1.16855e+07	647475	0	531527					6.03557	21.6	4	4													37.5708	63.85	8	12	8.48909	21.6	3	3					3.49346
P0A1E4;P0A1E3	Cysteine synthase A OS=Salmonella typhi GN=cysK PE=3 SV=2 - [CYSK_SALTI]	67.8	1	14	14	39	Pf00291	2.70527e+06	1.6877e+06	0	0	0	7.04197e+06	821075	660140	329659	51.83	25.08	5	7	24.2355	39.01	8	8													20.267	30.96	6	6	24.5151	37.46	8	9	161.063	25.39	6	6	6.60457
P0A266;P0A265	Peptidyl-prolyl cis-trans isomerase C OS=Salmonella typhi GN=ppiC PE=3 SV=2 - [PPIC_SALTI]	67.74	1	6	6	23	Pf00639; Pf13145; Pf13616	394362	889826	0	3.53519e+06	1.68345e+07	1.99465e+06	833205	754631	3.64578e+07	60.35	10.75	1	1	3.72399	10.75	1	1					48.07	10.75	1	1	10.3793	41.94	5	6	1.87885	10.75	1	1	7.6915	30.11	3	3	75.538	21.51	2	2	13.5055
P0A1S5;P0A1S4	DNA-binding protein StpA OS=Salmonella typhi GN=stpA PE=3 SV=1 - [STPA_SALTI]	67.67	1	8	9	72	Pf00816	955751	485924	173496	1.55967e+06	9.80464e+06	1.46795e+06	1.81697e+06	1.52606e+06	1.72022e+07	61.18	37.59	5	6	8.91996	36.84	4	4	2.2338	6.77	1	1	79.8533	51.13	6	6	31.1601	61.65	7	17	10.4235	30.08	3	3	20.3058	55.64	6	9	140.346	48.87	5	5	46.7917
B5F7K5;P0AA13	50S ribosomal protein L13 OS=Salmonella agona (strain SL483) GN=rplM PE=3 SV=1 - [RL13_SALA4]	67.61	1	11	11	116	Pf00572	1.12473e+08	2.42548e+07	0	1.53963e+08	9.71065e+07	1.74614e+07	1.44561e+07	3.07852e+07	2.19761e+08	203.632	52.11	7	14	47.5088	58.45	7	18					239.843	49.3	6	13	40.1682	58.45	7	18	20.4627	42.25	5	7	24.572	49.3	6	11	144.053	50	6	8	41.0667
P67094;P67093	Universal stress protein G OS=Salmonella typhi GN=uspG PE=3 SV=1 - [USPG_SALTI]	67.61	1	8	8	108	Pf00582	2.22741e+07	1.17902e+06	0	1.52376e+07	2.04734e+07	1.77411e+07	1.38231e+07	1.44789e+07	8.73382e+07	296.637	67.61	8	15	16.2359	54.93	5	7					172.28	66.9	7	10	17.6091	52.82	6	11	33.4292	64.08	7	9	42.1653	64.08	7	17	140.48	50	6	10	63.1577
Q7CQG4	Putative cytoplasmic protein OS=Salmonella typhimurium (strain LT2 / SGSC1412 / ATCC 700720) GN=yciN PE=4 SV=1 - [Q7CQG4_SALTY]	67.47	1	4	4	17	Pf10692	0	446596	0	0	122575	1.93646e+06	448994	0	979864					5.18656	21.69	2	2									0	10.84	1	1	16.3151	36.14	2	4	8.96583	42.17	3	4					11.0655
B5F7S3;O54296	30S ribosomal protein S11 OS=Salmonella agona (strain SL483) GN=rpsK PE=3 SV=1 - [RS11_SALA4]	67.44	3	8	8	75	Pf00411	7.28448e+07	1.30979e+07	0	9.02543e+07	1.48786e+07	8.52002e+06	1.18577e+06	2.56161e+06	4.40242e+07	277.466	66.67	7	15	26.4873	60.47	6	8					244.263	66.67	7	19	13.0591	66.67	7	10	10.477	36.43	3	4	10.5904	42.64	4	4	110.61	36.43	3	3	24.2958
B5F393;Q8ZKA3	HTH-type transcriptional repressor NsrR OS=Salmonella agona (strain SL483) GN=nsrR PE=3 SV=1 - [NSRR_SALA4]	67.38	2	8	8	19	Pf01978; Pf02082	1.85466e+06	0	0	1.88564e+06	193164	0	0	0	197213	137.844	48.94	6	6									170.806	56.74	7	9	1.96073	13.48	2	2													3.52773
Q9L4T0;B5F345	S-ribosylhomocysteine lyase OS=Salmonella typhimurium (strain LT2 / SGSC1412 / ATCC 700720) GN=luxS PE=3 SV=3 - [LUXS_SALTY]	67.25	3	7	7	27	Pf02664	0	1.13417e+06	0	0	0	6.63533e+06	891872	999616	387208					14.4963	24.56	3	5													39.7237	60.23	6	10	8.62171	42.11	5	6	60.0033	23.98	3	3	4.14338
B5F352;P65977	Protein RecA OS=Salmonella agona (strain SL483) GN=recA PE=3 SV=1 - [RECA_SALA4]	67.14	2	16	16	70	Pf00154; Pf06745; Pf08423	1.75352e+07	231884	0	2.01739e+07	441834	5.11087e+06	275026	327066	706347	292.268	55.24	13	20	6.93058	8.22	2	3					395.157	66.86	15	23	14.7189	20.11	6	7	21.7584	22.1	6	7	5.90509	6.52	2	2	94.74	6.23	2	2	13.0777
B5F6V5;Q7CPP7	50S ribosomal protein L21 OS=Salmonella agona (strain SL483) GN=rplU PE=3 SV=1 - [RL21_SALA4]	66.99	3	6	6	81	Pf00829; Pf13091	2.09279e+08	8.69649e+06	0	2.26707e+08	9.20009e+07	4.56497e+07	1.8591e+07	2.97232e+07	1.2549e+08	356.91	60.19	5	20	13.1208	28.16	3	5					387.931	60.19	5	22	19.2981	43.69	5	9	2.4076	11.65	1	1	17.2255	51.46	4	7	123.825	43.69	5	8	17.2191
B5F286;P0A2A1	50S ribosomal protein L19 OS=Salmonella agona (strain SL483) GN=rplS PE=3 SV=1 - [RL19_SALA4]	66.96	1	8	8	115	Pf01245	4.72502e+07	3.11284e+07	500309	5.07835e+07	7.9142e+07	3.74905e+07	7.9054e+06	1.92336e+07	1.21657e+08	259.555	37.39	4	14	65.8449	66.96	8	22	1.79563	10.43	1	1	209.717	37.39	4	10	33.1716	66.96	8	21	29.0754	43.48	4	10	14.4172	43.48	4	6	155.787	51.3	5	9	40.0592
Q5PK07;Q8ZLM1	30S ribosomal protein S13 OS=Salmonella paratyphi A (strain ATCC 9150 / SARB42) GN=rpsM PE=3 SV=1 - [RS13_SALPA]	66.95	2	9	9	98	Pf00416	6.87821e+07	1.64071e+07	0	1.29991e+08	2.47105e+07	1.05557e+07	7.87248e+06	1.82153e+07	5.40543e+07	373.76	66.95	9	19	26.9984	51.69	7	9					480.935	66.1	8	17	29.1597	66.1	8	11	25.5989	59.32	7	7	24.1497	51.69	6	9	344.268	66.95	9	12	34.9142
Q5PK10;P0A7Z7	DNA-directed RNA polymerase subunit alpha OS=Salmonella paratyphi A (strain ATCC 9150 / SARB42) GN=rpoA PE=3 SV=1 - [RPOA_SALPA]	66.87	2	17	17	113	Pf01000; Pf01193; Pf03118	1.89474e+07	1.19723e+06	0	1.37972e+07	2.7267e+06	2.51863e+07	1.41283e+06	932264	7.47773e+06	355.313	37.69	11	19	14.8876	16.11	4	5					350.692	48.63	14	23	11.4198	23.71	7	8	72.6054	50.76	12	22	33.8348	49.24	12	15	136.35	17.63	5	6	26.4302
B5EXI9;Q8ZRC0	ATP-dependent Clp protease ATP-binding subunit ClpX OS=Salmonella agona (strain SL483) GN=clpX PE=3 SV=1 - [CLPX_SALA4]	66.67	3	20	20	61	Pf00004; Pf01078; Pf05496; Pf06068; Pf06689; Pf07724; Pf07726; Pf07728; Pf10431; Pf13207; Pf13401; Pf14532	6.72709e+06	181673	0	1.35446e+07	1.1127e+06	858944	900056	180272	289306	184.21	57.45	17	18	7.46463	7.09	3	3					366.514	54.14	17	22	8.78663	13.48	5	5	7.3577	8.75	3	3	5.60403	5.2	2	2	87.91	10.87	4	4	7.68992
B5QZ58;Q8ZKI0	Chorismate--pyruvate lyase OS=Salmonella enteritidis PT4 (strain P125109) GN=ubiC PE=3 SV=1 - [UBIC_SALEP]	66.67	6	8	8	19	Pf04345	5.46141e+06	0	0	8.90373e+06	73428	0	0	313022	0	71.1923	52.12	7	8									153.863	53.94	7	9	0	4.24	1	1									39.36	6.06	1	1
B5F3B7;P66593	30S ribosomal protein S6 OS=Salmonella agona (strain SL483) GN=rpsF PE=3 SV=1 - [RS6_SALA4]	66.41	3	9	9	46	Pf01250	3.55301e+06	8.32121e+06	0	4.82867e+06	1.72681e+07	4.93706e+07	6.26863e+06	875319	3.13019e+07	48.7	22.14	3	3	11.9576	46.56	6	7					90.7849	22.14	3	3	14.9433	29.01	4	6	18.63	54.2	5	7	30.9408	66.41	8	12	35.15	25.95	2	2	14.6258
Q7CQP3	Transcriptional activator of ntrL gene OS=Salmonella typhimurium (strain LT2 / SGSC1412 / ATCC 700720) GN=osmE PE=4 SV=1 - [Q7CQP3_SALTY]	66.37	1	5	5	9	Pf04355	0	177493	0	0	1.69832e+06	4.03505e+06	0	0	2.96775e+06					2.26038	7.96	1	1									4.21261	9.73	2	2	8.21985	38.94	2	2									7.79551
P0A2T6	cAMP receptor protein OS=Salmonella typhimurium (strain LT2 / SGSC1412 / ATCC 700720) GN=crp PE=4 SV=1 - [CRP_SALTY]	65.71	1	13	13	79	Pf00027; Pf00325; Pf13412; Pf13545	7.61105e+06	3.22544e+06	0	1.02649e+07	4.7626e+06	8.42719e+06	1.15374e+06	1.53139e+06	2.23378e+07	171.688	44.76	8	11	16.8695	31.43	6	7					164.908	52.86	9	11	19.5823	42.38	9	12	21.5005	31.43	6	6	21.4559	34.76	7	8	162.105	38.1	7	9	31.4642
B5F050;Q8ZQS2	2,3-bisphosphoglycerate-dependent phosphoglycerate mutase OS=Salmonella agona (strain SL483) GN=gpmA PE=3 SV=1 - [GPMA_SALA4]	65.6	4	13	13	58	Pf00300	7.86899e+06	1.04256e+06	0	2.22244e+06	0	5.30768e+07	2.81483e+06	3.00129e+06	804733	160.7	22	5	10	15.2884	21.6	5	5					110.09	16.4	4	5					54.8104	49.2	11	18	25.4769	54.8	9	10	203.066	34.8	7	8	3.07962
H9L444	Gifsy-1 prophage protein OS=Salmonella typhimurium (strain LT2 / SGSC1412 / ATCC 700720) GN=STM1012 PE=4 SV=1 - [H9L444_SALTY]	65.44	1	8	8	20	Pf01381	0	0	0	0	418334	514819	263929	0	1.76606e+06																	9.93802	30.15	4	4	4.77724	16.18	2	2	15.8003	52.94	5	5					13.374
O30916	Inositol phosphate phosphatase SopB OS=Salmonella typhimurium (strain LT2 / SGSC1412 / ATCC 700720) GN=sopB PE=1 SV=2 - [SOPB_SALTY]	65.42	5	6	31	159	Pf05925	2.05475e+06	263389	0	2.08946e+06	2.1339e+06	5.94366e+06	3.67583e+06	8.98876e+06	6.4231e+06	189.206	30.3	16	17	10.6064	8.02	4	4					196.845	27.45	14	16	29.6515	24.06	13	15	23.1433	19.61	9	9	72.5841	53.83	24	32	736.169	53.65	25	36	52.3486
P0A1V7;P0A1V6	Ribose-phosphate pyrophosphokinase OS=Salmonella typhi GN=prs PE=3 SV=2 - [KPRS_SALTI]	65.4	1	15	15	99	Pf00156; Pf13793; Pf14572; Pf14681	1.54369e+07	1.07847e+06	0	2.10379e+07	1.19888e+08	4.0194e+06	786973	1.43757e+06	6.08356e+06	339.211	54.6	12	22	25.3403	38.1	8	9					367.244	48.25	12	19	19.0546	51.43	11	15	18.3211	18.41	5	5	14.4782	16.51	4	4	273.721	31.11	7	8	35.7387
P67342;P67341	O-acetyl-ADP-ribose deacetylase OS=Salmonella typhi GN=ymdB PE=3 SV=1 - [YMDB_SALTI]	65.36	4	9	9	38	Pf01661	0	0	0	255959	2.54175e+06	1.83643e+06	151436	364292	4.93659e+06													37.91	15.08	2	2	17.5346	55.31	8	12	4.59428	25.7	3	4	0	14.53	2	2	99.7933	21.79	3	5	28.08
P0A2D2;P0A2D1	Oxidoreductase UcpA OS=Salmonella typhi GN=ucpA PE=3 SV=1 - [UCPA_SALTI]	65.02	1	14	14	55	Pf00106; Pf01370; Pf08659; Pf13561	1.26087e+06	1.38882e+06	0	597754	2.76506e+06	1.45356e+07	1.96075e+06	1.17993e+06	1.27915e+07	122.08	27.38	5	5	13.877	19.01	4	4					142.71	23.95	5	5	11.6301	28.9	7	8	25.1228	31.94	7	7	23.0301	28.52	7	7	113.993	13.69	3	3	38.3269
P0A1S3;P0A1S2	DNA-binding protein H-NS OS=Salmonella typhi GN=hns PE=3 SV=2 - [HNS_SALTI]	64.96	3	10	11	61	Pf00816	1.67155e+06	882255	3.86528e+06	849767	3.89112e+06	69739945	6.04193e+06	2.24855e+06	1.712e+07	90.6907	50.36	6	6	10.911	25.55	2	4	3.78208	8.03	1	1	54.09	35.77	4	4	14.9945	55.47	6	7	44.4057	55.47	7	13	25.4833	49.64	7	9	45.87	35.77	5	5	24.1685
P0A1G6;P0A1G5	RNA polymerase-binding transcription factor DksA OS=Salmonella typhi GN=dksA PE=3 SV=1 - [DKSA_SALTI]	64.9	1	6	6	28	Pf01258	3.13578e+06	236579	65230.6	385751	0	2.56344e+07	867975	742946	1.23351e+06	66.3	25.17	3	7	0	3.97	1	1	2.22377	7.95	1	1	48.71	25.17	3	4					20.6362	37.09	4	5	11.0459	51.66	5	5	37.63	11.92	2	2	5.52038
Q57LI6;P58671	4-hydroxy-3-methylbut-2-en-1-yl diphosphate synthase OS=Salmonella choleraesuis (strain SC-B67) GN=ispG PE=3 SV=1 - [ISPG_SALCH]	64.78	7	22	22	107	Pf04551	1.93542e+07	515192	0	3.33088e+07	260646	2.5849e+06	1.22893e+06	161730	516139	474.884	50.54	17	33	20.6699	24.46	7	8					622.942	61.56	20	36	18.3572	19.35	7	8	27.1176	25	7	7	5.82533	9.95	3	3	69.3925	15.59	5	5	15.68
Q8ZPM7	Glutathionine S-transferase OS=Salmonella typhimurium (strain LT2 / SGSC1412 / ATCC 700720) GN=gst PE=3 SV=1 - [Q8ZPM7_SALTY]	64.68	1	11	11	37	Pf00043; Pf13409; Pf13410; Pf13417; Pf14497	0	518082	0	0	4.34496e+06	7.62863e+06	958727	0	8.17783e+06					2.38048	11.94	2	2									10.0659	47.76	9	9	30.8468	50.75	7	9	16.7917	42.29	7	7					17.8624
B5F8F2;P60446	50S ribosomal protein L3 OS=Salmonella agona (strain SL483) GN=rplC PE=3 SV=1 - [RL3_SALA4]	64.59	2	12	12	96	Pf00297	5.71873e+07	3.41851e+06	0	7.72943e+07	1.07827e+07	1.10851e+07	4.53608e+06	4.85108e+06	1.21467e+07	302.35	44.98	8	23	25.1233	39.71	8	10					277.78	60.29	10	24	9.60491	25.84	5	9	18.1836	31.1	5	6	17.6781	31.1	5	7	98.36	25.84	4	5	24.5504
Q7CPF3	Acetolactate synthase I, small subunit OS=Salmonella typhimurium (strain LT2 / SGSC1412 / ATCC 700720) GN=ilvN PE=4 SV=1 - [Q7CPF3_SALTY]	64.58	1	5	5	14	Pf01842; Pf13710	0	115893	0	0	1.04125e+06	0	231953	0	1.18842e+06					4.87251	30.21	2	2									9.81089	64.58	5	7					2.83329	10.42	1	1					8.04307
Q8ZN83	Transaldolase A OS=Salmonella typhimurium (strain LT2 / SGSC1412 / ATCC 700720) GN=talA PE=3 SV=1 - [TALA_SALTY]	64.56	3	16	18	67	Pf00923	2.88703e+06	499462	0	0	0	6.02368e+06	735381	1.38632e+06	222402	121.022	19.62	5	9	18.2705	25.63	7	7													29.1252	26.9	7	11	43.6001	54.11	14	16	344.653	57.59	15	20	1.71498
P58480	Chaperone protein HtpG OS=Salmonella typhimurium (strain LT2 / SGSC1412 / ATCC 700720) GN=htpG PE=3 SV=1 - [HTPG_SALTY]	64.1	5	32	32	79	Pf00183; Pf02518; Pf13589	3.8238e+06	1.0886e+06	0	0	0	1.87971e+07	599560	250719	482990	86.2	11.06	4	5	35.9903	29.97	14	15													115.785	53.21	26	33	40.2904	29.97	15	16	89.0385	6.25	4	4	12.9237
Q8ZJZ8	Isoaspartyl dipeptidase OS=Salmonella typhimurium (strain LT2 / SGSC1412 / ATCC 700720) GN=iadA PE=4 SV=1 - [Q8ZJZ8_SALTY]	64.1	1	16	16	75	Pf01979; Pf13147; Pf13594	0	5.15878e+06	0	0	0	3.67578e+06	384810	0	1.85834e+07					55.3267	42.56	12	23													47.8432	41.79	10	15	8.86318	17.18	4	4					46.0418
B5EYS6;Q7CQ71	50S ribosomal protein L25 OS=Salmonella agona (strain SL483) GN=rplY PE=3 SV=1 - [RL25_SALA4]	63.83	2	3	4	29	Pf01386	1.19645e+07	1.1224e+06	0	8.4345e+06	1.97602e+06	8.18312e+06	6.97282e+06	4.39352e+06	2.6356e+06	114.33	54.26	3	5	5.43879	15.96	1	2					80.0634	24.47	2	4	5.0359	24.47	2	2	7.96556	15.96	1	2	17.8691	63.83	4	9	79.7419	34.04	3	3	4.71751
B5FTU9	Enolase OS=Salmonella dublin (strain CT_02021853) GN=eno PE=3 SV=1 - [ENO_SALDC]	63.66	1	5	16	46	Pf00113; Pf03952	1.71682e+07	0	0	2.19863e+06	0	0	0	2.61876e+06	0	514.287	44.44	12	21									201.299	49.31	13	14													273.244	37.27	10	11
B5F8E7;P61179	50S ribosomal protein L22 OS=Salmonella agona (strain SL483) GN=rplV PE=3 SV=1 - [RL22_SALA4]	63.64	2	12	12	119	Pf00237	4.92386e+07	9.81784e+06	3.00423e+06	1.02809e+08	1.11814e+07	1.04584e+07	1.6554e+07	5.18907e+07	3.24552e+07	275.54	61.82	9	19	36.4764	61.82	9	13	2.24617	6.36	1	2	236.421	59.09	8	19	19.2945	58.18	7	11	19.3253	36.36	4	6	37.9579	61.82	9	15	491.56	61.82	9	20	30.5381
B5F8K1;P63601	Shikimate kinase 1 OS=Salmonella agona (strain SL483) GN=aroK PE=3 SV=1 - [AROK_SALA4]	63.58	1	9	9	22	Pf00004; Pf01202; Pf13173; Pf13189; Pf13207; Pf13238; Pf13671	1.12792e+06	0	0	864927	0	7.73998e+06	551299	91332	262933	44.84	17.34	2	2									42.34	10.4	1	1					29.0441	56.07	8	8	13.4832	32.37	5	5	21.26	7.51	1	1	4.58759
P0A9Z5;P0A9Z4	Nitrogen regulatory protein P-II 1 OS=Salmonella typhi GN=glnB PE=3 SV=1 - [GLNB_SALTI]	63.39	1	6	6	14	Pf00543	168390	616249	0	0	0	1.59568e+06	492993	621020	440333	38.24	22.32	2	2	4.401	30.36	3	3													9.81532	24.11	2	3	3.82144	13.39	2	2	59.0633	25	3	3	1.79527
B5F8C0;Q8ZPZ5	High frequency lysogenization protein HflD homolog OS=Salmonella agona (strain SL483) GN=hflD PE=3 SV=1 - [HFLD_SALA4]	63.38	3	10	10	32	Pf04356	2.11308e+07	0	0	3.02495e+07	266395	0	0	0	433936	286.077	63.38	10	15									338.914	49.3	9	14	2.58331	8.45	1	1													2.09455
P0A1R7;P0A1R6	DNA-binding protein HU-alpha OS=Salmonella typhi GN=hupA PE=3 SV=1 - [DBHA_SALTI]	63.33	1	6	6	113	Pf00216; Pf14908	6.14072e+07	2.43123e+07	2.50857e+07	5.25804e+07	2.82458e+08	6.30897e+08	2.08964e+07	2.93015e+07	5.75501e+08	266.43	63.33	5	8	30.1252	63.33	5	8	20.0845	48.89	4	7	215.77	63.33	5	9	40.13	63.33	6	16	85.6816	63.33	6	27	26.7835	63.33	6	9	210.9	57.78	5	9	46.2498
Q7CQ44	Putative cytoplasmic protein OS=Salmonella typhimurium (strain LT2 / SGSC1412 / ATCC 700720) GN=STM2343 PE=4 SV=1 - [Q7CQ44_SALTY]	63.33	1	2	2	2	Pf02302	0	0	0	0	0	516999	0	0	0																					4.34073	63.33	2	2
Q7CQT7	UPF0434 protein YcaR OS=Salmonella typhimurium (strain LT2 / SGSC1412 / ATCC 700720) GN=ycaR PE=3 SV=1 - [YCAR_SALTY]	63.33	1	3	3	3	Pf03966; Pf10080	0	0	0	0	0	0	0	0	252715																																	3.90654
P0A250;P0A249	Phosphoenolpyruvate-protein phosphotransferase OS=Salmonella typhi GN=ptsI PE=3 SV=1 - [PT1_SALTI]	63.3	1	23	23	88	Pf00391; Pf02896; Pf05524	1.32599e+07	744563	0	4.8797e+06	343996	1.03924e+07	572400	353644	1.36984e+06	327.411	44.7	14	21	24.8233	15.48	7	8					329.099	31.83	14	20	14.0709	12.87	6	6	37.9059	21.74	8	12	15.0118	14.43	5	5	119.01	8	4	4	22.9698
B5EYZ7;Q8ZKW8	ATP synthase gamma chain OS=Salmonella agona (strain SL483) GN=atpG PE=3 SV=1 - [ATPG_SALA4]	63.07	5	20	20	97	Pf00231	881177	581386	0	812312	950595	4.25292e+06	2.06382e+06	9.31454e+06	2.98337e+06	88.2214	31.71	8	8	27.0322	36.93	9	9	0	2.79	1	1	165.681	27.18	7	9	8.33236	27.87	7	8	26.355	28.92	7	8	55.815	52.26	14	22	507.185	42.51	14	20	19.6393
O68901	Superoxide dismutase [Cu-Zn] 2 OS=Salmonella typhimurium (strain LT2 / SGSC1412 / ATCC 700720) GN=sodC PE=3 SV=1 - [SODC_SALTY]	63.01	1	5	5	24	Pf00080	4.66012e+07	0	0	0	0	7.21392e+07	564886	0	2.33331e+06	32.18	16.18	1	2																	32.1787	63.01	5	12	10.4311	30.64	3	4					10.2381
B5F173;P0A2M5	Uracil phosphoribosyltransferase OS=Salmonella agona (strain SL483) GN=upp PE=3 SV=1 - [UPP_SALA4]	62.98	1	9	9	39	Pf00156; Pf14681	5.46285e+06	579761	0	0	296877	7.43992e+06	909580	692213	1.12142e+06	55.77	37.5	4	8	15.5575	29.81	5	5									7.28292	25.96	4	5	27.0335	37.5	6	7	18.5961	37.5	6	6	33.81	12.02	2	2	9.16074
Q9ZF60	Glutamate/aspartate periplasmic-binding protein OS=Salmonella typhimurium (strain LT2 / SGSC1412 / ATCC 700720) GN=gltI PE=3 SV=3 - [GLTI_SALTY]	62.91	1	14	14	75	Pf00060; Pf00497	2.69068e+06	1.63702e+06	231145	171552	0	6.69808e+07	918967	1.18469e+06	2.32717e+06	82.5367	19.87	4	4	30.6506	46.69	10	14	2.28319	17.55	3	3	27.64	4.97	1	1					98.2996	57.95	13	28	31.9268	43.05	9	12	164.101	32.12	6	6	10.2672
P69935;P69936	NADP-dependent L-serine/L-allo-threonine dehydrogenase YdfG OS=Salmonella typhi GN=ydfG PE=3 SV=1 - [YDFG_SALTI]	62.9	1	11	11	47	Pf00106; Pf02142; Pf02719; Pf03435; Pf03807; Pf08659; Pf13460; Pf13561	371747	925372	0	376173	549177	8.70912e+06	613548	419346	993772	63.8467	14.52	2	4	25.5384	41.94	8	9					34.19	13.31	2	2	2.74564	20.16	3	3	30.7869	38.31	7	10	17.6086	52.02	8	9	36.72	26.21	4	4	11.3002
B5F0S7;P66191	50S ribosomal protein L31 OS=Salmonella agona (strain SL483) GN=rpmE PE=3 SV=1 - [RL31_SALA4]	62.86	1	3	3	22	Pf01197	2.61597e+06	611296	0	2.74294e+06	4.81171e+06	9.01597e+06	1.21679e+07	3.1268e+07	9.76523e+06	47.77	22.86	1	1	5.53469	62.86	3	3					32.76	22.86	1	1	2.65894	22.86	1	2	2.4433	22.86	1	1	13.5231	51.43	2	5	128.493	51.43	2	6	1.82534
Q7CPS9	Putative uncharacterized protein hybA OS=Salmonella typhimurium (strain LT2 / SGSC1412 / ATCC 700720) GN=hybA PE=4 SV=1 - [Q7CPS9_SALTY]	62.8	1	15	15	41	Pf00037; Pf12837; Pf12838; Pf13187; Pf13237; Pf13247	0	1.35831e+06	0	0	400246	5.21411e+06	349396	0	819183					28.367	42.68	9	10									7.57727	20.73	6	6	32.5672	35.67	8	10	2.31098	3.96	1	1					18.2451
Q7CQU1	Pyruvate formate lyase I, induced anaerobically OS=Salmonella typhimurium (strain LT2 / SGSC1412 / ATCC 700720) GN=pflB PE=3 SV=1 - [Q7CQU1_SALTY]	62.76	2	37	38	132	Pf01228; Pf02901	0	8.26574e+06	0	0	1.01112e+07	3.40956e+07	650749	0	1.90824e+07					128.667	50.26	30	47									31.5991	21.71	13	18	74.27	36.71	22	24	40.9123	23.55	14	15					53.3265
O33921	Glucose-1-phosphatase OS=Salmonella typhimurium (strain LT2 / SGSC1412 / ATCC 700720) GN=agp PE=3 SV=2 - [AGP_SALTY]	62.71	1	16	16	89	Pf00328	288522	5.13374e+06	517394	0	244068	7.40361e+07	1.78014e+06	1.16094e+06	1.78342e+06	21.99	3.63	1	1	52.198	42.13	12	18	2.45637	2.66	1	1					5.1188	3.63	1	2	111.85	60.53	14	33	39.981	39.71	11	15	114.69	18.89	5	5	25.2306
Q8ZQU0	Succinyl-CoA ligase [ADP-forming] subunit alpha OS=Salmonella typhimurium (strain LT2 / SGSC1412 / ATCC 700720) GN=sucD PE=3 SV=1 - [Q8ZQU0_SALTY]	62.63	1	12	12	53	Pf00549; Pf02629; Pf13380; Pf13607	0	4.90321e+06	89225.6	0	186775	1.66129e+07	1.52869e+06	0	904817					40.5178	51.21	10	13	2.6085	4.15	1	1					4.42458	13.15	3	4	52.9454	55.02	10	15	34.5733	51.9	10	12					11.8404
P06202	Periplasmic oligopeptide-binding protein OS=Salmonella typhimurium (strain LT2 / SGSC1412 / ATCC 700720) GN=oppA PE=1 SV=2 - [OPPA_SALTY]	62.62	1	24	24	93	Pf00496	0	401339	0	0	0	2.77594e+07	1.50261e+06	1.48796e+06	2.62185e+06					18.7918	16.76	6	7													101.49	58.38	21	31	53.0674	49.91	19	25	210.894	31.12	11	14	25.3136
B5F7T5;Q7CPL5	50S ribosomal protein L14 OS=Salmonella agona (strain SL483) GN=rplN PE=3 SV=1 - [RL14_SALA4]	62.6	1	9	9	160	Pf00238	1.28833e+08	2.32454e+07	205889	1.729e+08	2.89326e+07	1.41129e+07	4.09115e+06	6.04935e+06	4.19434e+07	430.3	57.72	8	30	55.2379	43.9	4	15	1.77357	7.32	1	1	668.44	61.79	8	40	41.5519	56.1	6	20	12.0513	29.27	3	4	29.3301	61.79	7	10	278.369	45.53	5	11	49.3892
B5EZU8;P0A2K5	Ubiquinone/menaquinone biosynthesis methyltransferase ubiE OS=Salmonella agona (strain SL483) GN=ubiE PE=3 SV=1 - [UBIE_SALA4]	62.55	2	12	12	59	Pf01135; Pf01170; Pf01209; Pf08241; Pf08242; Pf12847; Pf13489; Pf13649; Pf13659; Pf13847	8.01298e+06	121599	0	1.6298e+07	1.78641e+06	0	257443	416082	1.07139e+06	254.926	40.24	9	15	3.22781	5.18	1	1					348.379	62.55	12	19	10.4942	27.89	6	6					7.85027	28.69	6	6	211.88	30.68	6	7	9.88471
P58696	Asparagine--tRNA ligase OS=Salmonella typhimurium (strain LT2 / SGSC1412 / ATCC 700720) GN=asnS PE=3 SV=2 - [SYN_SALTY]	62.45	3	21	21	80	Pf00152; Pf01336	7.42252e+06	1.35313e+06	0	3.79432e+06	68309.7	3.92739e+06	248072	394256	350995	188.423	31.33	11	18	28.5786	27.25	10	11					305.543	56.44	19	21	0	2.36	1	1	36.5448	33.69	12	13	14.2286	12.88	6	6	74.2834	10.52	5	5	6.56541
Q7AMH5;Q7CQ01	Chaperone protein ClpB OS=Salmonella typhi GN=clpB PE=3 SV=1 - [CLPB_SALTI]	62.43	1	40	40	112	Pf00004; Pf02861; Pf03962; Pf07724; Pf07728; Pf09731; Pf10186; Pf10431; Pf13191; Pf13401; Pf14362; Pf15066	1.16492e+07	632264	0	222614	1.42331e+07	1.64339e+07	346877	370763	1.79073e+07	314.122	17.5	10	14	20.6609	12.95	7	7					31.67	2.1	1	1	12.8484	10.15	7	7	149.068	53.56	32	43	31.9175	16.69	12	12	119.467	12.02	7	7	40.8102
P0AA03;P0AA02	Transcription antitermination protein NusG OS=Salmonella typhi GN=nusG PE=3 SV=2 - [NUSG_SALTI]	62.43	1	9	9	38	Pf00467; Pf02357	543881	110136	182525	415402	3.97348e+06	6.05211e+06	584175	0	8.46216e+06	63.31	26.52	3	3	3.00975	7.18	1	1	2.04864	7.18	1	1	31.88	12.71	2	2	9.37244	50.28	8	10	21.2158	28.18	4	5	10.8313	24.31	4	4					16.8754
P02941	Methyl-accepting chemotaxis protein II OS=Salmonella typhimurium (strain LT2 / SGSC1412 / ATCC 700720) GN=tar PE=1 SV=3 - [MCP2_SALTY]	62.39	2	19	21	72	Pf00015; Pf00672; Pf02203	8.19689e+06	351560	0	7.83346e+06	162558	3.99484e+06	0	0	481578	366.233	58.77	19	26	11.5736	9.58	4	4					538.364	46.29	17	24	8.58706	8.86	4	4	15.8521	11.39	5	6									18.0029
B5F526;P63923	Phosphopentomutase OS=Salmonella agona (strain SL483) GN=deoB PE=3 SV=1 - [DEOB_SALA4]	62.16	6	16	16	72	Pf01676	3.75455e+06	1.79228e+06	0	2.50905e+06	0	3.11034e+07	1.16919e+06	809080	1.07924e+06	270.417	29.98	7	12	28.5498	36.61	10	12					105.01	8.85	2	4					53.2238	33.91	9	15	33.0653	41.03	12	13	213.685	25.06	9	9	11.323
Q8ZRU0	Cell division protein FtsZ OS=Salmonella typhimurium (strain LT2 / SGSC1412 / ATCC 700720) GN=ftsZ PE=3 SV=1 - [Q8ZRU0_SALTY]	62.14	1	17	17	53	Pf00091; Pf12327	0	1.17622e+06	0	0	903821	1.32319e+07	976852	0	1.53556e+06					31.5288	32.38	9	10									11.4592	14.36	4	4	47.9779	39.69	11	13	35.0666	49.87	14	15					17.7117
Q8ZKA6	Putative nucleotide-binding protein OS=Salmonella typhimurium (strain LT2 / SGSC1412 / ATCC 700720) GN=yjeE PE=4 SV=1 - [Q8ZKA6_SALTY]	62.09	1	6	6	10	Pf02367	0	48064.4	0	0	292544	1.16076e+06	0	0	701440					2.2039	8.5	1	1									1.75261	10.46	1	1	8.75093	24.18	2	2									9.20625
P0A2C6;P0A2C5	D-ribose-binding periplasmic protein OS=Salmonella typhi GN=rbsB PE=3 SV=1 - [RBSB_SALTI]	61.82	1	14	14	59	Pf00532; Pf13377; Pf13407; Pf13458	596227	851710	0	1.32267e+06	251164	6.1148e+07	307263	354208	4.748e+06	60.67	30.41	6	6	13.9857	19.93	4	4					21.81	10.47	1	1	6.25803	22.3	5	5	96.9356	61.82	14	23	8.32823	13.85	3	3	105.88	20.95	4	4	27.845
P58661	Aspartate aminotransferase OS=Salmonella typhimurium (strain LT2 / SGSC1412 / ATCC 700720) GN=aspC PE=3 SV=1 - [AAT_SALTY]	61.62	2	22	22	75	Pf00155	860785	4.22823e+06	0	1.19017e+06	231795	4.86726e+06	248266	242630	166490	137.329	30.3	11	11	59.0448	49.75	16	22					148.493	23.99	9	9	7.98878	15.66	6	6	39.1078	35.86	12	13	17.5682	20.45	8	8	37.2233	12.37	4	4	4.5644
Q7CQW9	Tol protein required for outer membrane integrity OS=Salmonella typhimurium (strain LT2 / SGSC1412 / ATCC 700720) GN=pal PE=3 SV=1 - [Q7CQW9_SALTY]	61.49	1	6	6	11	Pf00691	0	2.49343e+06	535703	0	123342	2.06343e+06	0	0	286033					16.6488	61.49	6	6	5.41699	14.94	2	2					0	8.05	1	1	3.0117	6.9	1	1									1.81336
Q7CQ97	3-oxoacyl-[acyl-carrier-protein] synthase I OS=Salmonella typhimurium (strain LT2 / SGSC1412 / ATCC 700720) GN=fbaB PE=4 SV=1 - [Q7CQ97_SALTY]	61.43	1	14	14	40	Pf01791	0	3.57308e+06	0	0	579124	6.72148e+06	639745	0	2.87272e+06					42.3831	42.29	11	13									11.241	15.71	4	4	16.0381	30.86	6	7	24.1038	30.86	9	9					16.413
Q7CQV8	Outer membrane protease, receptor for phage OX2 OS=Salmonella typhimurium (strain LT2 / SGSC1412 / ATCC 700720) GN=ompX PE=4 SV=1 - [Q7CQV8_SALTY]	61.4	1	6	6	21	Pf06316; Pf13505; Pf13557	0	2.85488e+06	0	0	0	3.45145e+06	8.23001e+06	0	0					18.3832	42.69	5	5													17.5672	32.75	4	4	41.0455	28.65	2	12
Q57I24;Q7CPF1	Small heat shock protein IbpA OS=Salmonella choleraesuis (strain SC-B67) GN=ibpA PE=3 SV=1 - [IBPA_SALCH]	61.31	1	7	7	38	Pf00011	6.71705e+06	1.55649e+06	0	3.8901e+06	0	2.13786e+06	3.54865e+06	2.61233e+06	197256	78.6	21.9	4	4	17.5384	32.85	4	6					108.253	15.33	3	3	2.41901	7.3	1	1	8.82983	35.77	3	3	30.0907	61.31	7	13	90.67	26.28	4	5	7.73991
P0A2F1;P0A2F0	RNA polymerase sigma-E factor OS=Salmonella typhi GN=rpoE PE=3 SV=1 - [RPOE_SALTI]	61.26	1	8	8	21	Pf04542; Pf04545; Pf07638; Pf08281	540893	0	0	704143	736335	0	0	0	1.02878e+06	57.12	24.08	4	4									87.7833	40.84	6	6	4.69183	31.94	5	6													5.04019
Q8ZP03	Mannose-specific enzyme IIAB OS=Salmonella typhimurium (strain LT2 / SGSC1412 / ATCC 700720) GN=manX PE=4 SV=1 - [Q8ZP03_SALTY]	61.18	1	15	15	81	Pf03610; Pf03830	0	6.93726e+06	69868.8	0	1.07154e+07	2.46713e+07	5.65552e+06	0	1.56375e+07					45.7797	47.52	11	17	2.17601	4.35	1	1					35.8808	46.27	11	14	40.1161	46.27	10	12	53.4664	56.83	13	19					34.4409
B5EXA8;Q8ZL61	L-lactate dehydrogenase [cytochrome] OS=Salmonella agona (strain SL483) GN=lldD PE=3 SV=1 - [LLDD_SALA4]	61.11	11	22	22	73	Pf00218; Pf00478; Pf01070; Pf01645; Pf03060	2.3741e+07	0	0	2.9738e+07	345900	1.12438e+06	0	240659	519093	547.725	60.86	21	27									671.552	61.11	22	33	1.68326	3.03	1	1	5.79437	6.06	2	2					145.06	12.63	4	4	14.2375
Q7CP68	Hyperosmotically inducible periplasmic protein OS=Salmonella typhimurium (strain LT2 / SGSC1412 / ATCC 700720) GN=osmY PE=4 SV=1 - [Q7CP68_SALTY]	60.98	1	14	14	309	Pf04972	0	3.04975e+06	1.95517e+06	0	3.00431e+06	9.30332e+08	9.04087e+06	0	7.21655e+07					30.4504	53.17	8	12	26.236	46.83	7	8					15.259	33.17	6	6	781.459	60.98	14	230	78.5641	20.49	3	20					53.7708
P19576	Maltose-binding periplasmic protein OS=Salmonella typhimurium (strain LT2 / SGSC1412 / ATCC 700720) GN=malE PE=1 SV=2 - [MALE_SALTY]	60.86	1	18	18	53	Pf01547; Pf13343; Pf13416; Pf13786	396321	0	55738.7	0	0	2.50809e+07	486860	304241	350058	27.77	9.34	2	2	0	4.29	1	1	2.01825	2.53	1	1									111.117	60.86	18	34	25.9169	35.1	10	10	33.73	7.32	2	2	2.07471
Q8ZLQ5	Stringent starvation protein A OS=Salmonella typhimurium (strain LT2 / SGSC1412 / ATCC 700720) GN=sspA PE=3 SV=1 - [Q8ZLQ5_SALTY]	60.85	1	9	9	30	Pf00043; Pf02798; Pf13409; Pf13410; Pf13417	0	221687	0	0	463754	8.00906e+06	955051	0	547731					8.61224	20.75	3	3	0	10.38	1	3					9.13493	21.7	4	5	34.255	45.75	7	11	13.3693	30.19	5	5					8.19447
Q8ZPZ0	Isocitrate dehydrogenase [NADP] OS=Salmonella typhimurium (strain LT2 / SGSC1412 / ATCC 700720) GN=icdA PE=3 SV=1 - [Q8ZPZ0_SALTY]	60.82	1	23	23	95	Pf00180	0	2.62301e+06	0	0	1.16389e+06	4.23991e+07	1.70793e+06	0	6.35268e+06					49.3672	40.14	15	20									19.3929	24.04	9	11	72.176	48.32	16	24	52.511	48.32	17	20					37.6786
Q7CPK0;Q8XG55	sn-glycerol-3-phosphate-binding periplasmic protein UgpB OS=Salmonella typhimurium (strain LT2 / SGSC1412 / ATCC 700720) GN=ugpB PE=3 SV=1 - [UGPB_SALTY]	60.73	3	20	20	38	Pf01547; Pf13416	0	310488	0	0	0	1.36558e+07	374652	91518.2	475816					6.05625	7.08	2	2													86.2396	57.53	18	24	8.9839	13.24	4	4	36.03	6.85	2	2	10.0475
P19264	Ethanolamine ammonia-lyase heavy chain OS=Salmonella typhimurium (strain LT2 / SGSC1412 / ATCC 700720) GN=eutB PE=4 SV=2 - [EUTB_SALTY]	60.71	1	17	17	32	Pf06751	526138	246581	0	1.72768e+06	90697.6	934648	0	0	171712	179.125	23.4	8	8	1.73116	2.65	1	1					297.985	48.34	15	15	1.91401	2.65	1	1	5.13	18.1	4	5									2.16212
P0A2D0;P0A2C9	3-oxoacyl-[acyl-carrier-protein] reductase FabG OS=Salmonella typhi GN=fabG PE=3 SV=1 - [FABG_SALTI]	60.66	1	10	10	68	Pf00106; Pf01370; Pf08659; Pf13460; Pf13561	448793	991604	0	253474	197896	3.29506e+06	1.20473e+06	1.72737e+06	1.13816e+06	90.9699	31.97	5	6	28.9638	40.98	7	12					44.7666	15.16	3	3	4.47469	19.67	3	3	29.6898	26.23	4	8	44.8631	55.74	9	14	205.108	55.74	9	13	16.6408
Q8ZLL6	Peptidyl-prolyl cis-trans isomerase OS=Salmonella typhimurium (strain LT2 / SGSC1412 / ATCC 700720) GN=fkpA PE=4 SV=1 - [Q8ZLL6_SALTY]	60.66	1	16	16	63	Pf00254; Pf01346	0	4.78276e+06	510734	0	238695	9.34389e+07	1.16195e+06	0	4.09331e+06					33.3079	36.76	10	13	2.25547	2.94	1	1					1.83055	7.35	2	2	76.5722	50	12	24	27.7276	40.07	10	11					17.3191
Q7CQP4	Putative oxidoreductase OS=Salmonella typhimurium (strain LT2 / SGSC1412 / ATCC 700720) GN=ydjA PE=4 SV=1 - [Q7CQP4_SALTY]	60.66	1	9	9	34	Pf00881	0	622013	0	0	464269	3.56017e+06	1.32032e+06	0	1.51439e+06					17.0779	40.44	6	6									8.7792	32.79	5	5	6.91494	16.94	2	2	33.7162	60.66	9	11					15.3589
B4T9E2;P66932	Trigger factor OS=Salmonella heidelberg (strain SL476) GN=tig PE=3 SV=1 - [TIG_SALHS]	60.65	4	24	24	98	Pf00254; Pf05697; Pf05698	6.24142e+06	1.37999e+06	0	0	393567	6.37712e+07	2.38181e+06	452910	3.226e+06	258.51	24.77	8	11	20.2842	18.29	7	7									6.99552	13.43	5	5	118.708	59.03	22	36	47.9798	41.9	16	16	178.582	16.2	6	6	35.5833
Q8ZPT5	6-phosphofructokinase II OS=Salmonella typhimurium (strain LT2 / SGSC1412 / ATCC 700720) GN=pfkB PE=4 SV=1 - [Q8ZPT5_SALTY]	60.65	1	11	11	30	Pf00294; Pf08543	0	716127	0	0	309366	5.12009e+06	154008	0	1.0549e+06					18.4616	28.39	6	7									7.43915	20.97	5	5	19.3014	32.9	5	6	5.0763	8.39	2	2					15.7255
Q56026	Cell invasion protein SipD OS=Salmonella typhimurium (strain LT2 / SGSC1412 / ATCC 700720) GN=sipD PE=1 SV=1 - [SIPD_SALTY]	60.64	1	11	15	48	Pf06511	289382	165331	0	0	343942	1.39162e+07	154338	159917	1.75144e+06	63.4367	12.83	3	3	19.2981	30.03	7	7									6.21783	13.7	3	4	57.3325	52.19	13	15	2.68092	4.08	1	1	48.4801	12.54	4	4	22.2038
B5F7F6;P0A1S0	Integration host factor subunit alpha OS=Salmonella agona (strain SL483) GN=ihfA PE=3 SV=1 - [IHFA_SALA4]	60.61	2	7	7	36	Pf00216	453145	0	646535	225719	3.1062e+06	2.94692e+07	5.38396e+06	6.48532e+06	8.91256e+06	74.1867	31.31	3	3					10.0397	29.29	3	4	34.94	11.11	1	1	13.1465	50.51	5	5	16.8269	42.42	5	5	11.8032	41.41	5	6	158.272	31.31	3	5	18.7197
B5F8U6;P0A1C3	Acetyl-coenzyme A carboxylase carboxyl transferase subunit alpha OS=Salmonella agona (strain SL483) GN=accA PE=3 SV=1 - [ACCA_SALA4]	60.5	4	13	13	46	Pf01039; Pf03255	1.4509e+06	618628	0	693286	262337	680269	560755	2.20683e+06	623435	145.871	19.75	4	7	18.137	25.39	6	6					94.12	16.93	4	4	7.44065	11.6	3	3	11.0527	22.26	4	4	16.8446	22.57	6	7	255.957	37.93	8	10	13.7524
Q8ZP10	Site-determining protein OS=Salmonella typhimurium (strain LT2 / SGSC1412 / ATCC 700720) GN=minD PE=3 SV=1 - [Q8ZP10_SALTY]	60.37	1	13	13	48	Pf01656; Pf13614	0	1.70824e+06	0	0	2.45582e+06	7.65527e+06	1.50983e+06	0	5.87514e+06					26.7233	29.63	5	8									9.88498	46.3	10	11	23.877	34.07	6	7	30.2834	43.7	9	11					15.647
Q7CQW0	Glutamine high-affinity transporter OS=Salmonella typhimurium (strain LT2 / SGSC1412 / ATCC 700720) GN=glnH PE=3 SV=1 - [Q7CQW0_SALTY]	60.08	1	12	12	54	Pf00060; Pf00497; Pf09084; Pf12974	0	647213	239571	0	0	3.08659e+07	1.43673e+06	0	2.03003e+06					21.8025	40.32	7	7	6.47981	16.53	3	3									81.1129	60.08	12	22	29.0984	56.85	10	10					24.6144
B5F8E9;P60428	50S ribosomal protein L2 OS=Salmonella agona (strain SL483) GN=rplB PE=3 SV=1 - [RL2_SALA4]	60.07	1	17	17	160	Pf00181; Pf03947	8.78666e+07	2.78032e+07	0	1.56341e+08	6.5709e+07	1.00849e+07	371996	6.88628e+06	1.15467e+08	364.331	49.45	12	24	50.6721	51.28	14	21					494.921	53.48	13	30	50.2644	56.04	15	28	12.2732	15.75	4	4	14.3374	34.43	8	9	225.857	31.87	7	8	73.841
B5F0W5;P0A297	50S ribosomal protein L10 OS=Salmonella agona (strain SL483) GN=rplJ PE=3 SV=1 - [RL10_SALA4]	60	1	10	10	78	Pf00466	5.13863e+07	6.07567e+06	859526	8.46026e+07	2.26546e+07	3.76424e+07	1.71347e+07	1.59953e+07	4.71986e+07	175.506	47.27	9	14	15.5127	38.18	5	5	5.10698	14.55	2	2	308.605	47.27	8	14	21.0614	43.03	7	9	30.229	38.79	6	8	28.1215	55.76	8	10	165.31	38.18	5	6	21.6139
B5F7T1;P0A7X0	30S ribosomal protein S8 OS=Salmonella agona (strain SL483) GN=rpsH PE=3 SV=1 - [RS8_SALA4]	60	2	8	8	44	Pf00410	1.73926e+06	6.16093e+06	0	1.71498e+06	3.08503e+06	8.72165e+06	5.91427e+06	7.42387e+06	8.46016e+06	37.0488	15.38	2	2	18.6615	30	5	7					41.33	36.15	4	4	6.01132	23.08	3	3	15.9882	40	6	6	17.7825	50.77	6	8	237.607	53.08	6	10	10.0235
P26982	Periplasmic serine endoprotease DegP OS=Salmonella typhimurium (strain LT2 / SGSC1412 / ATCC 700720) GN=degP PE=3 SV=1 - [DEGP_SALTY]	59.79	1	19	19	201	Pf00089; Pf00595; Pf10459; Pf13180; Pf13365	9.81979e+06	2.45455e+06	0	1.17298e+07	6.19411e+06	1.18713e+07	1.17914e+07	2.32599e+07	1.43738e+07	448.044	41.89	14	27	51.9877	42.53	13	16					362.465	42.53	14	23	50.8623	42.74	14	28	61.5268	47.79	14	17	80.6682	47.16	15	27	618.427	45.26	14	29	61.6535
P02910	Histidine-binding periplasmic protein OS=Salmonella typhimurium (strain LT2 / SGSC1412 / ATCC 700720) GN=hisJ PE=1 SV=1 - [HISJ_SALTY]	59.62	1	10	11	29	Pf00497	1.13095e+06	86578.2	39978.8	0	0	2.39646e+07	202182	0	758225	80.05	14.62	2	2	3.84084	11.92	2	2	2.20433	5.77	1	1									67.0065	52.31	9	16	4.43099	9.62	2	2					6.70322
Q8ZP50	Outer membrane protein W OS=Salmonella typhimurium (strain LT2 / SGSC1412 / ATCC 700720) GN=ompW PE=3 SV=1 - [OMPW_SALTY]	59.43	2	7	7	39	Pf03922; Pf13505	6.37547e+06	6.37628e+06	0	1.45551e+06	957091	1.91786e+07	615073	562166	2.00683e+06	109.85	33.49	4	5	31.6129	35.38	5	11					51.9133	17.45	2	4	2.84601	4.72	1	1	34.7071	42.92	5	9	10.4119	22.17	3	3	119.75	30.19	4	4	5.68794
Q8ZPL1	Putative periplasmic protein OS=Salmonella typhimurium (strain LT2 / SGSC1412 / ATCC 700720) GN=ydgH PE=1 SV=1 - [Q8ZPL1_SALTY]	59.24	1	16	16	45	Pf07338	0	938156	506647	0	535548	2.46669e+07	0	0	1.55874e+06					25.086	44.27	10	11	4.28353	4.14	1	1					9.64729	22.93	6	6	70.5579	53.82	12	20									12.6542
B5F8F1;P60726	50S ribosomal protein L4 OS=Salmonella agona (strain SL483) GN=rplD PE=3 SV=1 - [RL4_SALA4]	59.2	1	9	9	98	Pf00573	1.21174e+08	1.99552e+07	139457	1.6975e+08	3.73609e+07	6.75203e+06	8.7263e+06	1.3949e+07	5.57889e+07	345.243	45.27	7	26	37.9547	36.32	5	11	2.01236	3.98	1	1	430.544	45.27	7	21	23.2226	38.81	6	11	11.2693	20.9	3	3	29.2397	45.27	6	8	208.711	28.36	4	6	25.145
Q8ZPJ5	Putative outer membrane protein OS=Salmonella typhimurium (strain LT2 / SGSC1412 / ATCC 700720) GN=ynfD PE=4 SV=1 - [Q8ZPJ5_SALTY]	58.82	1	2	2	3	Pf06649	0	0	0	0	0	4.79248e+06	0	0	0																					12.9475	58.82	2	3
Q7CPP3	Putative ABC superfamily transport protein OS=Salmonella typhimurium (strain LT2 / SGSC1412 / ATCC 700720) GN=yrbC PE=4 SV=1 - [Q7CPP3_SALTY]	58.77	1	9	9	45	Pf05494	0	2.2689e+06	682016	0	754436	2.16558e+07	311441	0	3.35803e+06					24.0394	47.87	6	8	9.16452	21.8	4	5					8.43705	19.43	4	5	40.0672	52.61	8	11	6.60747	23.22	3	4					16.9284
P14062	6-phosphogluconate dehydrogenase, decarboxylating OS=Salmonella typhimurium (strain LT2 / SGSC1412 / ATCC 700720) GN=gnd PE=3 SV=1 - [6PGD_SALTY]	58.76	1	21	21	80	Pf00393; Pf02558; Pf03446	2.45752e+06	5.13699e+06	78245.9	1.4975e+06	426650	1.22222e+07	165566	215396	2.42391e+06	79.5133	22.86	7	7	66.0124	42.52	14	22	2.47315	2.14	1	1	177.307	25.85	8	9	10.4494	12.61	5	6	69.5475	42.09	14	19	6.42908	5.77	2	2	109.237	7.69	3	3	14.4782
Q7CQ03	Phosphatidylserine synthase OS=Salmonella typhimurium (strain LT2 / SGSC1412 / ATCC 700720) GN=pssA PE=4 SV=1 - [Q7CQ03_SALTY]	58.76	1	22	22	47	Pf00614; Pf13091	0	0	0	0	2.98823e+06	356866	172124	0	5.40369e+06																	29.1202	43.24	16	19	7.30245	6.43	2	2	0	3.99	1	1					45.6187
B5F7S2;O54297	30S ribosomal protein S4 OS=Salmonella agona (strain SL483) GN=rpsD PE=3 SV=1 - [RS4_SALA4]	58.74	3	15	15	168	Pf00163; Pf01479	1.28404e+08	1.90984e+07	75615.9	2.24933e+08	7.77458e+07	1.38171e+07	5.99797e+06	1.56485e+07	1.10269e+08	690.144	56.8	12	35	45.0964	44.66	11	16	3.03999	11.17	2	2	821.284	56.8	13	42	36.7933	38.83	10	16	26.0133	26.21	5	8	40.2575	48.54	10	14	251.162	33.5	6	10	38.4261
B5EYX2;P35891	Chromosomal replication initiator protein DnaA OS=Salmonella agona (strain SL483) GN=dnaA PE=3 SV=1 - [DNAA_SALA4]	58.58	5	23	23	50	Pf00308; Pf08299; Pf11638	9.18988e+06	83260.1	0	1.30157e+07	0	0	0	0	535274	188.399	42.7	18	20	2.04811	2.15	1	1					363.772	58.58	23	28																	0
P67605;B5EX25	UPF0265 protein YeeX OS=Salmonella typhimurium (strain LT2 / SGSC1412 / ATCC 700720) GN=yeeX PE=3 SV=1 - [YEEX_SALTY]	58.56	1	6	6	29	Pf04363; Pf05761	0	0	0	0	2.71946e+06	1.95781e+06	1.67279e+06	2.62682e+06	5.63982e+06																	6.77475	33.33	4	6	2.05968	6.31	1	1	13.2486	57.66	5	9	58.17	51.35	3	7	7.23923
B5F289;P0A2A9	30S ribosomal protein S16 OS=Salmonella agona (strain SL483) GN=rpsP PE=3 SV=1 - [RS16_SALA4]	58.54	1	6	6	98	Pf00886	2.92005e+07	2.70666e+07	2.66619e+06	2.38905e+07	2.16259e+08	3.29542e+07	3.82772e+07	6.51837e+07	3.48308e+08	142.109	52.44	5	8	41.1061	52.44	5	13	13.9357	36.59	3	6	109.163	52.44	4	6	33.8666	58.54	6	18	18.7916	51.22	4	6	24.5548	58.54	6	11	206.3	52.44	5	8	47.3841
B5F165;P64394	Integration host factor subunit beta OS=Salmonella agona (strain SL483) GN=ihfB PE=3 SV=1 - [IHFB_SALA4]	58.51	2	5	5	43	Pf00216	1.61872e+07	3.35908e+06	0	2.45941e+07	1.17856e+07	894076	4.90871e+06	426834	2.06376e+07	80.67	38.3	3	4	9.40982	27.66	2	4					89.0323	38.3	3	6	10.1785	48.94	4	5	6.73895	27.66	2	3	12.3375	47.87	4	7	73.9933	38.3	3	4	18.8407
Q7CQ33	Putative cytoplasmic protein OS=Salmonella typhimurium (strain LT2 / SGSC1412 / ATCC 700720) GN=yfcZ PE=4 SV=1 - [Q7CQ33_SALTY]	58.51	1	3	3	8	Pf04175	0	0	0	0	0	9.50192e+06	494129	0	1.01979e+06																					8.22541	36.17	2	2	12.3224	36.17	2	3					6.78455
Q8ZKX5	High-affinity phosphate transporter OS=Salmonella typhimurium (strain LT2 / SGSC1412 / ATCC 700720) GN=pstS PE=4 SV=1 - [Q8ZKX5_SALTY]	58.38	1	16	16	36	Pf01547; Pf12727; Pf12849	0	835993	168704	0	182757	2.66705e+07	399167	0	426321					12.8778	20.52	5	5	5.59464	6.65	2	2					2.01305	2.02	1	1	49.7096	55.49	15	16	13.7141	27.75	8	8					3.83682
B5F2S6;P0A1N2	Flagellar protein FliT OS=Salmonella agona (strain SL483) GN=fliT PE=3 SV=1 - [FLIT_SALA4]	58.2	2	5	5	11	Pf05400	2.3214e+06	0	0	0	441579	0	0	0	507295	40.7667	18.85	1	3													9.8544	39.34	4	4													5.43431
B5F6Y9;P0A1G7	Chaperone protein DnaJ OS=Salmonella agona (strain SL483) GN=dnaJ PE=3 SV=1 - [DNAJ_SALA4]	58.05	3	18	18	105	Pf00226; Pf00684; Pf01556	3.04546e+07	1.26786e+06	0	4.6918e+07	1.29825e+07	1.33842e+06	138231	833122	2.07352e+07	266.512	47.49	15	19	24.0963	25.33	9	9					343.388	47.49	15	23	37.8957	37.99	12	19	5.26831	5.8	2	2	5.05937	6.33	3	3	140.191	16.62	6	7	52.2643
Q8ZNM8	Putative ABC superfamily transport protein (Bind_prot) OS=Salmonella typhimurium (strain LT2 / SGSC1412 / ATCC 700720) GN=yehZ PE=4 SV=1 - [Q8ZNM8_SALTY]	58.03	1	15	15	34	Pf04069	0	110057	84252.6	0	0	2.87772e+07	625282	0	1.14803e+06					2.29986	3.28	1	1	2.1954	2.95	1	1									60.6716	52.13	12	18	16.7329	32.79	8	8					15.1023
Q7CP87	Putative cytoplasmic protein OS=Salmonella typhimurium (strain LT2 / SGSC1412 / ATCC 700720) GN=ytfP PE=4 SV=1 - [Q7CP87_SALTY]	57.89	1	4	4	6	Pf06094	0	251135	0	0	146684	3.90125e+06	0	0	0					5.45872	21.93	2	2									2.81623	18.42	2	2	7.02406	35.96	2	2
Q7CPH7	Glutaredoxin 3 OS=Salmonella typhimurium (strain LT2 / SGSC1412 / ATCC 700720) GN=grxC PE=4 SV=1 - [Q7CPH7_SALTY]	57.83	1	3	3	9	Pf00462; Pf04908; Pf05768; Pf13409; Pf13417	0	0	41469	0	429066	1.06631e+07	345349	0	1.717e+06									1.83223	18.07	1	1					1.98253	9.64	1	1	8.3705	57.83	3	3	5.90541	27.71	2	2					1.6152
P0AA20;P0AA19	Transcriptional regulatory protein OmpR OS=Salmonella typhi GN=ompR PE=3 SV=1 - [OMPR_SALTI]	57.74	1	10	10	25	Pf00072; Pf00486; Pf06490	1.36865e+06	635717	0	96902.7	318504	2.66639e+06	970633	590390	1.53567e+06	38.6234	15.06	3	5	4.7114	13.39	2	2					28.47	3.35	1	1	7.45397	12.13	3	3	18.8643	39.75	6	7	8.1361	23.85	4	4	58.74	11.72	2	2	1.989
Q7CPA1	Aspartate ammonia-lyase OS=Salmonella typhimurium (strain LT2 / SGSC1412 / ATCC 700720) GN=aspA PE=4 SV=1 - [Q7CPA1_SALTY]	57.74	1	21	21	106	Pf00206; Pf10415	0	6.27878e+06	0	0	165669	7.04271e+07	2.99006e+06	0	3.03008e+06					64.1687	33.47	13	23									2.5607	6.28	3	4	129.208	52.51	18	36	56.6369	46.23	17	25					21.7869
Q5PH64;Q7CQN4	Major outer membrane lipoprotein 1 OS=Salmonella paratyphi A (strain ATCC 9150 / SARB42) GN=lpp1 PE=3 SV=1 - [LPP1_SALPA]	57.69	5	3	4	31	Pf04728	1.05352e+06	1.69646e+07	0	7.41587e+06	3.41102e+06	4.64915e+07	1.82403e+06	8.92587e+06	3.73167e+07	125.115	33.33	2	3	25.4194	57.69	4	7					135.073	33.33	2	4	5.37373	33.33	2	2	23.3612	33.33	2	5	8.0022	33.33	2	2	141.553	33.33	2	4	14.8559
B5F7S6;P66073	50S ribosomal protein L15 OS=Salmonella agona (strain SL483) GN=rplO PE=3 SV=1 - [RL15_SALA4]	57.64	2	9	9	75	Pf00828	4.26522e+07	1.70898e+07	2.54181e+06	4.70799e+07	4.26956e+07	5.05922e+07	1.2155e+07	2.40218e+07	4.79194e+07	259.79	39.58	5	8	35.2991	40.97	7	12	10.0015	26.39	3	3	233.404	40.28	6	8	21.6575	40.28	6	9	24.8506	47.92	6	7	35.4754	57.64	9	13	185.97	40.97	5	7	21.8469
B5F7S7;P0A2A7	50S ribosomal protein L30 OS=Salmonella agona (strain SL483) GN=rpmD PE=3 SV=1 - [RL30_SALA4]	57.63	1	5	5	33	Pf00327	3.37513e+06	3.01066e+06	0	1.67321e+06	2.59996e+06	0	3.41067e+06	1.29782e+07	9.15231e+06	66.8433	33.9	2	3	14.0834	45.76	3	6					68.2367	33.9	2	3	9.5356	45.76	3	4					16.973	57.63	3	6	216.4	33.9	2	5	17.0795
H9L419	Putative periplasmic binding transport protein OS=Salmonella typhimurium (strain LT2 / SGSC1412 / ATCC 700720) GN=fliY PE=3 SV=1 - [H9L419_SALTY]	57.52	1	13	13	36	Pf00060; Pf00497; Pf12974	0	313969	0	0	114947	2.78137e+07	463458	0	1.06324e+06					6.39706	18.8	3	3									1.79339	5.26	1	1	59.2678	50.38	11	18	15.0133	28.95	6	6					15.2455
Q8ZNW0	Pyruvate kinase II OS=Salmonella typhimurium (strain LT2 / SGSC1412 / ATCC 700720) GN=pykA PE=3 SV=3 - [KPYK2_SALTY]	57.29	1	20	20	76	Pf00224; Pf02887	1.26514e+07	1.13049e+06	0	1.79561e+06	943357	3.83909e+06	160846	120674	1.265e+06	139.535	21.67	5	10	34.6969	30.21	11	12					242.153	37.5	14	16	11.8752	19.79	9	9	30.1687	27.71	11	11	5.44308	4.79	2	2	51.3131	8.13	4	4	17.4652
P33321	Translation initiation factor IF-3 OS=Salmonella typhimurium (strain LT2 / SGSC1412 / ATCC 700720) GN=infC PE=3 SV=1 - [IF3_SALTY]	57.22	2	5	9	94	Pf00707; Pf05198	1.24717e+06	4.6608e+06	0	3.15864e+06	8.35047e+06	6.32044e+06	3.87243e+06	7.27686e+06	1.62716e+07	49.1368	28.33	4	5	37.567	49.44	6	12					129.805	49.44	6	9	27.1539	56.11	8	15	33.4133	36.67	4	8	33.53	49.44	6	12	252.357	42.22	5	12	45.9328
Q8XEL4;Q7CPB2	UPF0337 protein YjbJ OS=Salmonella typhi GN=yjbJ PE=3 SV=1 - [YJBJ_SALTI]	57.14	1	5	5	9	Pf05532	2.94842e+06	0	0	0	284953	1.80437e+07	0	0	6.7473e+06	85.78	17.14	1	1													2.83312	17.14	1	1	2.66795	11.43	1	1									16.1801
Q7CQU5	Thioredoxin reductase OS=Salmonella typhimurium (strain LT2 / SGSC1412 / ATCC 700720) GN=trxB PE=3 SV=1 - [Q7CQU5_SALTY]	57.14	1	10	10	29	Pf00070; Pf07992; Pf13434; Pf13738	0	722269	0	0	0	5.66054e+06	310123	0	580476					13.3279	26.09	5	5													35.0475	51.55	9	12	16.322	22.05	5	5					12.5824
P37419	2-amino-3-ketobutyrate coenzyme A ligase OS=Salmonella typhimurium (strain LT2 / SGSC1412 / ATCC 700720) GN=STM3709 PE=3 SV=2 - [KBL_SALTY]	57.04	1	17	17	63	Pf00155; Pf00202	3.40735e+06	888382	0	2.24704e+06	544131	2.64377e+06	320173	462974	2.19709e+06	202.425	18.84	7	7	14.5576	22.11	6	6					264.138	28.64	10	11	16.471	21.86	8	9	21.6438	22.36	6	6	17.6736	18.09	6	6	115.07	11.06	5	5	27.5358
B5F0R9;Q8ZKP1	Cell division protein ZapB OS=Salmonella agona (strain SL483) GN=zapB PE=3 SV=1 - [ZAPB_SALA4]	56.96	3	4	4	7	Pf04111; Pf06005	1.10247e+06	0	0	0	0	4.37532e+06	855458	0	1.60202e+06	36.68	24.05	1	1																	6.71491	18.99	1	2	0	45.57	2	2					5.60782
Q8ZRT2	Pyruvate dehydrogenase E1 component OS=Salmonella typhimurium (strain LT2 / SGSC1412 / ATCC 700720) GN=aceE PE=3 SV=1 - [Q8ZRT2_SALTY]	56.93	1	43	43	139	Pf00456	0	3.56011e+06	0	0	748506	1.21376e+07	568898	0	2.33148e+06					89.2402	37.54	29	34									25.5814	20.29	16	16	113.677	38.9	25	36	46.7116	24.24	18	19					53.4284
Q57T37;P65933	Uridylate kinase OS=Salmonella choleraesuis (strain SC-B67) GN=pyrH PE=3 SV=1 - [PYRH_SALCH]	56.85	1	9	9	52	Pf00696	1.09065e+07	331722	0	1.79783e+07	1.1137e+06	0	361612	695044	1.92184e+06	167.188	46.89	8	14	6.47672	13.69	2	2					215.346	56.85	9	14	12.0955	39	6	6					5.47329	9.13	2	2	107.99	35.68	5	6	13.1138
B5EWJ3;P63223	Phosphoheptose isomerase OS=Salmonella agona (strain SL483) GN=gmhA PE=3 SV=1 - [GMHA_SALA4]	56.77	2	8	8	23	Pf01380; Pf13580	217314	518548	0	555813	0	1.72194e+06	236053	257731	415756	59.0019	20.31	3	3	9.10814	17.71	2	3					86.0972	28.13	4	4					17.4015	29.69	3	5	9.90658	25	4	4	75.05	17.71	2	2	4.83056
Q7CQB7	Putative cytoplasmic protein OS=Salmonella typhimurium (strain LT2 / SGSC1412 / ATCC 700720) GN=yecF PE=4 SV=1 - [Q7CQB7_SALTY]	56.76	1	2	2	2	Pf10769	0	0	290473	0	0	0	1.22873e+06	0	0									0	31.08	1	1													0	25.68	1	1
Q8XFG8	Peptidyl-prolyl cis-trans isomerase OS=Salmonella typhimurium (strain LT2 / SGSC1412 / ATCC 700720) GN=ppiB PE=3 SV=1 - [Q8XFG8_SALTY]	56.71	1	9	9	54	Pf00160	0	1.01641e+07	403611	0	282843	1.79981e+07	1.21728e+06	0	814674					58.7632	56.71	9	25	2.27268	7.32	1	1					3.91132	25	4	4	19.1663	40.85	5	8	26.1093	52.44	6	12					9.63649
P0A2D6;P0A2D5	Chemotaxis protein CheY OS=Salmonella typhi GN=cheY PE=3 SV=2 - [CHEY_SALTI]	56.59	1	4	4	24	Pf00072	1.25421e+07	0	0	2.54688e+06	227302	4.6071e+06	1.18984e+06	0	4.21053e+06	125.43	56.59	4	8									27.15	22.48	2	2	9.1523	37.21	3	4	18.0781	56.59	4	5	3.80919	8.53	1	1					10.0063
B5FTC6;Q7CP66	Thymidine phosphorylase OS=Salmonella dublin (strain CT_02021853) GN=deoA PE=3 SV=1 - [TYPH_SALDC]	56.59	7	21	21	42	Pf00591; Pf02885; Pf07831	1.0442e+06	0	0	1.96638e+06	0	2.02671e+06	111081	144188	470487	231.305	29.55	10	11									344.837	49.32	17	20					12.6431	17.05	5	5	6.42267	5.45	2	2	67.3	5	2	2	2.56737
B5EXN0;P0A1V4	Adenylate kinase OS=Salmonella agona (strain SL483) GN=adk PE=3 SV=1 - [KAD_SALA4]	56.54	1	10	10	51	Pf00406; Pf05191; Pf13207; Pf13671	1.4874e+06	638579	0	2.51582e+06	357133	2.12635e+07	1.74634e+06	850587	1.60559e+06	163.562	25.7	4	11	1.80268	5.61	1	1					45.82	10.28	1	5	4.02334	9.81	2	2	46.332	40.19	8	13	22.5712	39.25	7	8	140.579	29.44	5	5	17.353
O85139	3-oxoacyl-[acyl-carrier-protein] synthase 3 OS=Salmonella typhimurium (strain LT2 / SGSC1412 / ATCC 700720) GN=fabH PE=3 SV=1 - [FABH_SALTY]	56.47	5	11	11	31	Pf00109; Pf01154; Pf08541; Pf08545	4.64388e+06	121709	0	1.11018e+06	534998	1.29087e+06	238397	190360	1.71469e+06	70.2567	21.77	4	4	2.73558	4.42	1	1					73.95	31.55	6	6	7.38797	11.67	3	3	9.26269	14.83	3	3	3.31282	4.1	1	1	71.3192	11.67	3	3	15.2091
Q8ZQU3	Succinate dehydrogenase flavoprotein subunit OS=Salmonella typhimurium (strain LT2 / SGSC1412 / ATCC 700720) GN=sdhA PE=3 SV=1 - [DHSA_SALTY]	56.46	1	23	23	109	Pf00890; Pf02910	1.45052e+07	3.05714e+06	0	3.30519e+06	1.54051e+06	1.42717e+07	600766	571633	5.63906e+06	287.756	26.36	10	14	47.4918	32.14	13	16					183.423	28.06	11	12	28.3718	25.68	12	12	62.3721	30.78	13	18	18.8403	19.39	8	8	84.64	14.97	6	6	48.6353
P0A1P9;P0A1P8	Glutaredoxin-1 OS=Salmonella typhi GN=grxA PE=3 SV=1 - [GLRX1_SALTI]	56.32	1	4	4	20	Pf00462; Pf05768; Pf13098; Pf13192	395057	478976	0	0	1.19151e+06	2.23511e+06	343880	321892	5.32726e+06	20.98	27.59	2	2	6.5289	32.18	2	2									2.18908	32.18	2	3	3.30838	19.54	1	1	7.71677	41.38	3	4	41.23	12.64	1	1	11.5954
B5QX24;Q8ZQT5	Protein TolB OS=Salmonella enteritidis PT4 (strain P125109) GN=tolB PE=3 SV=1 - [TOLB_SALEP]	56.28	3	17	17	144	Pf00930; Pf02897; Pf04052; Pf07676; Pf14583	1.37772e+06	4.35268e+06	2.40667e+06	307053	2.20594e+06	3.25162e+07	1.93411e+06	3.59393e+06	3.04235e+06	69.42	11.16	4	5	82.2571	51.16	14	24	24.9521	30.7	10	13	58	12.09	4	5	31.191	39.3	12	16	65.9184	42.56	11	21	64.3278	56.28	16	24	282.55	33.02	9	13	50.7319
Q8ZM09	Putative oxidoreductase OS=Salmonella typhimurium (strain LT2 / SGSC1412 / ATCC 700720) GN=yghA PE=1 SV=1 - [Q8ZM09_SALTY]	56.12	1	12	12	45	Pf00106; Pf13561	0	4.12622e+06	0	0	280803	1.47906e+07	949688	0	2.34187e+06					37.253	45.92	9	15									5.56548	7.82	2	2	24.4698	36.39	7	10	22.6949	46.26	10	10					17.8404
P0A2I0;P0A2H9	Thiol:disulfide interchange protein DsbA OS=Salmonella enteritidis GN=dsbA PE=3 SV=1 - [DSBA_SALEN]	56.04	2	11	11	57	Pf01323; Pf13462	1.21161e+07	378184	444046	2.6364e+06	0	8.6068e+07	1.77972e+06	340957	9.38028e+06	137.517	27.54	4	5	4.45555	10.63	2	2	6.98379	15.94	3	3	31.61	13.53	2	2					68.5388	56.04	10	20	25.9657	47.83	8	10	58.82	20.77	3	3	14.3761
P40827	Murein hydrolase activator NlpD OS=Salmonella typhimurium (strain LT2 / SGSC1412 / ATCC 700720) GN=nlpD PE=3 SV=2 - [NLPD_SALTY]	55.97	3	12	12	53	Pf01476; Pf01551	316325	1.11365e+07	708741	373016	2.68882e+06	2.28948e+06	171554	107371	6.35306e+06	49.98	14.32	5	5	23.5215	42.97	9	10	12.9874	12.73	5	5	28.2182	5.84	2	2	13.3427	16.18	6	6	9.0481	8.49	3	3	13.8093	14.59	5	5	60.7327	3.98	2	2	23.2444
Q8ZRT1	Pyruvate dehydrogenase OS=Salmonella typhimurium (strain LT2 / SGSC1412 / ATCC 700720) GN=aceF PE=3 SV=1 - [Q8ZRT1_SALTY]	55.96	1	29	29	136	Pf00198; Pf00364; Pf01597; Pf02817	0	6.91767e+06	0	0	5.14479e+06	2.4263e+07	1.76622e+06	0	1.21202e+07					108.055	50.08	25	39									49.9929	38.79	20	25	56.3655	32.43	14	17	50.8148	35.29	17	22					63.9871
Q9L6L1	Protoporphyrinogen IX dehydrogenase [menaquinone] OS=Salmonella typhimurium (strain LT2 / SGSC1412 / ATCC 700720) GN=hemG PE=3 SV=1 - [HEMG_SALTY]	55.8	1	9	9	32	Pf00258; Pf12724	9.43455e+06	71800.1	0	1.21201e+07	66195.6	0	0	69735.8	0	213.691	55.8	9	13	1.83399	4.42	1	1					235.007	55.8	9	14	0	4.42	1	1									23.42	20.44	3	3
P06173	DNA-directed RNA polymerase subunit beta OS=Salmonella typhimurium (strain LT2 / SGSC1412 / ATCC 700720) GN=rpoB PE=3 SV=2 - [RPOB_SALTY]	55.74	5	54	54	188	Pf00562; Pf04560; Pf04561; Pf04563; Pf04565; Pf10385	8.94243e+06	1.81815e+06	0	4.84213e+06	392579	5.05274e+06	154899	211367	1.2136e+06	582.73	41.88	38	45	93.6162	30.33	30	32					825.803	45.01	44	55	10.7239	7.6	8	9	85.7301	23.92	23	26	3.04139	1.19	1	1	83.6567	6.11	6	6	33.4367
P65749;P65748	Inorganic pyrophosphatase OS=Salmonella typhi GN=ppa PE=3 SV=2 - [IPYR_SALTI]	55.68	1	12	12	59	Pf00719	221593	1.59628e+07	257816	0	0	2.60168e+07	1.97007e+06	2.77151e+06	791229	35.3232	10.23	2	2	52.7097	50.57	11	23	2.17956	6.25	1	1									46.5842	46.02	9	15	18.9578	34.66	7	8	84.8433	27.27	5	6	5.81832
Q7CQY1	Negative modulator of initiation of replication OS=Salmonella typhimurium (strain LT2 / SGSC1412 / ATCC 700720) GN=seqA PE=3 SV=1 - [SEQA_SALTY]	55.56	1	7	7	40	Pf03925	2.04234e+06	1.22236e+06	0	1.37665e+06	3.39006e+07	2.914e+06	1.16096e+06	1.04787e+06	5.40654e+07	89.52	29.44	4	4	7.29549	13.89	2	2					61.1933	23.33	3	3	27.5634	55.56	7	11	4.61101	16.67	2	2	12.9639	26.67	4	4	46.24	6.67	1	1	22.0661
Q8ZM16	Hydrogenase-2, large subunit OS=Salmonella typhimurium (strain LT2 / SGSC1412 / ATCC 700720) GN=hybC PE=3 SV=1 - [Q8ZM16_SALTY]	55.56	1	19	19	39	Pf00374	0	449743	0	0	1.98399e+06	2.44366e+06	0	0	2.30813e+06					15.8292	11.82	5	5									24.5138	24.16	10	10	27.5271	33.69	9	9									27.2611
Q8ZLA9	Dipeptide transport protein OS=Salmonella typhimurium (strain LT2 / SGSC1412 / ATCC 700720) GN=dppA PE=4 SV=1 - [Q8ZLA9_SALTY]	55.51	1	21	21	52	Pf00496	0	7.46575e+06	145604	0	0	1.90267e+07	196787	0	0					83.0274	49.16	20	34	1.654	2.06	1	1									54.5443	37.94	13	16	2.45202	2.24	1	1
B5EXB6;Q7CPH8	Protein-export protein SecB OS=Salmonella agona (strain SL483) GN=secB PE=3 SV=1 - [SECB_SALA4]	55.48	1	5	5	26	Pf02556	1.26551e+06	1.19493e+06	0	0	0	9.57776e+06	867147	1.09966e+06	692639	37.62	41.29	3	4	7.65096	28.39	3	3													19.9256	32.9	4	5	10.0028	32.9	4	5	78.4446	15.48	2	4	4.66634
B5F8F3;P67904	30S ribosomal protein S10 OS=Salmonella agona (strain SL483) GN=rpsJ PE=3 SV=1 - [RS10_SALA4]	55.34	1	7	7	76	Pf00338	1.49359e+07	7.24265e+06	0	3.47815e+07	2.06344e+07	1.44896e+07	3.55701e+07	2.79924e+07	3.49625e+07	81.8	54.37	6	8	18.8622	47.57	5	8					135.109	55.34	7	11	16.1392	54.37	6	10	9.7138	36.89	4	4	36.6389	55.34	7	14	213.04	55.34	7	12	17.4307
P40720	Fumarate hydratase class I, aerobic OS=Salmonella typhimurium (strain LT2 / SGSC1412 / ATCC 700720) GN=fumA PE=3 SV=3 - [FUMA_SALTY]	55.34	1	16	21	60	Pf05681; Pf05683	3.91548e+06	2.07908e+06	0	0	172565	5.7858e+06	267686	351208	1.15811e+06	89.78	16.03	5	6	47.2612	36.72	14	14									7.03624	8.79	4	5	44.5006	26.9	10	14	10.8311	11.55	5	5	140.21	11.03	5	5	21.7511
A9MK27	50S ribosomal protein L25 OS=Salmonella arizonae (strain ATCC BAA-731 / CDC346-86 / RSK2980) GN=rplY PE=3 SV=1 - [RL25_SALAR]	55.32	1	1	3	9	Pf01386	1.53224e+07	0	0	1.29744e+07	0	0	0	3.53136e+06	0	101.9	45.74	2	4									63.3352	15.96	1	3													79.9339	25.53	2	2
Q7CQJ0;Q57P89	Stationary-phase-induced ribosome-associated protein OS=Salmonella typhimurium (strain LT2 / SGSC1412 / ATCC 700720) GN=sra PE=3 SV=1 - [SRA_SALTY]	55.32	1	3	3	6	Pf08136	0	0	0	0	0	552078	2.54518e+06	6.872e+06	0																					4.99942	36.17	1	1	10.2595	55.32	3	3	88.312	53.19	2	2
Q79BT1;Q56019	Cell invasion protein SipB OS=Salmonella dublin GN=sipB PE=3 SV=1 - [SIPB_SALDU]	55.31	2	25	25	146	Pf04888	1.04919e+07	230585	0	5.56191e+06	7.20643e+06	1.46166e+07	934588	1.30995e+06	4.26629e+06	443.784	36.76	17	22	6.84763	6.24	3	3					567.144	41.32	18	27	89.94	34.57	16	29	75.4328	41.15	15	20	37.7843	27.32	12	13	286.179	15.18	7	7	57.446
Q7CQF2	Glucose-1-phosphate uridylyltransferase OS=Salmonella typhimurium (strain LT2 / SGSC1412 / ATCC 700720) GN=galU PE=4 SV=1 - [Q7CQF2_SALTY]	55.3	1	12	12	24	Pf00483; Pf12804	0	326331	0	0	789026	4.81932e+06	223638	0	5.58027e+06					11.4277	24.17	4	4									5.86229	8.28	3	3	13.6823	24.83	5	5	4.94242	7.62	2	2					10.5229
Q9L9I5	NADH pyrophosphatase OS=Salmonella typhimurium (strain LT2 / SGSC1412 / ATCC 700720) GN=nudC PE=3 SV=1 - [NUDC_SALTY]	55.25	7	12	12	30	Pf00854	8.94085e+06	0	0	9.92771e+06	0	0	0	0	285620	275.519	55.25	12	15									270.903	50.97	11	13																	0
B5R395;P05415	Glucose-1-phosphate adenylyltransferase OS=Salmonella enteritidis PT4 (strain P125109) GN=glgC PE=3 SV=1 - [GLGC_SALEP]	55.22	5	17	17	43	Pf00483	2.07341e+06	210077	0	5.32765e+06	194131	911052	0	0	318890	151.8	26.22	10	10	11.6835	15.08	4	4					279.915	50.58	16	21	8.38614	9.05	3	3	6.51164	7.89	2	2									6.64004
Q8ZNL8	NAD-dependent dihydropyrimidine dehydrogenase subunit PreT OS=Salmonella typhimurium (strain LT2 / SGSC1412 / ATCC 700720) GN=preT PE=3 SV=1 - [PRET_SALTY]	55.21	2	15	15	42	Pf00070; Pf00890; Pf01262; Pf01266; Pf01494; Pf01593; Pf01946; Pf03486; Pf07992; Pf13450; Pf13738; Pf14691	2.43147e+06	135051	0	2.71514e+06	152099	859823	0	0	479433	191.328	44.55	11	15	6.70505	8.72	3	3					244.466	37.05	11	14	4.43346	4.36	2	2	10.7015	13.8	3	3									7.65946
B5F5J5;Q7CPU5	D-erythrose-4-phosphate dehydrogenase OS=Salmonella agona (strain SL483) GN=epd PE=3 SV=1 - [E4PD_SALA4]	55.17	7	16	16	38	Pf00044; Pf02800	322616	115221	0	381079	2.93607e+06	0	0	0	2.34557e+06	102.58	15.23	4	5	3.94013	7.47	2	2					36.45	6.9	2	2	23.4575	43.68	13	13													26.1637
P67537;B5EZ76	UPF0250 protein YbeD OS=Salmonella typhimurium (strain LT2 / SGSC1412 / ATCC 700720) GN=ybeD PE=3 SV=1 - [YBED_SALTY]	55.17	1	3	3	4	Pf04359	0	51025.5	0	1.25151e+06	0	1.01551e+06	0	0	0					2.2536	16.09	1	1					26.21	21.84	1	1					5.62115	39.08	2	2
Q9ZFV8	NADP-dependent malic enzyme OS=Salmonella typhimurium (strain LT2 / SGSC1412 / ATCC 700720) GN=maeB PE=3 SV=2 - [MAO2_SALTY]	55.07	1	29	29	62	Pf00390; Pf01515; Pf03949	3.94871e+06	4.69716e+06	0	0	0	6.13515e+06	0	61808.1	523675	102.415	22	7	9	86.7499	36.63	19	28													43.6816	26.22	14	15					41.44	0.92	1	1	14.1969
B5F3J7;P66755	Holliday junction ATP-dependent DNA helicase RuvB OS=Salmonella agona (strain SL483) GN=ruvB PE=3 SV=1 - [RUVB_SALA4]	55.06	3	14	14	37	Pf00004; Pf00910; Pf01078; Pf03215; Pf05491; Pf05496; Pf07726; Pf07728; Pf13173; Pf13238; Pf13401; Pf13479	8.49671e+06	104025	0	1.06068e+07	0	0	0	102949	0	198.933	44.35	12	17	3.23248	9.23	2	2					313.546	50.89	12	17													34.96	4.76	1	1
Q7CQJ4	Putative cytoplasmic protein OS=Salmonella typhimurium (strain LT2 / SGSC1412 / ATCC 700720) GN=STM1513 PE=4 SV=1 - [Q7CQJ4_SALTY]	55	1	3	5	23		0	831011	0	0	196952	409672	1.45287e+06	0	2.91242e+06					8.65959	38.33	3	4									2.70886	33.33	2	2	15.0959	36.67	3	10	4.7535	18.33	1	2					12.7755
B5F6X4;Q8ZLR8	UPF0042 nucleotide-binding protein YhbJ OS=Salmonella agona (strain SL483) GN=yhbJ PE=3 SV=1 - [YHBJ_SALA4]	54.93	3	14	14	27	Pf03668	2.68887e+06	155439	0	5.93665e+06	155539	0	0	0	321411	134.346	30.99	8	8	5.86	8.8	2	2					135.287	54.58	13	15	2.15171	4.58	1	1													2.45051
P26265	2',3'-cyclic-nucleotide 2'-phosphodiesterase/3'-nucleotidase OS=Salmonella typhimurium (strain LT2 / SGSC1412 / ATCC 700720) GN=cpdB PE=3 SV=2 - [CPDB_SALTY]	54.87	1	21	21	58	Pf00149; Pf02872	1.67985e+06	1.60149e+06	0	0	0	1.90521e+07	437216	222847	570411	56.39	2.63	1	1	47.3708	32.61	14	17													96.7692	48.69	17	28	13.422	10.66	5	5	25.92	4.17	2	2	5.18382
Q8ZRQ8	Poly(A) polymerase OS=Salmonella typhimurium (strain LT2 / SGSC1412 / ATCC 700720) GN=pcnB PE=3 SV=2 - [PCNB_SALTY]	54.84	2	20	20	59	Pf01743; Pf12626; Pf12627	5.20153e+06	0	0	5.37538e+06	481332	4.13478e+06	0	0	1.161e+06	190.911	47.53	17	20									404.484	46.88	17	25	8.61841	13.98	5	5	1.99772	1.51	1	1									20.3982
Q7CP64	Putative periplasmic protein OS=Salmonella typhimurium (strain LT2 / SGSC1412 / ATCC 700720) GN=creA PE=4 SV=1 - [Q7CP64_SALTY]	54.78	1	8	8	21	Pf05981	0	364516	0	0	3.55773e+06	1903662	255274	0	9.10051e+06					2.09757	5.1	1	1									16.4788	36.94	6	7	3.84066	7.64	1	1	2.85094	7.64	1	1					24.3149
B5F7W4;Q8ZRU3	UDP-N-acetylglucosamine--N-acetylmuramyl-(pentapeptide) pyrophosphoryl-undecaprenol N-acetylglucosamine transferase OS=Salmonella agona (strain SL483) GN=murG PE=3 SV=1 - [MURG_SALA4]	54.65	9	14	14	32	Pf03033; Pf04101; Pf13477; Pf13528; Pf13579	2.80606e+06	0	0	2.62235e+06	0	472631	0	116007	143811	93.534	29.3	8	9									175.746	42.25	11	14					6.05641	10.14	2	2					62.0061	13.52	5	5	4.04146
Q7CPT7	Periplasmic L-asparaginase II OS=Salmonella typhimurium (strain LT2 / SGSC1412 / ATCC 700720) GN=ansB PE=3 SV=1 - [Q7CPT7_SALTY]	54.6	1	14	14	58	Pf00710	0	3.13112e+06	87433.2	0	0	2.73359e+07	2.43332e+06	0	793159					49.1901	44.25	11	13	2.70065	6.32	1	1									72.0606	47.41	12	21	41.1016	41.09	10	14					15.7341
Q7CQJ1	Putative resistance protein OS=Salmonella typhimurium (strain LT2 / SGSC1412 / ATCC 700720) GN=osmC PE=4 SV=1 - [Q7CQJ1_SALTY]	54.55	1	6	6	28	Pf02566	0	2.12272e+06	0	0	313634	4.17785e+07	2.50975e+06	0	3.05679e+06					15.6544	27.97	4	5									0	13.99	1	1	40.7189	53.85	5	11	16.8094	39.86	5	6					10.6302
Q8ZKX1	Glutamine--fructose-6-phosphate aminotransferase [isomerizing] OS=Salmonella typhimurium (strain LT2 / SGSC1412 / ATCC 700720) GN=glmS PE=3 SV=3 - [GLMS_SALTY]	54.52	3	19	20	49	Pf00310; Pf01380; Pf13230; Pf13522; Pf13537	9.76467e+06	413569	0	3.31461e+06	138270	3.84473e+06	149230	114842	555057	232.05	30.71	10	14	10.3178	12.64	5	5					98.5843	16.75	6	9	0	4.27	2	2	30.2759	24.96	9	10	2.94426	2.13	1	1	36.79	2.13	1	1	12.3259
B5EWK5;P65792	Glutamate 5-kinase OS=Salmonella agona (strain SL483) GN=proB PE=3 SV=1 - [PROB_SALA4]	54.5	4	14	14	36	Pf00696; Pf01472	377388	96488.3	0	517269	1.05823e+06	0	0	0	2.30579e+06	91.9533	12.26	3	3	3.04316	4.9	1	1					116.93	26.43	6	6	9.09795	36.51	10	11													31.2248
Q8ZP21	Glutamate dehydrogenase OS=Salmonella typhimurium (strain LT2 / SGSC1412 / ATCC 700720) GN=STM1795 PE=3 SV=1 - [Q8ZP21_SALTY]	54.42	1	17	17	60	Pf00208; Pf01262; Pf02812; Pf02826	0	1.21221e+06	0	0	1.05714e+06	4.91087e+06	328658	0	1.89847e+06					43.5835	40.59	12	14									20.3981	27.21	9	10	44.0132	33.11	10	13	18.6366	26.76	8	8					36.5295
Q8ZRP4;A9MPJ6	2,3,4,5-tetrahydropyridine-2,6-dicarboxylate N-succinyltransferase OS=Salmonella typhimurium (strain LT2 / SGSC1412 / ATCC 700720) GN=dapD PE=3 SV=1 - [DAPD_SALTY]	54.38	5	13	13	47	Pf00132; Pf14805	0	2.39687e+06	0	0	0	6.55891e+06	819238	1.21459e+06	933084					20.999	28.1	8	9													30.6619	40.15	7	10	29.594	34.67	9	11	169.336	26.64	7	9	14.1886
B5F6J8;Q7CQK7	Tyrosine--tRNA ligase OS=Salmonella agona (strain SL483) GN=tyrS PE=3 SV=1 - [SYY_SALA4]	54.25	4	15	15	22	Pf00579; Pf01479	581855	149667	0	1.10121e+06	243498	644275	0	196911	1.05632e+06	33.17	9.43	2	2	7.57401	9.2	3	3					25.48	9.43	2	2	3.00998	2.59	1	1	8.0138	8.96	2	2					70.83	4.48	2	2	12.7783
P0A2K8;P0A2K7	UTP--glucose-1-phosphate uridylyltransferase OS=Salmonella typhi GN=galF PE=3 SV=1 - [GALF_SALTI]	54.21	1	11	11	40	Pf00483	2.45718e+06	193312	0	2.49132e+06	704639	1.68684e+06	305175	612362	2.13683e+06	95.5133	21.89	5	6	11.5411	22.56	4	4					182.86	45.12	9	10	7.00239	11.45	3	4	7.13088	8.08	2	2	5.16571	6.73	2	2	63.7833	17.51	4	5	8.22081
B5F144;Q8ZQD4	Outer-membrane lipoprotein carrier protein OS=Salmonella agona (strain SL483) GN=lolA PE=3 SV=1 - [LOLA_SALA4]	54.19	3	8	8	25	Pf03548	1.86245e+06	0	0	0	0	3.33421e+07	150105	0	751106	39.8	9.36	1	1																	67.33	54.19	8	16	2.52041	5.91	1	1					16.3994
Q7CP97	Fumarate reductase OS=Salmonella typhimurium (strain LT2 / SGSC1412 / ATCC 700720) GN=frdA PE=4 SV=1 - [Q7CP97_SALTY]	54.19	1	26	26	113	Pf00890; Pf02910	0	2.64862e+06	0	0	2.61493e+06	1.6293e+07	529275	0	1.59737e+07					58.0424	32.72	13	18									33.3664	20.13	10	16	57.7211	35.4	17	20	32.0433	22.99	10	11					102.197
Q8ZKB4	Fumarate reductase OS=Salmonella typhimurium (strain LT2 / SGSC1412 / ATCC 700720) GN=frdB PE=4 SV=1 - [Q8ZKB4_SALTY]	54.1	1	8	8	36	Pf12838; Pf13085; Pf13183; Pf13237; Pf13484; Pf13534	0	2.15205e+06	0	0	4.71765e+06	3.24946e+07	1.99139e+06	0	6.96179e+06					15.3115	19.67	4	7									10.2772	20.08	4	4	32.0687	54.1	8	13	16.0185	37.3	6	7					11.0165
O34105	Inositol phosphate phosphatase SopB OS=Salmonella dublin GN=sopB PE=1 SV=1 - [SOPB_SALDU]	54.01	1	3	26	63	Pf05925	1.86498e+06	0	0	1.8861e+06	0	0	0	7.98665e+06	0	158.94	31.02	15	16									165.374	23.17	12	14													643.242	46.88	22	33
B5F7T4;P60626	50S ribosomal protein L24 OS=Salmonella agona (strain SL483) GN=rplX PE=3 SV=1 - [RL24_SALA4]	53.85	2	5	5	46		1.02052e+07	1.20978e+07	753994	6.35733e+06	9.5168e+06	3.90186e+07	2.77682e+06	5.97327e+06	1.99413e+07	155.123	53.85	5	8	29.129	53.85	5	7	5.75301	26.92	2	2	79.21	37.5	4	5	12.4496	37.5	4	5	18.1377	53.85	5	5	13.5325	53.85	5	5	69.81	53.85	4	4	11.979
B5R236;Q8ZNH4	Ecotin OS=Salmonella enteritidis PT4 (strain P125109) GN=eco PE=3 SV=1 - [ECOT_SALEP]	53.66	4	6	8	41	Pf03974	480267	804738	642475	740532	524777	5.46945e+07	424268	608579	2.26975e+06	41.53	15.24	2	2	13.6384	37.8	5	5	5.53916	9.15	1	2	95.0364	28.05	4	4	6.94018	28.66	4	4	38.0631	48.78	7	13	8.26983	28.66	4	4	44.97	7.93	1	1	12.2001
Q5PCT4;Q7CQF3	Thymidine kinase OS=Salmonella paratyphi A (strain ATCC 9150 / SARB42) GN=tdk PE=3 SV=1 - [KITH_SALPA]	53.66	2	8	8	15	Pf00265	954115	0	0	552856	0	0	0	0	200016	68.05	20	3	3									94.74	34.63	5	5					3.9357	10.24	1	3	2.04314	5.85	1	1					4.37383
P37430	Transcription elongation protein NusA OS=Salmonella typhimurium (strain LT2 / SGSC1412 / ATCC 700720) GN=nusA PE=3 SV=2 - [NUSA_SALTY]	53.6	1	20	20	59	Pf00575; Pf08529; Pf13184; Pf14520	1.16826e+06	245498	0	798443	0	6.94944e+06	240352	115958	144273	134.239	26.2	10	10	11.6919	12.4	5	5					252.991	35.6	15	17					57.4239	35.4	12	16	19.6298	16.4	7	7	42.49	3.8	2	2	2.2727
P77980	3-dehydroquinate synthase OS=Salmonella typhimurium (strain LT2 / SGSC1412 / ATCC 700720) GN=aroB PE=3 SV=1 - [AROB_SALTY]	53.59	6	12	12	45	Pf01761; Pf13685	6.06284e+06	339417	0	6.58713e+06	589245	738782	1.25565e+06	0	686420	142.439	40.33	9	10	13.3598	30.11	6	6					259.437	47.79	11	17	3.70117	9.94	2	3	8.23894	14.36	3	4	7.40922	6.91	1	2					1.70397
Q7CQ00	Ribosome associated factor OS=Salmonella typhimurium (strain LT2 / SGSC1412 / ATCC 700720) GN=yfiA PE=4 SV=1 - [Q7CQ00_SALTY]	53.57	1	4	4	40	Pf02482	0	4.70879e+06	0	0	1.59729e+07	2.50116e+07	0	0	3.55736e+07					11.6177	53.57	4	7									15.9526	20.54	2	9	24.2164	41.07	3	8									29.0705
B4SXV3	Uridine kinase OS=Salmonella newport (strain SL254) GN=udk PE=3 SV=1 - [URK_SALNS]	53.52	4	9	9	18	Pf00485; Pf13207; Pf13238	2.09627e+06	0	0	3.35377e+06	0	0	0	0	0	157.471	40.38	7	7									140.252	46.01	8	11
Q57H90;Q7CPB8	HTH-type transcriptional repressor FabR OS=Salmonella choleraesuis (strain SC-B67) GN=fabR PE=3 SV=2 - [FABR_SALCH]	53.33	3	8	8	15	Pf00440	1.62835e+06	3.01654e+06	0	1.66155e+06	0	0	0	0	2.8403e+06	77.54	41.9	6	7	2.43674	2.86	1	1					95.5467	36.67	6	6																	2.82789
P0A2E2;P0A2E1	Serine hydroxymethyltransferase 1 OS=Salmonella typhi GN=glyA1 PE=1 SV=1 - [GLYA1_SALTI]	53.24	4	17	17	82	Pf00155; Pf00464; Pf01212	1.35675e+07	3.58351e+06	0	2.48411e+06	462440	6.27555e+06	1.91576e+06	1.65959e+06	1.30379e+06	173.93	22.54	7	12	32.5195	35.97	11	12					119.806	17.51	6	9	10.0256	11.03	5	6	26.2882	24.7	8	9	33.4791	32.13	10	12	183.009	29.98	8	10	21.6925
B5F7K4;P66643	30S ribosomal protein S9 OS=Salmonella agona (strain SL483) GN=rpsI PE=3 SV=1 - [RS9_SALA4]	53.08	2	8	8	123	Pf00380	2.67631e+08	3.31204e+07	120282	2.67983e+08	5.75446e+07	8.83511e+06	1.39455e+06	6.19328e+06	8.79947e+07	639.824	53.08	8	33	28.5271	44.62	6	11	2.01531	6.15	1	1	596.723	53.08	8	36	30.759	44.62	6	14	8.5426	23.08	3	3	14.291	44.62	6	6	113.19	45.38	6	6	32.0674
Q8ZPI6	Putative periplasmic protein OS=Salmonella typhimurium (strain LT2 / SGSC1412 / ATCC 700720) GN=ydeI PE=1 SV=1 - [Q8ZPI6_SALTY]	53.08	1	8	8	26	Pf04076	0	256225	0	0	117729	7.49835e+07	0	0	2.9723e+06					3.15069	12.31	1	1									1.77046	12.31	1	1	38.987	47.69	7	14									17.9246
Q8ZK73	Putative transcriptional regulator OS=Salmonella typhimurium (strain LT2 / SGSC1412 / ATCC 700720) GN=ytfJ PE=4 SV=1 - [Q8ZK73_SALTY]	52.97	1	7	7	24	Pf09695	0	3.51514e+06	201158	0	0	6.23076e+06	0	0	271518					25.9248	47.03	6	10	2.16431	10.81	2	2									29.3831	42.7	5	8									4.16519
Q8ZLY9	Putative cytoplasmic protein OS=Salmonella typhimurium (strain LT2 / SGSC1412 / ATCC 700720) GN=yqiC PE=4 SV=1 - [Q8ZLY9_SALTY]	52.94	1	6	6	20	Pf04380	0	235862	0	0	1.06109e+07	818255	333141	0	1.65916e+07					2.88497	10.08	1	1									11.8496	36.13	5	6	2.48851	5.88	1	1	4.83947	11.76	2	2					13.7855
P0A9Y5;P0A9Y2	Cold shock protein CspA OS=Salmonella enteritidis GN=cspA PE=3 SV=2 - [CSPA_SALEN]	52.86	2	3	3	5	Pf00313; Pf08206	387349	0	0	0	0	2.17386e+07	0	0	605428	23.92	38.57	2	2																	6.09892	31.43	2	2									2.11748
P0A2F7;P0A2F6	Single-stranded DNA-binding protein OS=Salmonella typhi GN=ssb PE=3 SV=2 - [SSB_SALTI]	52.84	1	9	9	77	Pf00436	3.78473e+06	4.10927e+06	1.29473e+06	1.82495e+06	4.84393e+06	1.5558e+07	2.72735e+06	774486	7.14058e+06	114.69	40.91	7	9	63.9342	48.86	8	21	12.918	20.45	4	4	45.5633	28.98	4	4	17.4069	41.48	7	8	23.2956	37.5	5	7	28.2035	48.86	7	11	164.92	31.82	4	5	13.7515
B5F063;Q8ZQR4	6-phosphogluconolactonase OS=Salmonella agona (strain SL483) GN=pgl PE=3 SV=1 - [6PGL_SALA4]	52.57	8	11	11	30	Pf08450; Pf10282	2.02188e+06	721976	0	313808	0	4.22722e+06	217418	372444	350488	53.68	16.31	3	4	18.7011	19.34	3	5					48.14	4.83	1	2					18.1918	34.14	7	9	12.5771	13.29	4	4	58.0733	24.47	5	5	2.0233
B5EXE2;P0A2A5	50S ribosomal protein L28 OS=Salmonella agona (strain SL483) GN=rpmB PE=3 SV=1 - [RL28_SALA4]	52.56	1	7	7	29	Pf00830	3.78039e+07	3.63823e+06	0	4.42532e+07	6.41084e+06	8150397	1.67809e+06	5.69953e+06	2.95547e+07	125.005	23.08	3	4	9.4472	23.08	2	3					118.019	24.36	4	6	6.17704	34.62	4	4	4.0988	12.82	1	1	3.62202	12.82	1	1	31.94	12.82	1	1	16.1875
Q8ZND6	Phosphate acetyltransferase OS=Salmonella typhimurium (strain LT2 / SGSC1412 / ATCC 700720) GN=pta PE=1 SV=1 - [PTA_SALTY]	52.52	1	26	26	85	Pf01515; Pf07085; Pf13500	9.26815e+06	4.49926e+06	0	2.29911e+06	1.58223e+06	8.43862e+06	146319	0	3.71547e+06	118.149	19.75	8	10	80.1644	43.7	22	29					50.9157	12.61	6	7	11.5059	17.37	9	9	38.9432	24.37	12	16	6.19762	5.04	3	3					16.2887
P0A1P4	CDP-abequose synthase OS=Salmonella typhimurium (strain LT2 / SGSC1412 / ATCC 700720) GN=rfbJ PE=4 SV=1 - [RFBJ_SALTY]	52.51	1	13	14	30	Pf01370; Pf05368; Pf13460	2.93147e+06	0	0	4.41685e+06	0	716530	0	49748.2	0	210.907	43.48	11	12									399.974	43.81	12	16					3.9024	4.68	1	1					23.9	2.34	1	1
P0A9X7;P0A9X6	Rod shape-determining protein MreB OS=Salmonella typhi GN=mreB PE=3 SV=1 - [MREB_SALTI]	52.45	1	15	15	50	Pf00012; Pf00022; Pf06723; Pf11104; Pf14450	6.11729e+06	587934	0	1.19404e+07	330257	2.72718e+06	403999	444683	475491	164.686	32.85	9	12	8.16888	11.24	3	3					212.718	52.45	14	17	2.20419	7.78	2	2	8.88236	13.83	3	3	13.7111	18.44	5	5	135.124	17.58	5	5	8.11591
P0A2S0	Leucine-responsive regulatory protein OS=Salmonella typhimurium (strain LT2 / SGSC1412 / ATCC 700720) GN=lrp PE=3 SV=2 - [LRP_SALTY]	52.44	1	8	8	49	Pf01037; Pf13404; Pf13412	805488	392450	0	1.50742e+06	1.93528e+06	4.81499e+06	591488	1.8071e+06	5.02945e+06	75.53	24.39	4	4	7.64916	20.73	3	3					93.82	29.27	5	6	9.75431	47.56	7	8	14.7555	37.8	6	6	11.3318	31.71	5	5	72.6959	31.1	5	5	18.8014
P07800	Protein phosphatase CheZ OS=Salmonella typhimurium (strain LT2 / SGSC1412 / ATCC 700720) GN=cheZ PE=1 SV=1 - [CHEZ_SALTY]	52.34	2	9	9	27	Pf04344	2.43841e+06	0	0	3.73506e+06	0	0	0	0	0	106.236	52.34	8	12									208.864	52.34	9	15
Q8ZLZ4	Outer membrane channel OS=Salmonella typhimurium (strain LT2 / SGSC1412 / ATCC 700720) GN=tolC PE=4 SV=1 - [Q8ZLZ4_SALTY]	52.34	1	16	16	35	Pf02321	0	251967	0	0	0	3.0063e+06	0	0	3.82522e+06					15.8914	18.94	5	6													36.2773	33.4	10	10									35.57
O68883	Citrate synthase OS=Salmonella typhimurium (strain LT2 / SGSC1412 / ATCC 700720) GN=gltA PE=3 SV=1 - [CISY_SALTY]	52.22	1	16	16	44	Pf00285	5.86935e+06	3.6173e+06	0	2.26497e+06	0	7.51885e+06	572577	363980	524321	123.38	24.59	6	7	24.8515	20.14	8	10					87.5237	24.36	8	8					15.9196	27.17	7	7	5.25475	10.07	3	3	34.54	9.6	4	4	5.58851
Q7CPN4	Stringent starvation protein B OS=Salmonella typhimurium (strain LT2 / SGSC1412 / ATCC 700720) GN=sspB PE=4 SV=1 - [Q7CPN4_SALTY]	51.81	1	6	6	38	Pf04386	0	2.47707e+07	0	0	2.16233e+07	0	1.64321e+07	0	2.3921e+07					29.599	32.53	5	12									15.5759	28.92	4	7					21.7383	32.53	5	9					17.043
B5FTC5;Q8ZJV8	Deoxyribose-phosphate aldolase OS=Salmonella dublin (strain CT_02021853) GN=deoC PE=3 SV=1 - [DEOC_SALDC]	51.74	1	9	9	32	Pf01791	2.62234e+06	871761	0	309789	107775	4.89269e+06	996403	1.82426e+06	221295	181.82	18.92	3	5	14.4116	24.32	4	4					51	6.56	1	1	0	4.25	1	1	14.7637	20.08	4	4	23.3186	42.86	7	7	247.742	39	7	7	5.95602
Q7CPQ3	Putative ABC superfamily transport protein OS=Salmonella typhimurium (strain LT2 / SGSC1412 / ATCC 700720) GN=yhbS PE=4 SV=1 - [Q7CPQ3_SALTY]	51.5	1	5	5	7	Pf00583; Pf13508; Pf13527; Pf14542	0	343004	0	0	0	5.6305e+06	292443	0	196231					2.10337	8.98	1	1													8.79744	46.11	4	4	2.73848	8.98	1	1					2.12183
E1WAC6;P0CL52	Cell invasion protein sipA OS=Salmonella typhimurium (strain SL1344) GN=sipA PE=1 SV=1 - [SIPA_SALTS]	51.39	3	29	29	68	Pf09052	178329	0	0	339553	563605	8.38582e+06	153050	90780.6	1.0918e+06	50.18	4.96	3	3									162.183	15.62	9	9	26.5531	18.69	11	13	71.2729	36.93	20	23	9.73426	5.4	3	3	33.14	1.31	1	1	29.4749
Q8ZRS8	Aconitate hydratase 2 OS=Salmonella typhimurium (strain LT2 / SGSC1412 / ATCC 700720) GN=acnB PE=3 SV=1 - [Q8ZRS8_SALTY]	51.33	1	34	34	81	Pf00330; Pf06434; Pf11791	0	2.00453e+06	0	0	0	1.3296e+07	164314	0	268844					86.7359	37.8	25	32													111.047	37.34	24	35	16.8157	7.63	6	7					10.0664
A9N0Q5;P60217	5'-methylthioadenosine/S-adenosylhomocysteine nucleosidase OS=Salmonella paratyphi B (strain ATCC BAA-1250 / SPB7) GN=mtnN PE=3 SV=1 - [MTNN_SALPB]	51.29	7	7	7	15	Pf01048	3.42427e+06	49204.7	0	418388	0	1.95229e+06	220464	243355	0	43.61	26.72	3	4	4.31847	15.52	2	2					31.21	6.47	1	1					12.1401	25	3	3	11.0406	20.69	4	4	22.75	5.17	1	1
Q8ZNW7	Protein YebF OS=Salmonella typhimurium (strain LT2 / SGSC1412 / ATCC 700720) GN=yebF PE=3 SV=1 - [YEBF_SALTY]	51.28	2	6	6	16	Pf13995	0	146437	0	0	0	8.13966e+06	166875	246750	1.05905e+06					1.77022	6.84	1	1													28.9814	40.17	5	8	1.67942	6.84	1	1	36.39	35.9	3	3	3.96396
Q8ZR16	RNase I OS=Salmonella typhimurium (strain LT2 / SGSC1412 / ATCC 700720) GN=rna PE=3 SV=1 - [Q8ZR16_SALTY]	51.12	1	8	8	13	Pf00445	0	0	0	0	231105	2.6907e+06	238849	0	1.06187e+06																	3.40602	5.22	1	2	20.6616	30.22	5	5	4.08322	5.22	1	1					6.29146
Q8ZJZ3	Putative NAD-dependent aldehyde dehydrogenase OS=Salmonella typhimurium (strain LT2 / SGSC1412 / ATCC 700720) GN=STM4519 PE=3 SV=1 - [Q8ZJZ3_SALTY]	51.1	1	16	16	38	Pf00171	0	554311	0	0	0	1.04277e+07	1.22297e+06	0	2.33951e+06					24.7392	19.08	6	9													40.1573	34.65	9	12	24.5681	28.51	10	10					11.7716
P28354	Lysine--tRNA ligase OS=Salmonella typhimurium (strain LT2 / SGSC1412 / ATCC 700720) GN=lysS PE=3 SV=3 - [SYK1_SALTY]	51.09	4	20	20	73	Pf00152; Pf01336	2.85518e+06	643276	0	2.24695e+06	0	4.46832e+06	362848	424771	680761	223.18	29.5	12	16	20.2276	16.04	8	8					289.785	31.09	13	14					33.2561	25.54	11	12	18.4118	13.86	7	8	117.2	15.05	7	7	8.24728
B5F387;P0A1R0	Protein hfq OS=Salmonella agona (strain SL483) GN=hfq PE=3 SV=1 - [HFQ_SALA4]	50.98	4	5	5	46	Pf01423	2.64683e+06	9.13875e+06	96664	3.21202e+06	8.70989e+06	2.66201e+07	303892	0	1.66345e+07	105.147	28.43	2	3	31.6301	50.98	5	13	2.09762	15.69	1	1	66.0733	28.43	2	3	7.02897	35.29	4	5	32.755	50.98	5	10	2.84349	12.75	1	1					15.6011
Q57PX4;Q8ZPU5	NH(3)-dependent NAD(+) synthetase OS=Salmonella choleraesuis (strain SC-B67) GN=nadE PE=3 SV=1 - [NADE_SALCH]	50.91	7	6	12	33	Pf02540	0	410542	0	0	0	6.10783e+06	405897	663822	155692	24.62	6.18	1	1	15.2648	24.73	6	6													29.0519	39.64	8	8	19.7266	30.91	8	8	147.566	26.91	7	8	3.70745
P0A264;P0A263	Outer membrane protein C OS=Salmonella typhi GN=ompC PE=1 SV=1 - [OMPC_SALTI]	50.79	2	14	14	41	Pf00267; Pf13609	1.28649e+06	3.29781e+06	0	484469	0	9.83936e+06	0	0	128669	42.26	15.34	3	3	50.7241	39.95	12	17					30.57	10.05	2	2					68.3268	39.15	9	18									1.61093
P64437;P64438	Uncharacterized protein YbgS OS=Salmonella typhimurium (strain LT2 / SGSC1412 / ATCC 700720) GN=ybgS PE=4 SV=1 - [YBGS_SALTY]	50.78	1	4	5	31	Pf13985	0	992493	0	134931	1.03556e+06	6.39364e+07	110078	0	9.5669e+06					3.28636	40.63	2	3					53.65	10.94	1	2	2.20964	10.94	1	1	49.9508	50.78	5	19	3.2034	10.94	1	1					13.702
P51066	Isocitrate lyase OS=Salmonella typhimurium (strain LT2 / SGSC1412 / ATCC 700720) GN=aceA PE=3 SV=2 - [ACEA_SALTY]	50.69	1	12	12	19	Pf00463; Pf03495; Pf13714	1.72836e+06	565657	0	0	0	2.22175e+06	0	218198	198974	46.56	20.74	4	4	15.4092	14.75	4	4													24.4235	22.12	6	7					84.55	11.06	3	3	0
P36936	Peptidase E OS=Salmonella typhimurium (strain LT2 / SGSC1412 / ATCC 700720) GN=pepE PE=1 SV=1 - [PEPE_SALTY]	50.66	6	8	8	15	Pf03575	1.59118e+06	359801	0	0	0	8.23288e+06	354629	0	225078	66.84	6.99	1	1	4.97882	17.47	3	3													23.7358	39.74	6	8	5.60807	14.41	2	2					1.77297
B5F3E2;Q8ZK67	Fructose-1,6-bisphosphatase class 1 OS=Salmonella agona (strain SL483) GN=fbp PE=3 SV=1 - [F16PA_SALA4]	50.6	4	13	13	62	Pf00316	6.52509e+06	998010	0	761566	1.24028e+06	2.63929e+06	358214	620552	7.27541e+06	34.29	6.63	1	2	19.2721	29.52	6	8					54.11	14.46	4	4	19.5497	32.83	8	12	22.8466	26.51	5	7	10.143	28.92	7	8	85.6393	13.86	4	4	30.8035
P0AA08;P0AA07	Phosphocarrier protein HPr OS=Salmonella typhi GN=ptsH PE=3 SV=1 - [PTHP_SALTI]	50.59	1	4	4	49	Pf00381	1.72525e+07	1.5343e+06	269100	4.90632e+06	3.17306e+06	7.45902e+07	2.09596e+06	1.22718e+06	1.39681e+07	270.793	42.35	2	14	5.42247	42.35	2	2	4.20605	42.35	2	2	77.98	42.35	2	6	4.57279	15.29	1	2	56.4791	50.59	4	15	8.39642	15.29	1	2	67.42	15.29	1	1	12.454
Q8ZLQ1	Serine endoprotease OS=Salmonella typhimurium (strain LT2 / SGSC1412 / ATCC 700720) GN=degQ PE=4 SV=1 - [Q8ZLQ1_SALTY]	50.55	1	19	19	92	Pf00089; Pf00595; Pf13180; Pf13365	0	1.01254e+06	0	0	2.81258e+06	7.85333e+06	1.24204e+06	0	6.45439e+06					34.0931	34.73	11	14									43.6454	43.08	15	21	52.6877	32.75	9	14	48.3983	40.88	14	19					47.3257
B5F407;Q8ZMF9	Protein-L-isoaspartate O-methyltransferase OS=Salmonella agona (strain SL483) GN=pcm PE=3 SV=1 - [PIMT_SALA4]	50.48	3	9	9	27	Pf00398; Pf01135; Pf08704; Pf12847; Pf13659; Pf13847	305052	0	0	331499	550930	0	0	0	2.57033e+06	33.46	8.65	2	2									60.86	20.67	4	5	12.8723	30.77	6	7													21.0577
Q8ZQ16	Ribosomal large subunit pseudouridine synthase C OS=Salmonella typhimurium (strain LT2 / SGSC1412 / ATCC 700720) GN=rluC PE=3 SV=1 - [RLUC_SALTY]	50.47	2	18	18	38	Pf00849; Pf01479	164004	0	0	0	3.54612e+06	0	0	0	3.57829e+06	34.76	6.27	2	2													33.1784	44.83	16	17													37.6438
P16328	Flagellar hook-associated protein 2 OS=Salmonella typhimurium (strain LT2 / SGSC1412 / ATCC 700720) GN=fliD PE=1 SV=2 - [FLID_SALTY]	50.32	1	17	17	37	Pf02465; Pf07195	0	0	0	91246.7	349169	3.01797e+06	51757.2	0	984807													30.7149	5.35	2	2	15.7794	22.27	8	9	27.0887	23.55	8	9	0	3.64	1	1					31.7564
Q57K26;P66764	S-adenosylmethionine synthase OS=Salmonella choleraesuis (strain SC-B67) GN=metK PE=3 SV=1 - [METK_SALCH]	50	6	16	16	91	Pf00438; Pf02772; Pf02773	1.21847e+07	1.17687e+06	0	2.46433e+07	2.2785e+06	3.44141e+06	479360	554167	4.13434e+06	305.856	33.85	12	12	23.8096	27.34	10	10					436.87	44.01	15	22	28.5073	29.95	10	14	22.8877	21.61	6	6	25.4655	33.07	10	10	93.7604	13.54	4	4	30.7594
Q7CQG0	Putative cytoplasmic protein OS=Salmonella typhimurium (strain LT2 / SGSC1412 / ATCC 700720) GN=yciG PE=4 SV=1 - [Q7CQG0_SALTY]	50	1	2	4	18		0	1.90389e+06	0	0	2.78821e+06	83315	1.45287e+06	0	5.31096e+06					4.82274	35	2	2									2.92052	16.67	1	1	9.1282	33.33	2	8	4.7535	18.33	1	2					12.1311
B5F7V6;Q8ZRU8	Ribosomal RNA small subunit methyltransferase H OS=Salmonella agona (strain SL483) GN=rsmH PE=3 SV=1 - [RSMH_SALA4]	49.84	7	10	10	26	Pf01795; Pf04989; Pf13847	1.37209e+06	0	0	1.1442e+06	1.65598e+06	792615	174621	180247	5.4482e+06	59.32	26.2	5	6									173.591	28.12	6	7	3.59634	7.67	2	3	9.44265	15.97	3	3	2.37223	3.51	1	1	43.19	7.67	2	2	6.88969
B5F8T1	Elongation factor Ts OS=Salmonella agona (strain SL483) GN=tsf PE=3 SV=1 - [EFTS_SALA4]	49.82	1	3	10	24	Pf00627; Pf00889	3.78529e+06	0	0	330254	0	0	0	730483	0	151.792	45.94	9	13									37.47	10.95	2	2													195.211	38.87	8	9
P09384	Chemotaxis protein CheA OS=Salmonella typhimurium (strain LT2 / SGSC1412 / ATCC 700720) GN=cheA PE=1 SV=1 - [CHEA_SALTY]	49.48	1	20	20	54	Pf01584; Pf01627; Pf02518; Pf02895; Pf09078	1.05397e+07	668520	0	1.79594e+06	2.55514e+06	5.1153e+06	188817	258567	467215	234.21	22.65	9	11	10.5639	11.77	6	7					175.537	29.06	12	13	0	1.49	1	1	43.5949	29.06	12	16	1.76024	4.02	2	2	20.61	6.71	3	3	0
Q8ZM63	Transketolase 1 isozyme OS=Salmonella typhimurium (strain LT2 / SGSC1412 / ATCC 700720) GN=tktA PE=4 SV=1 - [Q8ZM63_SALTY]	49.47	1	23	24	63	Pf00456; Pf00676; Pf02779; Pf02780	0	9.31015e+06	0	0	0	1.03525e+07	396740	0	846249					78.4682	42.53	22	32													40.5151	27.75	13	17	11.1479	10.56	6	6					15.4867
P65560;P65559	Uncharacterized Nudix hydrolase YfcD OS=Salmonella typhi GN=yfcD PE=3 SV=1 - [YFCD_SALTI]	49.46	1	6	6	8	Pf00293	2.66236e+06	0	0	0	0	2.06402e+06	0	0	333159	68.53	26.09	2	2																	11.6119	24.46	3	3									6.79564
Q8ZPV4	Putative periplasmic protein OS=Salmonella typhimurium (strain LT2 / SGSC1412 / ATCC 700720) GN=STM1300 PE=4 SV=1 - [Q8ZPV4_SALTY]	49.45	1	3	3	6	Pf07383	0	0	0	0	4.12802e+06	1.32702e+07	0	0	7.28336e+06																	2.74621	21.98	2	2	6.92637	38.46	2	2									5.95529
Q8Z6I3	Translation initiation factor IF-3 OS=Salmonella typhi GN=infC PE=3 SV=1 - [IF3_SALTI]	49.44	1	2	6	28	Pf00707; Pf05198	1.24717e+06	0	0	3.15864e+06	0	0	0	7.27686e+06	0	49.1368	28.33	4	5									136.47	49.44	6	10													252.357	42.22	5	13
A9MNX5	Malate dehydrogenase OS=Salmonella arizonae (strain ATCC BAA-731 / CDC346-86 / RSK2980) GN=mdh PE=3 SV=1 - [MDH_SALAR]	49.36	2	3	12	34	Pf00056; Pf02866	1.15812e+07	0	0	1.08533e+06	0	0	0	1.05544e+07	0	196.875	37.82	8	12									99.0762	26.92	6	7													319.934	49.36	12	15
P10503	Bifunctional protein PutA OS=Salmonella typhimurium (strain LT2 / SGSC1412 / ATCC 700720) GN=putA PE=2 SV=4 - [PUTA_SALTY]	49.24	1	49	49	171	Pf00171; Pf01619; Pf14850	1.25273e+07	1.16439e+06	0	6.33189e+06	589658	4.52874e+06	0	114213	1.07223e+06	530.683	32.95	32	42	41.578	17.27	17	21					940.155	36.74	39	51	20.3928	11.29	14	14	53.5187	14.32	15	21					60.96	1.89	2	2	41.2535
Q7CPS4	Putative outer membrane protein OS=Salmonella typhimurium (strain LT2 / SGSC1412 / ATCC 700720) GN=ygiW PE=4 SV=1 - [Q7CPS4_SALTY]	49.23	1	8	8	35	Pf04076	0	1.08648e+06	251885	0	542353	4.44558e+07	323101	0	9.56867e+06					10.4908	25.38	4	4	5.04577	16.92	2	2					8.30172	25.38	4	5	36.852	49.23	7	13	7.95303	23.08	3	3					8.58719
B5F7T7;P66170	50S ribosomal protein L29 OS=Salmonella agona (strain SL483) GN=rpmC PE=3 SV=1 - [RL29_SALA4]	49.21	1	3	3	24	Pf00831	852721	0	0	1.17807e+06	9.2488e+06	5.2359e+06	5.96527e+06	6.97574e+06	2.2103e+07	20.72	22.22	1	1									47.17	22.22	1	1	3.93367	46.03	2	4	9.0124	22.22	1	2	16.5424	49.21	3	7	103.52	46.03	2	3	5.98088
Q8ZML4	Putative inner membrane protein OS=Salmonella typhimurium (strain LT2 / SGSC1412 / ATCC 700720) GN=ygaM PE=4 SV=1 - [Q8ZML4_SALTY]	49.11	1	4	4	24	Pf05957	0	191909	0	0	666988	4.56062e+06	641749	0	2.25982e+06					7.57409	27.68	2	2									9.56928	36.61	3	4	30.7804	49.11	4	7	14.197	49.11	4	4					16.8
B5EYZ5;P0A1B7	ATP synthase epsilon chain OS=Salmonella agona (strain SL483) GN=atpC PE=3 SV=1 - [ATPE_SALA4]	48.92	2	3	3	14	Pf00401; Pf02823	4.72244e+06	0	0	0	149274	1.01473e+07	676853	0	941618	34.7767	28.06	2	3													0	12.23	1	1	13.9529	33.09	2	4	6.01236	33.09	2	3					8.15431
P0A1Q5;P0A1Q4	Replicative DNA helicase OS=Salmonella typhi GN=dnaB PE=3 SV=1 - [DNAB_SALTI]	48.83	1	17	17	35	Pf00772; Pf03796; Pf13481	1.5822e+06	0	0	2.62884e+06	0	342077	0	0	0	261.329	33.33	13	14									399.055	45.44	16	20					3.38368	3.4	1	1
O86090	Polyphosphate kinase OS=Salmonella typhimurium (strain LT2 / SGSC1412 / ATCC 700720) GN=ppk PE=3 SV=3 - [PPK_SALTY]	48.69	2	30	30	62	Pf02503; Pf13089; Pf13090; Pf13091	3.12815e+06	0	0	4.16149e+06	0	0	0	0	142881	392.124	36.48	22	25									508.076	44.04	27	32																	8.10324
B5EWK0;P0A277	Xanthine phosphoribosyltransferase OS=Salmonella agona (strain SL483) GN=gpt PE=3 SV=1 - [XGPT_SALA4]	48.68	1	6	6	15	Pf00156	1.60099e+06	381358	0	0	0	3.51694e+06	395615	273131	270825	47.87	17.11	2	3	3.67421	19.08	2	2													12.9863	40.13	5	5	2.83845	19.08	2	2	25.22	15.79	2	2	0
Q8ZNL7	NAD-dependent dihydropyrimidine dehydrogenase subunit PreA OS=Salmonella typhimurium (strain LT2 / SGSC1412 / ATCC 700720) GN=preA PE=3 SV=1 - [PREA_SALTY]	48.66	1	15	15	30	Pf00037; Pf01180; Pf01207; Pf02548; Pf12838; Pf13183; Pf13187; Pf13237; Pf14697	2.22506e+06	72938	0	4.03471e+06	315779	1.0668e+06	0	0	536234	101.07	17.27	6	6	1.91672	2.19	1	1					178.259	27.49	11	13	4.3305	5.11	2	2	8.3747	6.81	3	3									4.98142
B5F6J9;Q8ZPM9	Pyridoxine/pyridoxamine 5'-phosphate oxidase OS=Salmonella agona (strain SL483) GN=pdxH PE=3 SV=1 - [PDXH_SALA4]	48.62	2	9	9	32	Pf01243; Pf10590; Pf12900	282691	0	0	497209	6.14622e+06	602924	0	0	7.65146e+06	42.93	12.39	3	3									32.76	14.22	3	3	23.9811	41.28	8	11	1.89766	5.5	1	1									27.4478
Q93GQ7	Plasmid partition protein B OS=Salmonella typhimurium (strain LT2 / SGSC1412 / ATCC 700720) GN=parB PE=4 SV=1 - [Q93GQ7_SALTY]	48.62	1	15	15	30	Pf02195; Pf08775	0	270771	0	0	481834	1.22635e+06	76919.1	0	1.23281e+06					12.3288	16	5	8									13.1441	27.38	9	9	6.62739	6.15	2	2	1.71456	2.46	1	1					21.2073
P0A2U1	Methylated-DNA--protein-cysteine methyltransferase OS=Salmonella typhi GN=ogt PE=3 SV=1 - [OGT_SALTI]	48.54	1	6	6	9	Pf01035; Pf02870	449678	0	0	797745	0	0	0	0	0	44.29	34.5	4	4									71.4925	33.33	5	5
Q7CQG1	Putative translation factor OS=Salmonella typhimurium (strain LT2 / SGSC1412 / ATCC 700720) GN=yciO PE=4 SV=1 - [Q7CQG1_SALTY]	48.54	1	7	7	38	Pf01300	0	752787	0	0	3.07543e+07	1.96508e+06	2.50655e+06	0	4.39275e+07					10.5066	23.3	4	4									14.6668	28.16	5	7	10.4178	27.67	3	3	25.6783	42.23	6	9					21.0048
B5F8V2;P67551	UPF0253 protein YaeP OS=Salmonella agona (strain SL483) GN=yaeP PE=3 SV=1 - [YAEP_SALA4]	48.48	1	2	2	6	Pf06786	4.17678e+06	0	0	994147	0	0	0	0	1.17051e+06	84.28	48.48	2	3									56.66	24.24	1	2																	2.43184
P16657	Enoyl-[acyl-carrier-protein] reductase [NADH] FabI OS=Salmonella typhimurium (strain LT2 / SGSC1412 / ATCC 700720) GN=fabI PE=1 SV=3 - [FABI_SALTY]	48.47	1	9	9	55	Pf00106; Pf13561	0	748834	0	840148	2.17652e+06	5.54899e+06	904097	434021	4.83454e+06					27.2746	36.26	6	9					28.44	22.52	4	4	19.0131	26.34	5	10	15.9065	25.57	4	4	20.5448	35.88	6	8	46.3433	15.27	3	4	30.4877
Q7CQG7	Putative deoR family regulatory protein OS=Salmonella typhimurium (strain LT2 / SGSC1412 / ATCC 700720) GN=yciT PE=4 SV=1 - [Q7CQG7_SALTY]	48.4	1	9	9	12	Pf00455; Pf08220; Pf08279; Pf08280; Pf13412	0	0	0	0	656445	822961	0	0	1.5469e+06																	4.30117	29.2	5	5	4.75447	6.8	1	1									8.32262
B5F4U8;P65554	RNA pyrophosphohydrolase OS=Salmonella agona (strain SL483) GN=rppH PE=3 SV=1 - [RPPH_SALA4]	48.3	2	6	6	12	Pf00293	1.30663e+06	0	0	2.1626e+06	0	0	0	0	305468	67.84	32.39	4	5									90.65	42.61	5	5																	1.62627
B5F3P7;P60317	ProP effector OS=Salmonella agona (strain SL483) GN=proQ PE=3 SV=1 - [PROQ_SALA4]	48.25	3	9	9	32	Pf04352	353800	484662	0	314295	4.95999e+06	2.44097e+06	153297	577151	9.34999e+06	59.85	9.65	2	2	6.00018	12.28	3	3					59.91	14.91	3	3	18.2939	28.95	6	7	3.41324	13.16	2	2	7.8283	15.79	3	3	80.45	10.96	2	2	18.7097
O85140	Malonyl CoA-acyl carrier protein transacylase OS=Salmonella typhimurium (strain LT2 / SGSC1412 / ATCC 700720) GN=fabD PE=1 SV=3 - [FABD_SALTY]	48.22	1	8	8	14	Pf00698	0	336682	0	0	0	4.56323e+06	385189	162437	226545					1.74326	13.92	2	2													26.2189	34.3	6	7	4.45718	9.71	2	2	36.13	5.5	1	1	0
Q8ZNE6	Putative chemotaxis signal transduction protein OS=Salmonella typhimurium (strain LT2 / SGSC1412 / ATCC 700720) GN=STM2314 PE=4 SV=1 - [Q8ZNE6_SALTY]	48.05	1	12	12	27	Pf00072; Pf01584	0	885395	0	0	368517	2.54583e+06	311765	0	701249					18.0453	26.73	7	8									4.92079	11.41	3	3	21.6358	27.63	7	8	14.8372	13.51	4	5					6.99531
Q8ZL68	Putative glutathione S-transferase OS=Salmonella typhimurium (strain LT2 / SGSC1412 / ATCC 700720) GN=yibF PE=3 SV=1 - [Q8ZL68_SALTY]	48.02	1	7	7	11	Pf00043; Pf13409; Pf13410; Pf13417	0	196162	0	0	265234	3.24615e+06	603987	0	304753					2.92946	7.43	1	1									1.97714	5.45	1	1	2.80071	3.96	1	1	14.2199	32.67	4	5					5.08288
P0A2I4;P0A2I3	DNA gyrase subunit B OS=Salmonella typhi GN=gyrB PE=3 SV=2 - [GYRB_SALTI]	48.01	1	31	31	68	Pf00204; Pf00986; Pf01751; Pf02518	3.52943e+06	356526	0	7.75261e+06	166852	1.23963e+06	164937	0	339629	297.161	24.75	16	17	12.4704	6.97	5	5					446.069	43.91	27	30	1.96471	3.73	3	3	18.8549	11.32	6	6	1.83112	0.87	1	1					10.9122
B5EZ72;Q8ZR04	Lipoyl synthase OS=Salmonella agona (strain SL483) GN=lipA PE=3 SV=1 - [LIPA_SALA4]	47.98	3	13	13	55	Pf04055	3.70958e+06	244294	0	9.32796e+06	827499	1.26394e+06	494592	522363	2.58413e+06	88.4329	25.86	7	9	5.04693	6.54	2	2					129.782	36.14	10	12	8.1635	25.55	7	8	5.9395	9.66	2	2	10.6502	20.25	5	5	72.84	14.33	4	6	15.1669
Q8ZRN4	Modulator of Rho-dependent transcription termination OS=Salmonella typhimurium (strain LT2 / SGSC1412 / ATCC 700720) GN=rof PE=4 SV=1 - [Q8ZRN4_SALTY]	47.67	1	3	3	8	Pf07073	0	0	0	0	257939	1.53935e+06	151127	0	1.28232e+06																	0	27.91	2	2	13.0328	39.53	2	3	2.16568	8.14	1	1					4.40669
B5EXF6;P0A2M1	Transcriptional repressor NrdR OS=Salmonella agona (strain SL483) GN=nrdR PE=3 SV=1 - [NRDR_SALA4]	47.65	1	6	6	32	Pf03477	290084	0	0	376520	2.48102e+06	0	686110	880376	3.55143e+06	19.04	18.79	3	3									47.5472	27.52	4	4	13.9141	27.52	4	6					16.369	36.91	5	7	66.2633	26.85	3	3	16.7129
Q57H68;P0A2R4	DNA-directed RNA polymerase subunit beta' OS=Salmonella choleraesuis (strain SC-B67) GN=rpoC PE=3 SV=1 - [RPOC_SALCH]	47.48	4	52	52	180	Pf00623; Pf04983; Pf04997; Pf04998; Pf05000	6.57204e+06	1.6678e+06	0	3.67242e+06	927197	4.43287e+06	129409	0	2.1244e+06	485.393	24.38	27	35	84.3839	26.87	29	32					519.919	30.77	33	37	26.8739	12.44	16	17	59.4201	21.11	19	20	5.44921	1.63	2	2					61.3526
B5F7F9;P0A7L6	50S ribosomal protein L20 OS=Salmonella agona (strain SL483) GN=rplT PE=3 SV=1 - [RL20_SALA4]	47.46	2	9	9	91	Pf00453	1.41959e+08	8.2737e+06	0	1.63437e+08	2.51336e+07	6.10505e+06	319119	1.5397e+06	5.06472e+07	480.674	47.46	8	23	16.0483	41.53	8	9					506.357	47.46	9	25	21.1895	47.46	9	10	5.16114	21.19	3	3	6.52639	21.19	3	3	108.009	27.97	4	4	22.6419
P0A1J6;P0A1J5	Flagellar hook-associated protein 1 OS=Salmonella typhi GN=flgK PE=3 SV=2 - [FLGK_SALTI]	47.38	1	19	19	49	Pf06429	528889	0	0	829843	250238	1.89167e+06	105234	0	603271	134.46	21.88	9	9									188.38	29.84	11	12	8.98783	12.3	5	5	30.4455	22.42	8	8	1.89998	1.99	1	1					33.3342
Q8ZP45	Iron-dependent alcohol dehydrogenase of the multifunctional alcohol dehydrogenase AdhE OS=Salmonella typhimurium (strain LT2 / SGSC1412 / ATCC 700720) GN=adhE PE=4 SV=1 - [Q8ZP45_SALTY]	47.31	1	31	31	95	Pf00171; Pf00465; Pf13685	0	2.79096e+06	0	0	948389	6.71471e+06	226853	0	4.33127e+06					80.4072	29.15	18	25									23.4343	15.92	11	13	70.0539	29.04	17	21	2.1607	1.12	1	1					67.4754
B5F7S0;Q7CPL7	50S ribosomal protein L17 OS=Salmonella agona (strain SL483) GN=rplQ PE=3 SV=1 - [RL17_SALA4]	47.24	1	8	8	116	Pf01196	2.10966e+08	2.82871e+07	416377	2.90797e+08	7.61053e+07	2.07947e+07	5.00801e+06	1.49254e+07	1.22842e+08	466.999	40.16	7	24	43.7722	33.07	5	13	2.24457	6.3	1	1	533.622	45.67	7	26	32.3599	40.16	6	17	11.0414	25.98	3	4	13.8375	33.07	5	6	109.433	33.07	5	7	31.9233
Q8Z7R1	Inositol phosphate phosphatase SopB OS=Salmonella typhi GN=sopB PE=3 SV=1 - [SOPB_SALTI]	47.24	4	2	24	59	Pf05925	2.05475e+06	0	0	2.08946e+06	0	0	0	8.98876e+06	0	178.541	25.67	14	15									175.154	22.82	12	14													674.208	42.25	21	30
B5FTN1;Q8ZP17	D-amino acid dehydrogenase small subunit OS=Salmonella dublin (strain CT_02021853) GN=dadA PE=3 SV=1 - [DADA_SALDC]	47.22	6	16	16	40	Pf00070; Pf01262; Pf01266; Pf01593; Pf02558; Pf03486; Pf03721; Pf07992; Pf13450	3.63526e+06	169467	0	8.49741e+06	104317	1.07878e+06	0	0	0	200.717	39.58	12	13	6.64099	10.42	4	4					298.067	44.21	15	20	0	2.08	1	1	5.22908	9.95	2	2
P37416	Bifunctional protein BirA OS=Salmonella typhimurium (strain LT2 / SGSC1412 / ATCC 700720) GN=birA PE=3 SV=2 - [BIRA_SALTY]	47.19	1	11	11	24	Pf02237; Pf03099; Pf08279	2.53032e+06	0	0	6.00852e+06	0	218555	0	0	0	156.442	36.88	8	10									174.423	47.19	11	12					6.61245	9.06	2	2
B5F721;P0A2B1	30S ribosomal protein S20 OS=Salmonella agona (strain SL483) GN=rpsT PE=3 SV=1 - [RS20_SALA4]	47.13	2	6	6	36	Pf01649	2.05736e+07	6.83939e+06	0	2.77322e+07	4.77342e+06	4.27643e+06	1.63241e+06	5.25568e+06	1.0543e+07	142.463	35.63	4	6	11.6089	22.99	2	3					121.75	35.63	4	5	13.6571	35.63	3	5	8.44158	34.48	3	3	11.5841	35.63	3	4	87.05	35.63	3	3	16.3397
Q8ZPN7	N-ethylmaleimide reductase OS=Salmonella typhimurium (strain LT2 / SGSC1412 / ATCC 700720) GN=nemA PE=4 SV=1 - [Q8ZPN7_SALTY]	46.85	1	10	10	16	Pf00724	0	435666	0	0	0	6.05825e+06	167923	0	70093.8					16.6558	23.84	6	6													23.3265	32.33	6	6	6.41272	9.32	2	3					1.95717
B5F1Z5;P63263	Curved DNA-binding protein OS=Salmonella agona (strain SL483) GN=cbpA PE=3 SV=1 - [CBPA_SALA4]	46.73	3	14	14	76	Pf00226; Pf01556	272280	1.43326e+06	0	191482	4.08921e+06	1.09971e+06	395194	245251	1.78001e+07	15.84	10.78	2	2	19.0397	18.63	4	8					21.29	4.9	1	1	30.0778	38.89	10	18	10.3956	14.05	4	5	6.15559	10.46	2	2	63.9033	11.44	3	3	63.2364
P74855	Secretion system apparatus protein SsaM OS=Salmonella typhimurium (strain LT2 / SGSC1412 / ATCC 700720) GN=ssaM PE=4 SV=2 - [SSAM_SALTY]	46.72	1	5	5	9		908218	0	0	2.54433e+06	0	0	0	0	0	49.6633	23.77	3	3									62.39	46.72	5	6
B5FJ42;Q7CR62	Proline--tRNA ligase OS=Salmonella dublin (strain CT_02021853) GN=proS PE=3 SV=1 - [SYP_SALDC]	46.68	6	18	18	33	Pf00587; Pf03129; Pf04073	1.06989e+06	249401	0	277151	0	3.62014e+06	0	114289	290375	97.3	15.56	6	6	13.7742	11.54	5	5	0	4.37	1	1	112.357	16.78	7	7					26.8783	24.83	9	9					40.32	1.57	1	1	3.81053
Q7CQD4	Guanine nucleotide exchange factor sopE2 OS=Salmonella typhimurium (strain LT2 / SGSC1412 / ATCC 700720) GN=sopE2 PE=1 SV=3 - [SOPE2_SALTY]	46.67	2	8	8	26	Pf05364; Pf07487	403695	0	0	563632	858587	1.88829e+06	218793	364054	1.11948e+06	46.5033	18.33	3	3									58.3034	21.25	4	4	7.65155	22.92	5	5	5.29773	6.67	1	1	10.0555	15.42	3	3	114.376	18.33	3	3	4.36825
B5EXN2;P37408	Ferrochelatase OS=Salmonella agona (strain SL483) GN=hemH PE=3 SV=1 - [HEMH_SALA4]	46.56	7	11	11	34	Pf00762; Pf01903	1.49059e+06	0	0	4.36576e+06	169031	0	0	294644	459537	134.979	30	7	8									148.063	29.06	8	10	7.35706	13.13	4	4									43.8178	7.81	3	3	14.5764
Q7CPJ3	Putative inner membrane lipoprotein OS=Salmonella typhimurium (strain LT2 / SGSC1412 / ATCC 700720) GN=STM3580 PE=4 SV=1 - [Q7CPJ3_SALTY]	46.49	2	7	7	14	Pf08786	0	481099	0	0	321830	2.08631e+06	0	0	829414					1.93196	5.41	1	1									0	11.35	2	2	17.5046	43.24	5	5									8.85947
Q8ZL72	Aldehyde dehydrogenase B OS=Salmonella typhimurium (strain LT2 / SGSC1412 / ATCC 700720) GN=aldB PE=3 SV=1 - [Q8ZL72_SALTY]	46.48	1	16	16	38	Pf00171; Pf05893	0	2.50703e+06	0	0	421367	9.16662e+06	359060	0	1.41406e+06					39.1859	36.13	13	17									2.46365	4.3	2	2	38.3656	25	9	11	6.9486	7.03	2	2					9.56916
Q8ZLL4	Peptidyl-prolyl cis-trans isomerase OS=Salmonella typhimurium (strain LT2 / SGSC1412 / ATCC 700720) GN=slyD PE=4 SV=1 - [Q8ZLL4_SALTY]	46.43	1	5	5	13	Pf00254	0	311327	0	0	0	1.5969e+07	893494	0	721278					7.05218	12.76	2	2													31.2956	46.43	5	7	7.29751	11.73	2	2					5.19042
Q8ZKX9	Putative oxidoreductase OS=Salmonella typhimurium (strain LT2 / SGSC1412 / ATCC 700720) GN=yieF PE=4 SV=1 - [Q8ZKX9_SALTY]	46.39	1	5	5	14	Pf02525; Pf03358	0	399917	0	0	632635	1.14444e+07	368366	0	1.5429e+06					5.18227	14.95	2	2									2.06016	14.95	2	3	10.0755	14.95	2	3	7.82692	42.27	4	4					3.49022
P0CW86;E8XDJ8	Superoxide dismutase [Cu-Zn] 1 OS=Salmonella typhimurium (strain LT2 / SGSC1412 / ATCC 700720) GN=sodC1 PE=1 SV=1 - [SODC1_SALTY]	46.33	1	6	6	37	Pf00080	0	2.53245e+06	1.79723e+06	0	0	6.17267e+07	475722	322554	2.77083e+07					10.0515	32.77	3	3	8.37709	18.64	2	3									39.6185	41.81	5	12	6.08283	28.81	3	3	21.88	8.47	1	1	22.3738
B5F7T8;Q7CPL4	50S ribosomal protein L16 OS=Salmonella agona (strain SL483) GN=rplP PE=3 SV=1 - [RL16_SALA4]	46.32	1	6	6	133	Pf00252	3.59646e+08	7.60257e+07	0	4.79307e+08	1.38948e+08	8.94499e+06	1.38488e+06	6.04105e+06	1.97724e+08	626.82	43.38	4	26	74.2521	43.38	4	21					495.364	43.38	4	25	45.9065	46.32	6	26	10.9729	32.35	3	3	10.1699	43.38	4	4	154.76	32.35	3	4	43.567
P33901	NADH-quinone oxidoreductase subunit F OS=Salmonella typhimurium (strain LT2 / SGSC1412 / ATCC 700720) GN=nuoF PE=3 SV=2 - [NUOF_SALTY]	46.29	1	17	17	50	Pf01512; Pf10531; Pf10589	6.81425e+06	406884	0	1.21187e+07	172905	2.39735e+06	102638	267887	294250	168.551	30.34	11	12	7.41029	8.76	3	3					414.179	44.04	16	20	0	3.15	1	1	20.1986	16.18	6	6	3.58162	2.92	1	1	64.5333	7.87	3	3	6.2472
Q7CQ36	3-oxoacyl-[acyl-carrier-protein] synthase I OS=Salmonella typhimurium (strain LT2 / SGSC1412 / ATCC 700720) GN=fabB PE=3 SV=1 - [Q7CQ36_SALTY]	46.29	1	12	12	45	Pf00109; Pf02801	0	3.28265e+06	0	0	8.16374e+06	9.85398e+06	1.32821e+06	0	1.05121e+07					37.8561	28.71	8	10									20.5044	21.53	7	8	19.2201	28.47	6	6	21.1466	23.02	6	8					31.3201
Q7CQJ6	Putative cytoplasmic protein OS=Salmonella typhimurium (strain LT2 / SGSC1412 / ATCC 700720) GN=ydfZ PE=4 SV=1 - [Q7CQJ6_SALTY]	46.27	1	3	3	9	Pf14001	0	0	0	0	167108	7.83433e+06	224467	0	853821																	3.91923	31.34	2	2	4.80826	31.34	2	2	5.06513	31.34	2	2					5.48875
P41784	Protein PrgI OS=Salmonella typhimurium (strain LT2 / SGSC1412 / ATCC 700720) GN=prgI PE=1 SV=1 - [PRGI_SALTY]	46.25	1	3	3	8	Pf09392	455278	0	0	310467	287595	0	115607	0	1.00441e+06	66.85	23.75	2	2									48.55	23.75	2	2	2.52314	13.75	1	1					1.79407	10	1	1					5.14309
Q57KG9;P65921	CTP synthase OS=Salmonella choleraesuis (strain SC-B67) GN=pyrG PE=3 SV=1 - [PYRG_SALCH]	46.24	5	20	20	67	Pf00117; Pf06418; Pf07722	1.30836e+06	706608	0	992730	899664	1.90962e+06	0	133011	1.90412e+06	100.426	15.6	8	8	30.2879	20	9	11					108.474	22.39	8	8	15.6609	21.28	10	13	20.3372	15.96	6	8					40.34	7.34	3	3	27.1345
A9MI40	Glycerol kinase OS=Salmonella arizonae (strain ATCC BAA-731 / CDC346-86 / RSK2980) GN=glpK PE=3 SV=1 - [GLPK_SALAR]	46.22	1	2	15	28	Pf00370; Pf02782	2.62571e+07	0	0	3.38836e+06	0	0	0	396720	0	243.633	30.48	8	13									84.23	17.93	6	8													148.194	15.94	7	7
B5F8L6	Phosphoenolpyruvate carboxykinase [ATP] OS=Salmonella agona (strain SL483) GN=pckA PE=3 SV=1 - [PCKA_SALA4]	46.2	4	4	16	46	Pf01293	8.92362e+06	0	0	566857	0	0	0	1.6763e+06	0	442.38	32.1	11	22									128.64	18	7	7													275.29	33.02	11	17
Q5PGB1;O30917	Chaperone protein SigE OS=Salmonella paratyphi A (strain ATCC 9150 / SARB42) GN=sigE PE=3 SV=1 - [SIGE_SALPA]	46.02	3	3	3	64	Pf07824	6.23511e+07	152940	0	3.45497e+07	461658	733512	5.15511e+06	322843	1.18752e+06	332.032	46.02	3	28	6.40366	26.55	2	3					259.247	46.02	3	12	3.33024	6.19	1	2	8.89272	39.82	2	3	21.7576	46.02	3	8	53.7533	39.82	2	3	6.36089
B5EYS8;P67714	Nucleoid-associated protein SeAg_B2375 OS=Salmonella agona (strain SL483) GN=yejK PE=3 SV=1 - [NDPA_SALA4]	45.97	5	11	11	20	Pf04245	1.21409e+06	0	0	3.44996e+06	0	577859	0	0	0	86.4721	29.85	7	7									192.49	38.21	9	12					3.15711	3.88	1	1
Q8ZL48	Phosphopantetheine adenylyltransferase OS=Salmonella typhimurium (strain LT2 / SGSC1412 / ATCC 700720) GN=coaD PE=3 SV=1 - [COAD_SALTY]	45.91	3	5	5	7	Pf01467; Pf08218	0	0	0	0	0	0	240033	1.11163e+06	0																									1.74345	19.5	2	2	74.83	33.33	4	5
Q7CQW6	Molybdopterin biosynthesis, protein B OS=Salmonella typhimurium (strain LT2 / SGSC1412 / ATCC 700720) GN=moaB PE=4 SV=1 - [Q7CQW6_SALTY]	45.88	1	6	6	13	Pf00994	0	418260	0	0	0	1.6664e+06	240528	0	101300					15.0057	32.35	4	4													10.882	15.88	2	3	13.2008	34.71	5	5					0
Q5PGB9;Q7CQS8	Sulfurtransferase TusE OS=Salmonella paratyphi A (strain ATCC 9150 / SARB42) GN=tusE PE=3 SV=1 - [TUSE_SALPA]	45.87	2	3	3	4	Pf04358	7.45426e+06	0	0	0	0	0	0	0	153908	50.8683	39.45	2	2																													2.14229
Q8ZLQ7	Putative N-acetylmannosamine-6-phosphate 2-epimerase 2 OS=Salmonella typhimurium (strain LT2 / SGSC1412 / ATCC 700720) GN=nanE2 PE=1 SV=1 - [NANE2_SALTY]	45.85	5	8	8	16	Pf04131	551793	0	0	0	185115	1.72951e+06	209090	216435	653679	24.24	11.35	1	1													0	5.24	1	1	11.5272	19.65	4	4	1.83285	5.24	1	1	40.8885	19.21	4	5	3.68342
P58537	Inositol-1-monophosphatase OS=Salmonella typhimurium (strain LT2 / SGSC1412 / ATCC 700720) GN=suhB PE=3 SV=1 - [SUHB_SALTY]	45.69	1	10	10	26	Pf00459	1.54308e+06	154942	0	431766	268264	1.17854e+06	379891	0	788674	71.2	24.72	5	5	5.64947	9.36	2	2					37.7996	14.98	3	3	11.3259	22.47	5	5	4.04231	5.62	1	1	4.77202	9.74	2	2					20.1624
Q8ZML5	Putative cytoplasmic protein OS=Salmonella typhimurium (strain LT2 / SGSC1412 / ATCC 700720) GN=ygaC PE=1 SV=1 - [Q8ZML5_SALTY]	45.69	1	6	6	9	Pf09400	0	0	0	0	342951	0	0	0	1.31214e+06																	4.2486	18.1	2	2													16.038
Q7CQV3	Putative cytoplasmic protein OS=Salmonella typhimurium (strain LT2 / SGSC1412 / ATCC 700720) GN=yliH PE=4 SV=1 - [Q7CQV3_SALTY]	45.67	1	5	5	10	Pf10799	0	0	0	0	1.58531e+06	0	0	0	6.45269e+06																	7.3247	33.07	4	4													15.8804
P0A7N6;A9MGD1	50S ribosomal protein L32 OS=Salmonella typhimurium (strain LT2 / SGSC1412 / ATCC 700720) GN=rpmF PE=3 SV=2 - [RL32_SALTY]	45.61	1	3	3	14	Pf01783	0	0	0	0	0	0	859651	5.50848e+06	0																									18.7017	45.61	3	6	164.75	45.61	3	8
Q8ZKA9	Putative arginine-binding periplasmic protein OS=Salmonella typhimurium (strain LT2 / SGSC1412 / ATCC 700720) GN=STM4351 PE=1 SV=1 - [Q8ZKA9_SALTY]	45.53	1	7	7	9	Pf00060; Pf00497	0	0	0	0	439319	2.77004e+06	0	0	0																	0	8.13	1	2	25.1139	37.4	6	7
P0A270;P0A269	Exopolyphosphatase OS=Salmonella typhi GN=ppx PE=3 SV=2 - [PPX_SALTI]	45.42	1	21	21	46	Pf02541	2.69444e+06	80528.4	0	4.86885e+06	0	0	160382	0	65977.5	309.728	34.11	15	17	2.09889	4.68	2	3					383.578	42.69	19	24									0	1.95	1	1					0
Q8ZKU9	Molybdenum cofactor guanylyltransferase OS=Salmonella typhimurium (strain LT2 / SGSC1412 / ATCC 700720) GN=mobA PE=3 SV=1 - [MOBA_SALTY]	45.36	1	6	6	7	Pf01128; Pf12804	0	0	0	0	204845	0	0	0	781566																	0	16.49	2	2													9.03462
B5EWR4;Q7CR46	Anti-adapter protein IraP OS=Salmonella agona (strain SL483) GN=iraP PE=3 SV=1 - [IRAP_SALA4]	45.35	2	3	3	25	Pf10796	8.8142e+06	0	0	1.3216e+06	3.42713e+06	0	155205	288224	7.02733e+06	177.777	31.4	2	6									115.643	31.4	2	4	7.20256	24.42	2	4					4.48658	24.42	2	2	26.7844	24.42	2	2	17.1396
B5FI12;Q8ZLT1	Ribosome-binding factor A OS=Salmonella dublin (strain CT_02021853) GN=rbfA PE=3 SV=1 - [RBFA_SALDC]	45.11	5	5	5	12	Pf02033	891623	65536.3	0	0	446905	0	138251	76803	897781	47.5	13.53	1	2	2.26991	10.53	1	1									1.73495	7.52	1	1					5.92442	18.05	2	2	41.24	16.54	2	2	9.48481
E1W874;P0CL07	Glutamate-1-semialdehyde 2,1-aminomutase OS=Salmonella typhimurium (strain SL1344) GN=hemL PE=3 SV=1 - [GSA_SALTS]	45.07	12	14	14	42	Pf00155; Pf00202	3.37664e+06	539965	0	5.17398e+06	169819	1.82953e+06	0	156619	544561	219.511	26.76	8	9	19.3766	22.54	7	7					232.473	34.74	11	14	4.03219	6.1	2	2	9.77392	10.09	2	2					69.19	6.57	2	2	5.05541
B5FPG7;P0A1Y6	NADH-quinone oxidoreductase subunit C/D OS=Salmonella dublin (strain CT_02021853) GN=nuoC PE=3 SV=2 - [NUOCD_SALDC]	44.97	2	3	22	67	Pf00329; Pf00346	3.65259e+06	364050	0	6.15419e+06	0	2.00137e+06	0	66912.2	151231	315.222	39.77	19	21	17.1878	10.91	6	6					458.22	33.22	18	28					22.0866	14.09	7	7					47.25	3.52	2	2	2.97634
P74873	Secreted effector protein SptP OS=Salmonella typhimurium (strain LT2 / SGSC1412 / ATCC 700720) GN=sptP PE=1 SV=1 - [SPTP_SALTY]	44.94	3	18	18	42	Pf00102; Pf03545; Pf09119	319148	1.50295e+06	0	343616	655397	978685	100761	134832	1.65671e+06	37.21	5.89	2	2	7.74445	9.39	3	3					34.42	6.26	3	3	16.9404	23.94	11	13	10.1258	8.1	3	3	2.51122	2.03	1	1	35.96	2.03	1	1	35.2529
Q8ZPL8	Putative periplasmic protein OS=Salmonella typhimurium (strain LT2 / SGSC1412 / ATCC 700720) GN=ydgA PE=4 SV=1 - [Q8ZPL8_SALTY]	44.82	1	15	15	38	Pf06097	0	133645	0	0	366679	3.475e+06	97893	0	566955					7.09404	9.16	3	3									4.4509	15.54	6	8	40.7194	39.64	13	13	3.61175	7.97	2	6					12.8907
B5FQP5;Q8ZKI4	Glucose-6-phosphate isomerase OS=Salmonella dublin (strain CT_02021853) GN=pgi PE=3 SV=1 - [G6PI_SALDC]	44.81	10	18	18	41	Pf00342	1.374e+07	2.81709e+06	0	8.86505e+06	0	6.35428e+06	436130	384234	149215	151.59	11.84	4	5	46.4157	31.33	14	17					31.85	4.01	1	2					26.6524	18.94	8	8	13.3093	9.65	3	5	96.14	7.83	3	3	0
P26976	Non-specific acid phosphatase OS=Salmonella typhimurium (strain LT2 / SGSC1412 / ATCC 700720) GN=phoN PE=3 SV=1 - [PHON_SALTY]	44.8	2	10	10	48	Pf01569; Pf12252	308416	2.89495e+06	77328.8	325072	186977	9.01169e+06	481049	661310	667182	37.92	13.2	3	3	20.6217	26.8	7	8	2.03382	3.2	1	1	85.67	19.2	4	4	4.23744	6.8	2	2	28.1677	26.8	7	9	9.31407	33.6	6	6	115.94	32.8	7	8	17.2505
Q7CQV7	Putative periplasmic protein OS=Salmonella typhimurium (strain LT2 / SGSC1412 / ATCC 700720) GN=ybiS PE=4 SV=1 - [Q7CQV7_SALTY]	44.77	1	7	8	18	Pf03734	0	981874	0	0	398005	3.60935e+06	294999	0	767422					9.11143	20.59	4	5									4.09876	14.38	3	4	8.49839	24.18	4	4	2.47759	8.82	2	2					0
Q57LQ8;P63423	Acetyltransferase YpeA OS=Salmonella choleraesuis (strain SC-B67) GN=ypeA PE=3 SV=2 - [YPEA_SALCH]	44.68	1	5	5	17	Pf00583; Pf08445; Pf13420; Pf13480; Pf13508; Pf13523; Pf13527; Pf13673	1.21055e+06	0	0	2.54908e+06	245895	0	0	112947	454015	58.9498	24.11	3	3									116.934	44.68	5	8	3.53202	15.6	2	2									70.6926	15.6	2	2	4.78291
Q7CQ55	Putative inner membrane protein OS=Salmonella typhimurium (strain LT2 / SGSC1412 / ATCC 700720) GN=elaB PE=4 SV=1 - [Q7CQ55_SALTY]	44.66	1	4	4	11	Pf05957	0	0	0	0	2.46507e+06	5.72727e+06	0	0	3.19062e+06																	7.44425	44.66	4	5	3.10189	8.74	1	1									11.056
B5F1W3;Q8ZQ64	Ribosomal RNA large subunit methyltransferase I OS=Salmonella agona (strain SL483) GN=rlmI PE=3 SV=1 - [RLMI_SALA4]	44.42	10	15	15	33	Pf01170; Pf01564; Pf02475; Pf03602; Pf05175; Pf08241; Pf08242; Pf09445; Pf10672; Pf12847; Pf13659; Pf13847	727346	0	0	1.27746e+06	106678	0	272429	0	182491	174.987	29.53	10	11									138.811	38.21	12	15	5.76642	7.69	3	3					0	1.49	1	1					4.95549
Q7CPV7	Putative SufE protein probably involved in Fe-S center assembly OS=Salmonella typhimurium (strain LT2 / SGSC1412 / ATCC 700720) GN=ygdK PE=4 SV=1 - [Q7CPV7_SALTY]	44.22	1	6	6	8	Pf02657	0	0	0	0	597029	0	0	0	828517																	2.29185	12.93	2	2													6.49772
Q8ZND4	Putative transketolase OS=Salmonella typhimurium (strain LT2 / SGSC1412 / ATCC 700720) GN=STM2341 PE=4 SV=1 - [Q8ZND4_SALTY]	44.2	1	9	9	24	Pf00456; Pf00676; Pf02775; Pf09364; Pf13292	0	373887	0	0	1.06394e+06	1.08388e+06	184277	0	2.21942e+06					12.3031	20.29	4	4									12.1065	15.22	4	6	10.688	24.28	5	5	5.02088	7.61	2	2					13.8556
Q7CQ15	Putative inner membrane protein OS=Salmonella typhimurium (strain LT2 / SGSC1412 / ATCC 700720) GN=yfgM PE=4 SV=1 - [Q7CQ15_SALTY]	44.17	1	5	5	9	Pf09976	0	0	0	0	134522	2.68535e+06	130831	0	263606																	4.65852	11.17	2	2	11.437	27.18	3	3	5.34706	17.48	2	2					2.19558
Q8ZQU1	2-oxoglutarate dehydrogenase decarboxylase component OS=Salmonella typhimurium (strain LT2 / SGSC1412 / ATCC 700720) GN=sucA PE=4 SV=1 - [Q8ZQU1_SALTY]	44.16	1	28	28	74	Pf00676; Pf02779	0	2.8986e+06	0	0	208338	4.97785e+06	0	0	2.37524e+06					63.0721	26.05	19	24									7.05461	4.39	4	4	66.9473	24.87	14	22									47.1715
Q8ZML1	Glycine/betaine/proline transport protein OS=Salmonella typhimurium (strain LT2 / SGSC1412 / ATCC 700720) GN=proX PE=4 SV=1 - [Q8ZML1_SALTY]	44.11	1	9	9	24	Pf04069	0	0	0	0	0	1.20199e+07	367138	0	445886																					35.3835	38.97	8	11	10.3993	22.66	4	4					2.77374
Q8ZPU7	Periplasmic protein related to spheroblast formation OS=Salmonella typhimurium (strain LT2 / SGSC1412 / ATCC 700720) GN=spy PE=4 SV=1 - [Q8ZPU7_SALTY]	44.1	1	9	9	39	Pf07813; Pf13801	0	1.26174e+06	180942	0	1.18954e+07	8.17309e+06	3.73285e+06	0	6.76456e+06					12.747	26.09	4	5	2.23408	5.59	1	1					21.7727	44.1	9	12	8.46215	19.25	3	3	23.9164	37.27	7	9					16.475
P37421	ADP-heptose--LPS heptosyltransferase 2 OS=Salmonella typhimurium (strain LT2 / SGSC1412 / ATCC 700720) GN=rfaF PE=3 SV=1 - [RFAF_SALTY]	43.97	1	10	10	26	Pf01075	3.84429e+06	0	0	4.8762e+06	166300	0	0	0	332982	137.37	35.63	8	9									230.16	40.23	9	13	1.64539	7.18	2	2													4.40366
Q7CR49	Putative periplasmic protein OS=Salmonella typhimurium (strain LT2 / SGSC1412 / ATCC 700720) GN=yahO PE=4 SV=1 - [Q7CR49_SALTY]	43.96	1	3	3	10	Pf07338	0	0	0	0	0	2.37353e+07	0	0	2.92329e+06																					18.2471	43.96	3	5									11.2797
P37923	Chaperone protein FimC OS=Salmonella typhimurium (strain LT2 / SGSC1412 / ATCC 700720) GN=fimC PE=3 SV=1 - [FIMC_SALTY]	43.91	1	8	8	19	Pf00345; Pf02753	0	230322	0	0	377846	0	257153	293541	449393					7.55864	18.7	3	3									4.1555	25.22	5	5					11.2427	26.09	5	5	35.76	11.3	2	2	9.03937
Q8ZLS1	Arabinose 5-phosphate isomerase KdsD OS=Salmonella typhimurium (strain LT2 / SGSC1412 / ATCC 700720) GN=kdsD PE=3 SV=1 - [KDSD_SALTY]	43.9	2	10	10	38	Pf00571; Pf01380	1.86844e+06	306227	0	2.58008e+06	349767	843948	0	241787	715936	114.452	29.57	7	10	3.97948	4.27	1	1					185.702	43.9	10	10	8.80039	14.94	4	5	3.45054	3.35	1	1	2.13744	5.49	1	1	29.96	9.76	2	2	14.8277
Q8ZMX4	Thioredoxin OS=Salmonella typhimurium (strain LT2 / SGSC1412 / ATCC 700720) GN=trxC PE=3 SV=1 - [Q8ZMX4_SALTY]	43.88	1	5	5	8	Pf00085; Pf00578; Pf08534; Pf13098; Pf13717; Pf13719; Pf13899; Pf13905; Pf14595	0	1.99303e+06	0	0	0	598525	0	0	0					12.4558	32.37	3	5													9.36621	24.46	3	3
Q7CPM0	Acetyl CoA carboxylase OS=Salmonella typhimurium (strain LT2 / SGSC1412 / ATCC 700720) GN=accC PE=4 SV=1 - [Q7CPM0_SALTY]	43.88	1	16	16	47	Pf00289; Pf02785; Pf02786; Pf07478; Pf13535; Pf15632	0	629637	0	0	1.17928e+06	3.56713e+06	0	0	4.72762e+06					23.1865	24.05	9	9									13.8579	27.84	10	11	17.1196	13.59	5	5									38.7812
Q7CQ11	NifU homolog OS=Salmonella typhimurium (strain LT2 / SGSC1412 / ATCC 700720) GN=nifU PE=4 SV=1 - [Q7CQ11_SALTY]	43.75	1	4	4	5	Pf01592	0	0	0	0	0	3.78175e+06	217776	0	0																					14.5416	35.16	3	4	1.70242	8.59	1	1
B5F6A5;P68684	30S ribosomal protein S21 OS=Salmonella agona (strain SL483) GN=rpsU PE=3 SV=1 - [RS21_SALA4]	43.66	1	5	5	21	Pf01165	1.94802e+06	426831	0	2.95236e+06	1.47662e+06	1.72749e+06	1.11641e+06	2.63864e+06	838503	39.81	25.35	2	3	1.62446	14.08	1	1					70.4	25.35	2	2	4.14009	25.35	2	3	8.34112	43.66	3	3	8.42807	39.44	3	3	123.98	28.17	3	4	3.8508
Q8ZPP1	Riboflavin synthase, alpha chain OS=Salmonella typhimurium (strain LT2 / SGSC1412 / ATCC 700720) GN=ribE PE=4 SV=1 - [Q8ZPP1_SALTY]	43.66	1	7	7	22	Pf00677	0	378721	0	0	797748	3.52854e+06	277917	0	2.46969e+06					5.33496	8.92	1	2									13.9189	38.03	6	7	16.6348	27.23	4	4	6.49398	13.15	2	2					14.7077
P19816	Lipopolysaccharide 1,3-galactosyltransferase OS=Salmonella typhimurium (strain LT2 / SGSC1412 / ATCC 700720) GN=rfaI PE=3 SV=4 - [RFAI_SALTY]	43.62	1	10	10	14	Pf01501; Pf08437	954286	0	0	2.34389e+06	0	0	0	0	0	77.96	21.66	5	5									106.736	35.01	8	9
Q8ZQ14	3-oxoacyl-[acyl-carrier-protein] synthase 2 OS=Salmonella typhimurium (strain LT2 / SGSC1412 / ATCC 700720) GN=fabF PE=3 SV=1 - [Q8ZQ14_SALTY]	43.58	1	10	10	45	Pf00108; Pf00109; Pf02801	0	663101	0	0	4.34381e+06	3.27957e+06	888214	0	4.84716e+06					16.9453	20.1	5	7									19.7233	23.73	6	10	25.9026	31.48	7	10	4.52974	22.03	5	5					17.3408
Q8ZND8	Putative phosphatase OS=Salmonella typhimurium (strain LT2 / SGSC1412 / ATCC 700720) GN=yfbT PE=4 SV=1 - [Q8ZND8_SALTY]	43.56	1	7	7	11	Pf00702; Pf12710; Pf13242; Pf13344; Pf13419	0	0	0	0	77212.4	882203	0	0	1.07808e+06																	1.683	3.56	1	1	12.6719	21.33	3	3									12.7882
Q8ZL66	Uncharacterized protein YibT OS=Salmonella typhimurium (strain LT2 / SGSC1412 / ATCC 700720) GN=yibT PE=4 SV=1 - [YIBT_SALTY]	43.48	1	2	2	2		0	0	0	0	0	0	0	0	2.36836e+06																																	5.71011
C0PY26;Q8ZM76	Glycine dehydrogenase [decarboxylating] OS=Salmonella paratyphi C (strain RKS4594) GN=gcvP PE=3 SV=1 - [GCSP_SALPC]	43.47	7	31	31	72	Pf01212; Pf02347	6.70264e+06	2.33502e+06	0	296558	0	1.48484e+06	0	0	348446	387.715	33.23	24	30	60.0701	26.23	18	25					20.86	1.99	2	2					14.3443	9.3	6	7									17.6307
B5F7V5;Q8ZRU9	Protein MraZ OS=Salmonella agona (strain SL483) GN=mraZ PE=3 SV=1 - [MRAZ_SALA4]	43.42	3	5	5	16	Pf02381	802157	0	0	596155	465018	0	0	0	814169	40.04	15.79	2	2									108.593	32.89	4	6	4.87763	15.79	2	2													16.6943
A9MP34;P67218	Ribosome maturation factor RimP OS=Salmonella arizonae (strain ATCC BAA-731 / CDC346-86 / RSK2980) GN=rimP PE=3 SV=2 - [RIMP_SALAR]	43.42	4	5	5	15	Pf02576	1.7488e+06	114494	0	2.43903e+06	106643	1.66869e+06	0	0	629614	75.9267	36.18	4	4	1.78269	7.24	1	1					143.007	36.18	4	5	2.11273	7.24	1	1	6.05331	11.84	2	2									5.87722
P24518	Trifunctional NAD biosynthesis/regulator protein NadR OS=Salmonella typhimurium (strain LT2 / SGSC1412 / ATCC 700720) GN=nadR PE=1 SV=2 - [NADR_SALTY]	43.41	1	13	13	21	Pf01381; Pf08218; Pf12844; Pf13521; Pf13560	1.48726e+06	0	0	3.13518e+06	0	0	0	0	0	103.09	19.27	6	6									221.3	43.41	13	15
B5EX66;Q8ZL95	Glycine--tRNA ligase alpha subunit OS=Salmonella agona (strain SL483) GN=glyQ PE=3 SV=1 - [SYGA_SALA4]	43.23	4	8	8	18	Pf02091	3.11174e+06	78715.6	0	2.18271e+06	0	226400	0	0	0	75.33	26.07	5	7	3.017	13.53	2	2					85.07	30.03	6	7					3.80809	11.22	2	2
Q8ZQR7	Molybdate transporter OS=Salmonella typhimurium (strain LT2 / SGSC1412 / ATCC 700720) GN=modA PE=4 SV=1 - [Q8ZQR7_SALTY]	43.19	1	10	10	14	Pf13531	0	0	0	0	0	1.33194e+07	149897	0	1.50213e+07																					23.428	31.91	8	9	1.93856	4.67	1	1					6.63659
Q8ZQC4	Cytidylate kinase OS=Salmonella typhimurium (strain LT2 / SGSC1412 / ATCC 700720) GN=cmk PE=3 SV=1 - [KCY_SALTY]	43.17	5	7	7	12	Pf02224; Pf13189; Pf13207	1.34372e+06	228391	0	0	168384	703170	0	0	309321	54.11	17.62	2	4	4.26075	8.37	2	2									1.73644	3.96	1	1	6.39183	11.01	2	2									4.45613
B5EXF9;Q8ZRD3	N utilization substance protein B homolog OS=Salmonella agona (strain SL483) GN=nusB PE=3 SV=1 - [NUSB_SALA4]	43.17	2	4	4	16	Pf01029	3.51306e+06	0	0	202859	152360	1.70073e+06	191151	259829	714581	48.58	43.17	4	4									62.29	13.67	2	2	4.2764	15.11	2	2	6.33786	13.67	2	2	5.70392	15.11	2	2	100.113	20.86	3	3	1.70196
Q7CPR8	Putative SH3 domain protein OS=Salmonella typhimurium (strain LT2 / SGSC1412 / ATCC 700720) GN=ygiM PE=4 SV=1 - [Q7CPR8_SALTY]	43.14	1	7	7	12	Pf08239	0	819078	0	0	110455	675013	0	0	215727					12.3897	26.96	4	4									3.42935	10.29	2	2	3.03825	4.41	1	1									7.28709
Q8ZR91	Multifunctional acyl-CoA thioesterase I; also functions as protease I, lysophospholipaseL(I) OS=Salmonella typhimurium (strain LT2 / SGSC1412 / ATCC 700720) GN=tesA PE=4 SV=1 - [Q8ZR91_SALTY]	43.14	1	6	6	11	Pf00657; Pf13472; Pf13621	0	149823	0	0	0	1.46473e+06	152911	0	647395					9.61222	22.55	3	3													2.94579	5.39	1	1	3.03934	6.37	1	1					8.25861
Q8ZN98	Putative negative regulator OS=Salmonella typhimurium (strain LT2 / SGSC1412 / ATCC 700720) GN=yfeD PE=4 SV=1 - [Q8ZN98_SALTY]	43.08	1	5	5	16	Pf07037; Pf12728; Pf13384	0	0	0	0	3.38528e+06	0	248227	0	5.49509e+06																	10.341	43.08	5	5					10.2193	28.46	3	3					17.7953
Q8ZMD6	Putative MFS superfamily D-glucarate permease OS=Salmonella typhimurium (strain LT2 / SGSC1412 / ATCC 700720) GN=STM2963 PE=4 SV=1 - [Q8ZMD6_SALTY]	42.95	1	4	4	9	Pf00258	0	0	0	0	0	5.29121e+06	0	0	402729																					25.0459	36.24	3	5									5.92275
Q9L6Q4	89% identity with E. coli putative uroporphyrinogen III methylase (HEMX) (SP:P09127) OS=Salmonella typhimurium (strain LT2 / SGSC1412 / ATCC 700720) GN=hemX PE=4 SV=1 - [Q9L6Q4_SALTY]	42.93	1	11	11	17	Pf04375	0	0	0	0	250155	4.32536e+06	0	0	405515																	2.13584	10.8	4	4	37.9042	31.36	7	11									1.98355
Q8ZLI7	Fe/S biogenesis protein NfuA OS=Salmonella typhimurium (strain LT2 / SGSC1412 / ATCC 700720) GN=nfuA PE=3 SV=1 - [NFUA_SALTY]	42.93	1	5	5	5	Pf01106; Pf01521	0	0	0	0	0	9.96242e+06	0	0	0																					17.808	42.93	5	5
Q7CPU6	Fructose-bisphosphate aldolase OS=Salmonella typhimurium (strain LT2 / SGSC1412 / ATCC 700720) GN=fba PE=4 SV=1 - [Q7CPU6_SALTY]	42.9	1	11	11	68	Pf01116	0	1.05871e+07	63611.9	0	0	3.48694e+07	4.79324e+06	0	3.33963e+06					72.2994	36.21	10	23	2.3767	6.41	2	2									67.0914	39.83	9	19	40.6822	36.21	10	14					21.1821
Q57T30;P0A1Z2	Chaperone protein skp OS=Salmonella choleraesuis (strain SC-B67) GN=skp PE=3 SV=1 - [SKP_SALCH]	42.86	1	7	7	37	Pf03938	1.2619e+06	1.51745e+06	0	0	3.37231e+06	8.05233e+06	1.45259e+06	3.13749e+06	1.80314e+07	35.76	14.91	1	1	9.45258	37.27	3	4									9.3679	22.36	3	4	20.9603	32.92	4	5	20.5894	37.27	4	7	162.57	17.39	2	4	25.3794
Q8ZRT0	Dihydrolipoyl dehydrogenase OS=Salmonella typhimurium (strain LT2 / SGSC1412 / ATCC 700720) GN=lpdA PE=3 SV=1 - [Q8ZRT0_SALTY]	42.83	1	16	16	98	Pf00070; Pf00890; Pf01134; Pf01494; Pf01946; Pf02852; Pf03486; Pf07992; Pf12831; Pf13450	0	9.40951e+06	0	0	4.22995e+06	2.12291e+07	1.65742e+06	0	1.16609e+07					75.8173	42.83	16	24									40.7844	35.86	13	18	67.4281	38.61	13	17	45.8854	34.81	12	15					52.8338
Q56030	Probable lipoprotein EnvE OS=Salmonella typhimurium (strain LT2 / SGSC1412 / ATCC 700720) GN=envE PE=4 SV=2 - [ENVE_SALTY]	42.77	1	7	7	19	Pf00652; Pf14200	1.38079e+06	0	0	1.75887e+06	150307	0	0	0	336638	60.7915	34.68	5	5									111.853	33.53	6	7	5.10842	19.08	3	3													7.08361
B5F6U4;Q7CPP9	Phosphoglucosamine mutase OS=Salmonella agona (strain SL483) GN=glmM PE=3 SV=1 - [GLMM_SALA4]	42.7	4	16	16	50	Pf00408; Pf02878; Pf02879; Pf02880	1.14032e+06	148887	0	2.59922e+06	834280	1.88991e+06	0	0	701883	56.37	15.73	5	6	8.74187	13.03	4	4					165.614	28.31	11	12	21.2013	29.66	12	13	9.00171	10.79	4	4									14.5834
P52616	Phase 2 flagellin OS=Salmonella typhimurium (strain LT2 / SGSC1412 / ATCC 700720) GN=fljB PE=3 SV=2 - [FLJB_SALTY]	42.69	14	4	17	107	Pf00669; Pf00700; Pf08884	1.17662e+07	2.09547e+06	108702	1.18229e+07	1.19408e+07	1.95281e+07	2.51314e+06	4.31286e+06	5.73577e+07	166.751	23.52	7	10	37.623	21.74	8	10	0	4.94	1	1	293.639	30.43	9	16	30.425	26.68	8	12	37.413	23.52	7	10	23.2064	23.72	7	8	264.454	23.91	7	10	54.3347
Q8ZR02	D-alanyl-D-alanine carboxypeptidase, penicillin-binding protein 5 OS=Salmonella typhimurium (strain LT2 / SGSC1412 / ATCC 700720) GN=dacA PE=3 SV=1 - [Q8ZR02_SALTY]	42.68	1	13	13	31	Pf00768; Pf07943; Pf13354	0	0	0	0	506992	0	0	0	1.36775e+06																	19.1126	32.01	9	10	5.03777	8.68	2	3									30.2599
Q56106	Lysine-N-methylase OS=Salmonella typhimurium (strain LT2 / SGSC1412 / ATCC 700720) GN=fliB PE=3 SV=1 - [FLIB_SALTY]	42.64	3	11	14	34		2.55665e+06	108875	0	5.70349e+06	451645	529525	192009	0	470985	97.37	23.94	8	10	3.14676	3.99	1	1					336.59	38.4	12	14	1.77706	2.99	1	1	4.48617	3.74	1	1	0	2.49	1	1					10.0572
Q8ZK33	Arginine deiminase OS=Salmonella typhimurium (strain LT2 / SGSC1412 / ATCC 700720) GN=arcA PE=3 SV=1 - [ARCA_SALTY]	42.61	4	11	11	25	Pf02274	2.44332e+06	513580	0	93780.8	0	1.76043e+06	232912	243879	0	33.29	10.34	2	2	15.628	24.14	7	7					32.18	3.2	1	1					21.7527	22.66	6	7	6.37612	16.01	4	4	77.83	6.9	2	2	5.47411
Q8ZRB9	Lon protease OS=Salmonella typhimurium (strain LT2 / SGSC1412 / ATCC 700720) GN=lon PE=3 SV=1 - [Q8ZRB9_SALTY]	42.47	1	26	26	72	Pf00004; Pf02190; Pf05362; Pf07728; Pf08298; Pf13191; Pf13207; Pf13541	0	1.45237e+06	0	0	5.06069e+06	2.03035e+06	544686	0	7.21773e+06					35.6757	22.83	15	17									24.5599	20.03	14	17	25.2477	14.8	8	9	0	2.93	1	1					44.1173
P74858	Secretion system apparatus protein SsaO OS=Salmonella typhimurium (strain LT2 / SGSC1412 / ATCC 700720) GN=ssaO PE=4 SV=1 - [SSAO_SALTY]	42.4	1	4	4	11		684659	0	0	831570	706393	0	0	0	1.30095e+06	38.3767	25.6	3	3									29.1667	36.8	3	3	2.60578	27.2	2	3													2.52538
P15888	Oxygen-insensitive NAD(P)H nitroreductase OS=Salmonella typhimurium (strain LT2 / SGSC1412 / ATCC 700720) GN=nfnB PE=1 SV=1 - [NFNB_SALTY]	42.4	1	7	7	16	Pf00881	0	331894	0	0	256926	3.53309e+06	557706	493889	634356					5.74832	9.68	2	2									1.72327	5.07	1	1	14.8487	26.27	4	4	11.3041	25.81	5	5	83.29	10.6	2	2	2.51956
P40676	Transcriptional regulator SlyA OS=Salmonella typhimurium (strain LT2 / SGSC1412 / ATCC 700720) GN=slyA PE=1 SV=3 - [SLYA_SALTY]	42.36	2	6	6	25	Pf01047; Pf12802; Pf13463	3.60864e+06	737556	0	1.27719e+06	4.39465e+06	3.92822e+06	734539	1.00769e+06	1.38708e+07	89.17	26.39	4	5	2.73902	7.64	1	1					50.0733	15.28	2	3	9.80135	20.83	3	4	3.28644	7.64	1	1	3.42415	7.64	1	1	50.77	15.28	2	2	19.5944
Q8ZM80	tRNA-modifying protein YgfZ OS=Salmonella typhimurium (strain LT2 / SGSC1412 / ATCC 700720) GN=ygfZ PE=3 SV=1 - [YGFZ_SALTY]	42.33	5	8	8	15	Pf01571; Pf08669	9.46462e+06	251029	0	1.94492e+06	0	3.73761e+06	208682	0	0	93.01	26.99	4	7	6.44855	9.2	2	2					45.48	9.82	1	1					13.0186	11.96	3	4	3.0488	3.37	1	1
Q7CPR7	G/U mismatch-specific DNA glycosylase OS=Salmonella typhimurium (strain LT2 / SGSC1412 / ATCC 700720) GN=mug PE=3 SV=1 - [MUG_SALTY]	42.26	1	5	5	13	Pf03167	0	0	0	0	513885	0	391277	0	1.32765e+06																	2.80607	22.02	3	3					11.2	27.38	4	5					11.1022
B5EWS4	Recombination-associated protein RdgC OS=Salmonella agona (strain SL483) GN=rdgC PE=3 SV=1 - [RDGC_SALA4]	42.24	2	9	9	18	Pf04381	1.73257e+06	0	0	3.38665e+06	0	0	0	0	0	123.42	30.69	7	7									202.178	34.65	8	11
B5F0S2;O30911	ATP-dependent protease ATPase subunit HslU OS=Salmonella agona (strain SL483) GN=hslU PE=3 SV=1 - [HSLU_SALA4]	42.21	3	16	16	68	Pf00004; Pf00158; Pf01078; Pf07724; Pf07728; Pf13191; Pf13207; Pf13238	2.69779e+06	400313	0	3.82732e+06	76370.5	3.97348e+06	198370	310905	374212	237.01	40.18	15	18	8.97466	7.9	3	3					423.105	42.21	16	22	1.62393	2.03	1	1	33.2352	26.86	9	11	12.9206	14.45	5	5	62.7533	9.93	3	3	8.89828
P37415	Uncharacterized protein pSLT051 OS=Salmonella typhimurium (strain LT2 / SGSC1412 / ATCC 700720) GN=PSLT051 PE=3 SV=1 - [YTL2_SALTY]	42.17	1	12	12	29	Pf04754	1.1266e+06	131266	0	559052	202450	0	0	0	986046	42.14	13.1	4	4	0	4.15	1	1					147.859	34.19	10	10	9.72805	14.7	4	5													16.7768
P58663	Capsular synthesis regulator component B OS=Salmonella typhimurium (strain LT2 / SGSC1412 / ATCC 700720) GN=rcsB PE=3 SV=1 - [RCSB_SALTY]	42.13	2	7	7	25	Pf00072; Pf00196; Pf04545; Pf08281; Pf13384; Pf13936	4.99531e+06	350610	0	245754	1.15277e+06	1.79164e+06	212778	203589	2.44773e+06	117.81	33.33	4	7	2.99677	6.02	1	1					49.1733	10.19	2	3	11.8375	14.81	4	5	6.6809	10.19	2	2	9.22052	14.81	3	3	85.36	10.19	2	2	4.73679
Q7CQ26	Putative cytoplasmic protein OS=Salmonella typhimurium (strain LT2 / SGSC1412 / ATCC 700720) GN=STM2475 PE=4 SV=1 - [Q7CQ26_SALTY]	42.11	1	2	2	5		0	0	0	0	273374	0	0	0	1.44863e+06																	1.97575	42.11	2	2													5.49077
B5EZ22;P0A2Q0	HTH-type transcriptional regulator HdfR OS=Salmonella agona (strain SL483) GN=hdfR PE=3 SV=1 - [HDFR_SALA4]	42.09	4	10	10	18	Pf00126; Pf03466	1.34473e+06	0	0	2.00008e+06	0	0	0	0	0	125.04	30.58	6	7	0	6.12	1	1					136.51	38.49	8	10
P66686	Ribonuclease P protein component OS=Salmonella typhimurium (strain LT2 / SGSC1412 / ATCC 700720) GN=rnpA PE=3 SV=1 - [RNPA_SALTY]	42.02	1	4	4	8	Pf00825	0	259463	0	0	1.44343e+06	0	0	0	2.40757e+06					1.65656	9.24	1	1									1.72989	22.69	2	2													5.43434
P22713	Galactokinase OS=Salmonella typhimurium (strain LT2 / SGSC1412 / ATCC 700720) GN=galK PE=3 SV=2 - [GAL1_SALTY]	41.88	1	9	9	14	Pf00288; Pf08544; Pf10509	0	247664	0	0	81665.9	1.11371e+06	0	0	191829					7.49572	15.71	4	4									4.52958	2.62	1	2	14.1716	33.51	6	6									5.43112
B4T141;P55900	Phosphoserine aminotransferase OS=Salmonella newport (strain SL254) GN=serC PE=3 SV=1 - [SERC_SALNS]	41.71	4	12	12	45	Pf00266	813735	1.09434e+06	0	907888	422865	2.92885e+06	129760	262534	824455	79.0733	27.9	7	7	20.4186	20.99	6	6					106.13	33.98	9	9	1.63144	3.87	1	1	21.2388	21.82	6	6	2.62891	3.04	1	1	78.4767	17.13	6	6	9.9986
B4SYZ7	NADH-quinone oxidoreductase subunit C/D OS=Salmonella newport (strain SL254) GN=nuoC PE=3 SV=1 - [NUOCD_SALNS]	41.67	4	1	20	49	Pf00329; Pf00346	3.65259e+06	0	0	6.15419e+06	0	0	0	66912.2	0	297.413	37.33	18	20									466.37	33.67	18	27													47.25	3.5	2	2
B5F8T3;P66738	Ribosome-recycling factor OS=Salmonella agona (strain SL483) GN=frr PE=3 SV=1 - [RRF_SALA4]	41.62	1	6	6	34	Pf01765	2.93782e+06	245564	423814	0	795236	5.97546e+07	929322	801117	5.34806e+06	104.37	35.68	4	6	2.63068	11.35	1	1	0	5.41	1	1					1.65656	16.76	2	2	32.5056	32.97	4	7	15.7113	32.97	4	5	36.26	16.76	2	2	24.4182
P35672	Protein InvG OS=Salmonella typhimurium (strain LT2 / SGSC1412 / ATCC 700720) GN=invG PE=1 SV=3 - [INVG_SALTY]	41.46	1	19	19	75	Pf00263; Pf03958	4.59502e+06	802202	0	6.17241e+06	392018	1.53624e+06	340710	579516	734193	322.63	30.6	14	18	17.1749	10.85	5	5					391.59	38.97	18	19	10.5336	13.35	6	6	12.9501	10.85	5	5	21.8903	17.26	8	8	172.456	15.3	7	7	17.4153
P06614	HTH-type transcriptional regulator CysB OS=Salmonella typhimurium (strain LT2 / SGSC1412 / ATCC 700720) GN=cysB PE=1 SV=1 - [CYSB_SALTY]	41.36	1	10	10	24	Pf00126; Pf03466	2.46744e+06	0	0	3.12477e+06	0	0	0	0	175913	163.348	41.36	10	10									208.026	32.72	9	11																	5.17271
Q8ZPL7	Fumarate hydratase class II OS=Salmonella typhimurium (strain LT2 / SGSC1412 / ATCC 700720) GN=fumC PE=3 SV=1 - [FUMC_SALTY]	41.33	2	13	13	26	Pf00206; Pf10415	574107	77121.3	0	4.47835e+06	56536.4	3.50614e+06	209618	253070	540330	41.4	9.42	2	2	3.4115	3.21	1	1					40.57	6.64	1	1	0	1.93	1	1	19.7963	16.06	5	7	7.26924	5.78	2	2	59.46	8.57	4	4	15.3478
Q93GL9	Conjugative transfer: surface exclusion OS=Salmonella typhimurium (strain LT2 / SGSC1412 / ATCC 700720) GN=traT PE=4 SV=1 - [Q93GL9_SALTY]	41.15	2	10	10	24	Pf05818	0	3.89712e+07	0	0	0	2.05674e+06	0	0	567621					64.553	41.15	10	22													3.24381	4.12	1	1									2.11606
P0A262;P0A261	Nucleoside-specific channel-forming protein tsx OS=Salmonella typhi GN=tsx PE=3 SV=1 - [TSX_SALTI]	41.11	1	9	9	14	Pf03502	403988	951126	0	0	0	2.40074e+06	0	0	0	22.2	9.41	2	2	15.2435	24.04	5	6													15.6421	21.25	5	6
Q57J34;Q7CPL3	50S ribosomal protein L23 OS=Salmonella choleraesuis (strain SC-B67) GN=rplW PE=3 SV=1 - [RL23_SALCH]	41	1	4	4	63	Pf00276	1.18521e+07	4.66814e+06	468031	1.66625e+07	1.26912e+07	6.7973e+06	4.04311e+06	3.42205e+06	1.14294e+07	476.678	34	3	26	7.92423	26	3	3	2.29663	7	1	1	325.103	41	4	17	5.97203	19	2	2	2.67439	7	1	1	28.3606	41	4	9	68.29	19	2	2	6.05362
B5F349;P69917	Carbon storage regulator OS=Salmonella agona (strain SL483) GN=csrA PE=3 SV=1 - [CSRA_SALA4]	40.98	1	2	2	14	Pf01652; Pf02599	4.03139e+06	633371	60580.4	2.46933e+06	1.45373e+06	0	0	0	0	155.887	31.15	1	7	1.73838	9.84	1	1	0	31.15	1	1	73.49	31.15	1	4	1.9157	9.84	1	1
B4TFB1	Adenylosuccinate synthetase OS=Salmonella heidelberg (strain SL476) GN=purA PE=3 SV=1 - [PURA_SALHS]	40.97	5	2	11	18	Pf00709	2.20344e+06	0	0	712271	0	0	0	804221	0	50.3383	15.97	3	4									23.34	15.97	3	3													191.024	31.02	10	11
P0A1Y8;P0A1Y9	NADH-quinone oxidoreductase subunit E OS=Salmonella typhimurium (strain LT2 / SGSC1412 / ATCC 700720) GN=nuoE PE=3 SV=1 - [NUOE_SALTY]	40.96	1	4	4	13	Pf01257	0	0	0	0	290494	8.26803e+06	277041	265965	998592																	3.80696	16.87	2	3	18.162	40.96	4	4	3.13622	12.65	1	1	32.15	16.87	2	2	4.55247
Q8ZKR6	Response reguator in two-component regulatory system with CpxA OS=Salmonella typhimurium (strain LT2 / SGSC1412 / ATCC 700720) GN=cpxR PE=4 SV=1 - [Q8ZKR6_SALTY]	40.95	1	6	6	7	Pf00072; Pf00486	0	91306.4	0	0	0	4.69486e+06	176166	0	246904					3.56025	4.31	1	1													3.95684	26.72	3	3	1.68644	10.78	2	2					0
B5F1Q4;Q8ZKH9	Glycerol-3-phosphate acyltransferase OS=Salmonella agona (strain SL483) GN=plsB PE=3 SV=1 - [PLSB_SALA4]	40.82	5	27	27	70	Pf01553	6.0673e+06	45102.9	0	8.43014e+06	282487	702121	0	0	461724	378.038	31.89	20	24	2.2568	2.23	1	1					710.302	36.85	25	37	1.63533	4.09	3	4	2.88019	1.49	1	1									3.78745
Q7CQE9	Cation transport regulator OS=Salmonella typhimurium (strain LT2 / SGSC1412 / ATCC 700720) GN=chaB PE=4 SV=1 - [Q7CQE9_SALTY]	40.79	1	3	3	3	Pf06150	0	0	0	0	0	1.03081e+07	0	0	0																					10.1565	40.79	3	3
B4TII8;Q8ZPE8	NAD-dependent malic enzyme OS=Salmonella heidelberg (strain SL476) GN=maeA PE=3 SV=1 - [MAO1_SALHS]	40.71	7	13	13	20	Pf00390; Pf03949	7.43102e+06	238740	0	0	0	1.7905e+06	0	0	162292	52.6233	13.1	3	4	8.62612	12.21	4	4													21.5952	25.31	8	9									4.23238
Q8ZRJ5	Aminoacyl-histidine dipeptidase (Peptidase D) OS=Salmonella typhimurium (strain LT2 / SGSC1412 / ATCC 700720) GN=pepD PE=4 SV=1 - [Q8ZRJ5_SALTY]	40.62	1	14	14	33	Pf01546; Pf07687	0	1.4426e+06	0	0	0	1.2601e+07	326604	0	780472					26.8816	24.12	8	9													44.436	34.43	11	14	13.9554	12.78	5	5					8.51322
Q7CQP2	PTS family sugar specific enzyme IIB for cellobiose, arbutin, and salicin OS=Salmonella typhimurium (strain LT2 / SGSC1412 / ATCC 700720) GN=celA PE=4 SV=1 - [Q7CQP2_SALTY]	40.57	1	3	3	10	Pf02302	0	0	0	0	950475	2.91443e+06	0	0	2.68163e+06																	3.6285	40.57	3	3	9.2253	24.53	2	3									2.86492
Q5PLS1;Q8ZN71	4-hydroxy-tetrahydrodipicolinate synthase OS=Salmonella paratyphi A (strain ATCC 9150 / SARB42) GN=dapA PE=3 SV=1 - [DAPA_SALPA]	40.41	3	9	9	35	Pf00701	1.26021e+06	2.81018e+06	0	92537	0	7.42843e+06	1.22257e+06	1.29302e+06	559895	67.5833	14.73	3	4	28.3753	32.88	7	10					44.85	3.77	1	1					22.6969	25	5	6	16.5215	24.66	5	6	101.04	26.71	5	5	8.19058
B5F0S0;P67651	Regulator of ribonuclease activity A OS=Salmonella agona (strain SL483) GN=rraA PE=3 SV=1 - [RRAA_SALA4]	40.37	3	5	5	24	Pf03737	579650	844601	0	323406	483169	5.00972e+06	273334	261522	1.19196e+06	45.53	22.98	3	4	2.53829	6.83	1	1					63.8333	22.98	3	3	6.19971	22.98	3	3	17.6873	34.78	4	5	9.26559	22.98	3	3	61.99	16.15	2	2	4.84129
B5FPX1;Q8ZKM0	Phosphoenolpyruvate carboxylase OS=Salmonella dublin (strain CT_02021853) GN=ppc PE=3 SV=1 - [CAPP_SALDC]	40.32	7	30	30	60	Pf00311	2.29121e+06	402484	0	2.34155e+06	384276	248001	0	0	0	233.007	28.54	20	21	11.1198	8.83	6	6					453.659	31.82	25	29	0	0.91	1	1	7.0621	3.06	3	3
P37174	Cys-tRNA(Pro)/Cys-tRNA(Cys) deacylase YbaK OS=Salmonella typhimurium (strain LT2 / SGSC1412 / ATCC 700720) GN=ybaK PE=3 SV=1 - [YBAK_SALTY]	40.25	1	5	5	10	Pf04073	801336	0	0	0	681689	1.98251e+06	130761	0	3.12975e+06	24.09	11.32	1	1													8.86515	22.64	3	3	13.3696	33.33	4	4	3.35708	9.43	1	1					2.04494
P60817;B5R316	UPF0304 protein YfbU OS=Salmonella typhimurium (strain LT2 / SGSC1412 / ATCC 700720) GN=yfbU PE=3 SV=1 - [YFBU_SALTY]	40.24	2	7	7	12	Pf03887	0	186885	0	0	224124	1.81597e+06	362913	319020	59368.2					6.24051	16.46	3	3									0	9.76	1	2	2.60309	4.88	1	1	1.94541	4.88	1	1	79.7237	26.22	4	4	0
Q8ZRJ2	Putative cytoplasmic protein OS=Salmonella typhimurium (strain LT2 / SGSC1412 / ATCC 700720) GN=STM0327 PE=1 SV=1 - [Q8ZRJ2_SALTY]	40.19	1	3	3	5	Pf08986	0	0	0	0	0	5.1372e+06	0	0	811982																					3.92796	11.21	1	1									5.47756
Q8ZR92	Putative thioredoxin protein OS=Salmonella typhimurium (strain LT2 / SGSC1412 / ATCC 700720) GN=ybbN PE=1 SV=1 - [Q8ZR92_SALTY]	40.14	1	7	7	13	Pf00085; Pf13098; Pf13728; Pf13905; Pf14559; Pf14561	0	346350	0	0	0	2.73348e+06	388058	0	0					2.19528	4.23	1	1													22.6847	31.34	6	7	4.78216	13.03	2	2					0
Q57TQ0;Q8ZS17	UPF0246 protein YaaA OS=Salmonella choleraesuis (strain SC-B67) GN=yaaA PE=3 SV=1 - [YAAA_SALCH]	40.08	5	9	9	18	Pf03883	598644	74844.5	0	682952	195538	1.08348e+06	199868	105672	156533	87	19.84	4	4	0	3.5	1	1					79.77	16.73	4	4	0	5.06	1	1	4.47457	7.39	2	2	3.8069	11.67	2	2	30.15	7.78	2	2	2.36911
Q7CQ56	1,4-Dihydroxy-2-naphthoyl-CoA synthase OS=Salmonella typhimurium (strain LT2 / SGSC1412 / ATCC 700720) GN=menB PE=1 SV=1 - [MENB_SALTY]	40	1	8	8	18	Pf00378	461472	71920.3	0	0	111998	1.09939e+06	202273	273339	308261	35.55	5.26	1	1	1.87693	3.16	1	1									0	3.86	1	1	13.7595	16.49	3	4	11.1303	22.81	5	5	56.7933	11.58	3	3	6.18692
B5EXE1;P0A7P2	50S ribosomal protein L33 OS=Salmonella agona (strain SL483) GN=rpmG PE=3 SV=1 - [RL33_SALA4]	40	1	2	2	17	Pf00471	1.28785e+07	1.85381e+07	0	1.27072e+07	2.71448e+07	822977	3.84907e+06	8.8661e+06	4.85799e+07	71.0833	40	2	3	10.6837	27.27	1	3					33.2	40	2	2	6.86416	40	2	2	3.41366	27.27	1	1	3.34229	27.27	1	2	48.35	27.27	1	1	6.46311
B5EZ81;P67520	Ribosomal RNA large subunit methyltransferase H OS=Salmonella agona (strain SL483) GN=rlmH PE=3 SV=1 - [RLMH_SALA4]	40	2	5	5	14	Pf02590	261569	0	0	282148	503616	0	0	0	1.44313e+06	42.03	11.61	2	2									37.41	11.61	2	2	6.85017	22.58	3	3													12.544
Q8ZK81	30S ribosomal protein S18 OS=Salmonella typhimurium (strain LT2 / SGSC1412 / ATCC 700720) GN=rpsR PE=3 SV=3 - [RS18_SALTY]	40	2	3	3	29	Pf01084	3.63103e+07	9.54319e+06	265596	6.115e+07	1.93866e+07	1.8199e+07	5.8248e+06	7.20659e+06	4.1095e+07	137	40	3	5	12.0724	40	3	4	2.27801	13.33	1	1	114.7	40	3	5	8.25047	40	3	4	6.6307	29.33	2	2	8.72512	40	3	3	72.62	16	1	1	11.7971
P0A212;P0A213	DNA gyrase inhibitor OS=Salmonella typhimurium (strain LT2 / SGSC1412 / ATCC 700720) GN=sbmC PE=3 SV=1 - [SBMC_SALTY]	40	1	5	5	15	Pf06445; Pf14526	0	0	915933	0	0	1.40289e+07	345040	297423	527078									4.9057	7.74	1	2									16.465	32.26	4	7	5.58871	21.29	2	2	51.23	7.74	1	1	3.78523
Q8ZQI8	Putative Fels-1 prophage excisionase OS=Salmonella typhimurium (strain LT2 / SGSC1412 / ATCC 700720) GN=STM0894 PE=4 SV=1 - [Q8ZQI8_SALTY]	40	1	1	1	1	Pf06806	0	0	0	0	0	0	0	0	0																					0	40	1	1
B4TAW9;Q8ZKX0	Bifunctional protein GlmU OS=Salmonella heidelberg (strain SL476) GN=glmU PE=3 SV=1 - [GLMU_SALHS]	39.91	9	11	11	18	Pf00132; Pf00483; Pf01128; Pf02348; Pf12804; Pf14602	3.20484e+06	815466	0	0	0	350681	0	0	185133	126.895	27.85	6	7	13.0153	18.86	6	6													4.56122	10.31	2	3									4.8301
O33799	Hypoxanthine phosphoribosyltransferase OS=Salmonella typhimurium (strain LT2 / SGSC1412 / ATCC 700720) GN=hpt PE=1 SV=2 - [HPRT_SALTY]	39.89	1	4	4	9	Pf00156	1.98146e+06	0	0	0	181182	0	0	128177	399016	22.88	15.73	1	1													7.04019	24.16	3	3									30.09	7.3	1	1	7.16868
P37427	Ribonucleoside-diphosphate reductase 1 subunit beta OS=Salmonella typhimurium (strain LT2 / SGSC1412 / ATCC 700720) GN=nrdB PE=3 SV=3 - [RIR2_SALTY]	39.89	1	13	13	30	Pf00268	818155	287787	0	4.55587e+06	280947	462996	261370	81635	234414	62.63	12.23	4	4	5.81629	5.59	2	2					130.492	36.17	11	13	7.62092	7.98	3	3	6.41645	3.72	1	2	3.93218	2.93	1	2	21.63	4.26	2	2	2.37323
Q8ZQW6	Ornithine decarboxylase isozyme, inducible OS=Salmonella typhimurium (strain LT2 / SGSC1412 / ATCC 700720) GN=speF PE=4 SV=1 - [Q8ZQW6_SALTY]	39.89	1	18	19	69	Pf01212; Pf01276; Pf03709; Pf03711	0	1.55347e+06	0	0	835494	6.75407e+06	227363	0	3.55591e+06					44.8753	24.32	11	15									12.9593	21.58	10	13	43.1601	22.95	10	14	1.87956	5.74	2	2					39.1559
Q7CPN9	Putative ABC superfamily transport protein OS=Salmonella typhimurium (strain LT2 / SGSC1412 / ATCC 700720) GN=yhbG PE=3 SV=1 - [Q7CPN9_SALTY]	39.83	1	9	9	20	Pf00005; Pf12399; Pf13304; Pf13558	0	0	0	0	1.10027e+06	0	254401	0	3.32279e+06																	13.0382	34.02	8	8					11.6427	24.48	4	4					9.90136
Q8ZM79	UPF0267 protein YqfB OS=Salmonella typhimurium (strain LT2 / SGSC1412 / ATCC 700720) GN=yqfB PE=3 SV=1 - [YQFB_SALTY]	39.81	1	3	3	7	Pf04266	0	90238.7	0	0	0	8.19763e+06	178439	0	0					0	17.48	1	1													14.2526	26.21	2	4	4.28195	13.59	1	2
Q7CPL0	Putative cytoplasmic protein OS=Salmonella typhimurium (strain LT2 / SGSC1412 / ATCC 700720) GN=STM3461 PE=4 SV=1 - [Q7CPL0_SALTY]	39.81	1	2	2	3	Pf08803	0	0	0	0	0	3.46476e+06	0	0	0																					11.2091	39.81	2	3
P61351	Protein YceI OS=Salmonella typhimurium (strain LT2 / SGSC1412 / ATCC 700720) GN=yceI PE=3 SV=1 - [YCEI_SALTY]	39.79	1	5	5	7	Pf04264	0	0	0	0	0	3.92138e+06	0	0	0									1.92748	4.71	1	1									13.7195	39.79	5	6
B5F081;Q8ZQQ1	Cyclic pyranopterin monophosphate synthase accessory protein OS=Salmonella agona (strain SL483) GN=moaC PE=3 SV=1 - [MOAC_SALA4]	39.75	4	5	5	5	Pf01967	1.07972e+07	0	0	0	0	0	0	0	160601	59.29	19.88	2	2																													2.19209
B5F8U1;P0A1H9	3-hydroxyacyl-[acyl-carrier-protein] dehydratase FabZ OS=Salmonella agona (strain SL483) GN=fabZ PE=3 SV=1 - [FABZ_SALA4]	39.74	1	5	5	34	Pf07977	3.92185e+06	0	0	4.94261e+06	537291	0	327204	396920	5.42085e+06	82.8257	39.74	5	7									115.177	39.74	5	8	6.65555	34.44	4	6					11.405	34.44	4	4	43.84	10.6	1	1	17.7076
B5QXQ7;P66008	Soluble pyridine nucleotide transhydrogenase OS=Salmonella enteritidis PT4 (strain P125109) GN=sthA PE=3 SV=1 - [STHA_SALEP]	39.7	3	13	13	33	Pf00070; Pf02852; Pf07992	605089	286398	0	1.15589e+06	990923	779862	0	0	2.85339e+06	46.0444	11.37	4	5	1.75274	1.72	1	1					126.912	21.67	8	10	1.8548	14.38	5	6	4.45151	4.08	1	1									13.0416
Q7CPX8	Fur regulated Salmonella iron transporter OS=Salmonella typhimurium (strain LT2 / SGSC1412 / ATCC 700720) GN=sitA PE=3 SV=1 - [Q7CPX8_SALTY]	39.67	1	8	8	25	Pf01297	0	3.17065e+06	425106	0	177436	1.66258e+06	0	0	1.77614e+06					32.9462	22.95	5	11	6.76917	10.49	3	3					0	8.2	2	2	14.139	24.59	4	4									7.10652
Q57JI3;Q8ZLT3	Polyribonucleotide nucleotidyltransferase OS=Salmonella choleraesuis (strain SC-B67) GN=pnp PE=3 SV=2 - [PNP_SALCH]	39.66	3	20	20	47	Pf00575; Pf01138; Pf03725; Pf03726; Pf13509	1.48109e+06	1.08449e+06	0	502651	0	5.17933e+06	202356	231045	425584	125.6	7.88	4	5	44.8916	22.22	12	14					0	1.97	1	1					39.8192	17.86	9	11	12.4286	7.31	4	4	169.9	6.61	4	4	10.9022
Q8ZM06	2,5-diketo-D-gluconic acid reductase A OS=Salmonella typhimurium (strain LT2 / SGSC1412 / ATCC 700720) GN=dkgA PE=3 SV=1 - [DKGA_SALTY]	39.64	2	9	9	26	Pf00248	862090	98461	0	646704	0	1.35632e+06	256193	317205	648245	39.47	4	1	1	6.6908	11.64	2	2					62.4833	21.45	4	4					15.9748	22.91	5	5	5.27517	14.55	3	3	50.12	25.82	5	6	12.1191
Q8ZN45	Sulfurtransferase OS=Salmonella typhimurium (strain LT2 / SGSC1412 / ATCC 700720) GN=sseA PE=4 SV=1 - [Q8ZN45_SALTY]	39.64	1	8	8	12	Pf00581	0	482972	0	0	0	6.10913e+06	144026	0	86307.6					2.35158	4.64	1	1													25.5337	31.07	6	8	4.85976	8.57	2	2					1.73866
Q57HX0;P64237	Ribosomal RNA small subunit methyltransferase G OS=Salmonella choleraesuis (strain SC-B67) GN=rsmG PE=3 SV=1 - [RSMG_SALCH]	39.61	4	6	6	18	Pf02527; Pf08242; Pf12847; Pf13847	7.19144e+06	0	0	1.05325e+06	1.67976e+06	0	0	138824	4.88667e+06	37.38	11.59	2	2									24.42	4.83	1	1	6.90486	28.99	5	5									39.89	5.8	1	1	20.1621
Q7CP99	Putative entericidin B OS=Salmonella typhimurium (strain LT2 / SGSC1412 / ATCC 700720) GN=ecnB PE=4 SV=1 - [Q7CP99_SALTY]	39.58	1	1	1	4	Pf08085	0	221846	0	0	5.79379e+06	6.91665e+06	0	0	1.3765e+07					5.53086	39.58	1	1									3.57605	39.58	1	1	6.07592	39.58	1	1									3.95023
Q7CR88	Putative secreted protein OS=Salmonella typhimurium (strain LT2 / SGSC1412 / ATCC 700720) GN=STM0082 PE=1 SV=1 - [Q7CR88_SALTY]	39.58	1	2	2	6	Pf07338	0	580150	0	0	0	9.33838e+06	0	0	599135					3.65786	20.83	1	1													16.251	39.58	2	3									4.94414
B5EXM7;P0A8B8	Nucleoid-associated protein YbaB OS=Salmonella agona (strain SL483) GN=ybaB PE=3 SV=1 - [YBAB_SALA4]	39.45	2	3	3	10	Pf02575	1.29541e+06	0	0	169965	0	0	168002	437140	723502	47.5633	25.69	2	3									41.11	25.69	2	2									1.81126	7.34	1	1	28.78	13.76	1	1	5.95041
P26264	3'(2'),5'-bisphosphate nucleotidase CysQ OS=Salmonella typhimurium (strain LT2 / SGSC1412 / ATCC 700720) GN=cysQ PE=2 SV=2 - [CYSQ_SALTY]	39.43	2	7	7	18	Pf00459	0	193114	0	0	265675	2.85881e+06	300220	393775	548152					1.73164	3.66	1	1									1.8185	8.13	2	2	15.1197	35.77	6	7	6.56178	11.79	3	3	22.75	8.13	2	2	4.10043
B5FJF9;P65449	Peptide methionine sulfoxide reductase MsrB OS=Salmonella dublin (strain CT_02021853) GN=msrB PE=3 SV=1 - [MSRB_SALDC]	39.42	3	4	4	11	Pf01641	140475	288115	0	0	0	4.52979e+06	0	0	920089	24.15	10.22	1	1	2.19755	21.17	2	2													9.84871	14.6	1	2									12.9411
Q7CPS3	Putative cytoplasmic protein OS=Salmonella typhimurium (strain LT2 / SGSC1412 / ATCC 700720) GN=ygiN PE=4 SV=1 - [Q7CPS3_SALTY]	39.42	1	4	4	8	Pf03992	0	371037	0	0	1.29755e+06	0	397389	0	1.71794e+07					3.14589	22.12	2	2									0	6.73	1	1					2.46209	24.04	2	2					0
B5QY15;P67557	Glucans biosynthesis protein G OS=Salmonella enteritidis PT4 (strain P125109) GN=mdoG PE=3 SV=1 - [OPGG_SALEP]	39.33	2	15	15	43	Pf04349	1.96608e+06	713913	0	2.19385e+06	146403	4.62223e+06	210011	142862	658742	55.36	13.11	5	6	22.1728	19.96	7	8					32.65	3.91	2	2	5.82426	6.46	3	3	42.0809	33.46	13	13	8.11679	5.09	2	2	63.6541	6.46	3	3	11.864
P06187	Type-1 restriction enzyme StySJI specificity protein OS=Salmonella typhimurium (strain LT2 / SGSC1412 / ATCC 700720) GN=hsdS PE=3 SV=1 - [T1S_SALTY]	39.23	2	15	15	26	Pf01420	960753	0	0	1.9299e+06	0	0	0	0	0	109.58	21.54	9	10									136.14	36.46	14	16
Q8ZNV2	Aspartate--tRNA ligase OS=Salmonella typhimurium (strain LT2 / SGSC1412 / ATCC 700720) GN=aspS PE=3 SV=1 - [SYD_SALTY]	39.15	9	16	16	31	Pf00152; Pf00587; Pf01336; Pf02938	3.02641e+06	484607	0	653383	0	681444	81119.6	133987	163525	93.84	20.51	7	7	15.1314	11.53	6	6					117.215	16.78	8	8					13.6244	8.14	4	4	2.52217	1.69	1	1	87.3848	7.29	4	4	1.79105
P43015	Transcriptional regulator HilA OS=Salmonella typhimurium (strain LT2 / SGSC1412 / ATCC 700720) GN=hilA PE=2 SV=2 - [HILA_SALTY]	39.06	3	14	14	22	Pf00486; Pf07719; Pf13432	5.20013e+06	227106	0	1.38266e+06	162921	600859	0	0	0	160.883	17.72	6	7	7.71025	6.69	3	3					121.04	18.81	9	9	0	1.99	1	1	7.37604	7.59	2	2
Q7CQX4	2-oxoglutarate dehydrogenase (Dihydrolipoyltranssuccinase E2 component) OS=Salmonella typhimurium (strain LT2 / SGSC1412 / ATCC 700720) GN=sucB PE=3 SV=1 - [Q7CQX4_SALTY]	39.05	1	15	15	70	Pf00198; Pf00364; Pf02817	0	1.69382e+07	0	0	2.68615e+06	4.72641e+07	1.58265e+06	0	7.16976e+06					59.5357	36.82	13	26									16.5964	23.13	8	10	32.4301	20.65	7	10	28.9729	28.61	10	12					22.7499
B4TNU7	Probable UDP-N-acetyl-D-mannosaminuronic acid transferase OS=Salmonella schwarzengrund (strain CVM19633) GN=wecG PE=3 SV=1 - [WECG_SALSV]	39.02	7	9	9	21	Pf03808	1.41332e+06	0	0	2.98269e+06	0	0	0	0	0	147.354	19.11	5	7									286.657	39.02	9	14
B5F7E7;P67197	Phosphoenolpyruvate synthase regulatory protein OS=Salmonella agona (strain SL483) GN=ppsR PE=3 SV=1 - [PSRP_SALA4]	38.99	2	10	10	21	Pf03618	3.00499e+06	0	0	5.77668e+06	0	0	0	95973.9	122039	170.803	29.24	7	8									282.978	38.99	9	11													37.69	3.61	1	1	2.18681
B5F3R8	UPF0181 protein YoaH OS=Salmonella agona (strain SL483) GN=yoaH PE=3 SV=1 - [YOAH_SALA4]	38.98	1	1	1	4	Pf03701	3.51103e+06	0	0	0	0	0	0	0	0	102.79	38.98	1	4
P0A1Q8;B5FN93	Porphobilinogen deaminase OS=Salmonella typhimurium (strain LT2 / SGSC1412 / ATCC 700720) GN=hemC PE=3 SV=1 - [HEM3_SALTY]	38.98	2	8	8	8	Pf01379; Pf03900	0	0	0	0	0	1.2083e+06	552333	269246	0																					10.9161	21.41	4	4	2.50181	6.07	1	1	24.63	11.5	3	3
Q8ZKE3	Arginine decarboxylase OS=Salmonella typhimurium (strain LT2 / SGSC1412 / ATCC 700720) GN=adi PE=4 SV=1 - [Q8ZKE3_SALTY]	38.76	1	20	20	44	Pf00282; Pf01276; Pf03709; Pf03711	0	904346	0	0	422109	3.95348e+06	0	0	1.69395e+06					34.7045	20.37	10	11									7.51226	11.24	6	6	37.4325	18.78	9	11									15.8314
P0A1X1;P0A1X0	Outer membrane lipoprotein SlyB OS=Salmonella typhi GN=slyB PE=3 SV=1 - [SLYB_SALTI]	38.71	1	4	4	26		1.15091e+06	8.87987e+06	0	1.10639e+06	0	5.17557e+06	329725	1.76757e+06	0	67.46	38.71	4	4	38.8717	38.71	4	8					33.18	38.71	4	4					16.5387	25.16	2	5	4.01915	15.48	1	1	107.98	30.97	3	4
P17430	Acetate operon repressor OS=Salmonella typhimurium (strain LT2 / SGSC1412 / ATCC 700720) GN=iclR PE=4 SV=2 - [ICLR_SALTY]	38.69	1	8	8	34	Pf01614; Pf09339; Pf12802; Pf13412	4.94792e+06	0	0	4.28502e+06	480627	0	0	0	1.5544e+06	128.12	32.48	7	9									147.561	28.47	6	8	16.3876	27.37	6	8													12.8966
P0A1S7;P0A1S6	Uncharacterized protein YaeQ OS=Salmonella typhi GN=yaeQ PE=4 SV=1 - [YAEQ_SALTI]	38.67	1	5	5	10	Pf07152	807714	0	0	567257	0	0	0	0	287301	77.02	25.97	3	4									115.38	32.04	4	5																	2.32179
Q5PGR6;P61482	Lipoprotein-releasing system ATP-binding protein LolD OS=Salmonella paratyphi A (strain ATCC 9150 / SARB42) GN=lolD PE=3 SV=1 - [LOLD_SALPA]	38.63	2	6	6	16	Pf00005; Pf03193; Pf04665; Pf13304; Pf13555; Pf13558	2.08598e+06	0	0	3.77106e+06	74632.4	232280	137602	0	195925	78.9	33.91	5	5									127.419	38.63	6	7	0	4.29	1	1	3.11688	6.01	1	1	2.35528	4.29	1	1					2.59391
Q8ZLI2	Putative cytoplasmic protein OS=Salmonella typhimurium (strain LT2 / SGSC1412 / ATCC 700720) GN=STM3516 PE=4 SV=1 - [Q8ZLI2_SALTY]	38.46	1	3	3	5	Pf04206; Pf05016	0	0	0	0	137125	0	0	0	320859																	3.82584	24.18	2	3													2.13434
Q8ZRZ0	Isoleucine--tRNA ligase OS=Salmonella typhimurium (strain LT2 / SGSC1412 / ATCC 700720) GN=ileS PE=3 SV=1 - [SYI_SALTY]	38.45	4	25	25	43	Pf00133; Pf01406; Pf06827; Pf08264; Pf09334	3.37204e+06	566803	0	1.73581e+06	0	1.52931e+06	0	0	0	96.87	12.92	6	7	21.0411	8.37	7	8					305.71	21.4	17	19					23.1339	13.67	8	9
Q8ZML8	Putative arsR family regulatory protein OS=Salmonella typhimurium (strain LT2 / SGSC1412 / ATCC 700720) GN=STM2797 PE=4 SV=1 - [Q8ZML8_SALTY]	38.38	1	3	3	4	Pf01022; Pf01047; Pf01325; Pf02082; Pf09339; Pf12802; Pf12840; Pf13412; Pf13545	0	0	0	0	448369	0	0	0	844693																	1.91887	12.12	1	1													7.84178
Q8ZMK6	Alanine--tRNA ligase OS=Salmonella typhimurium (strain LT2 / SGSC1412 / ATCC 700720) GN=alaS PE=3 SV=1 - [SYA_SALTY]	38.36	6	25	25	34	Pf01411; Pf02272; Pf07973	1.1509e+06	526411	0	97554.8	0	2.65228e+06	984801	0	738882	93.7143	7.88	4	5	19.1991	13.24	9	9					25.55	2.97	2	2					44.5437	20.09	14	14	0	1.14	1	1					4.75745
Q8ZNU4	Cytoplasmic ferritin OS=Salmonella typhimurium (strain LT2 / SGSC1412 / ATCC 700720) GN=ftn PE=4 SV=1 - [Q8ZNU4_SALTY]	38.18	1	5	5	11	Pf00210	0	232829	0	0	2.25251e+06	1.98718e+06	206222	0	4.38343e+06					4.98505	18.79	2	2									3.32537	15.15	2	2	4.18743	11.52	1	1	3.72325	7.88	1	1					11.603
Q8ZP11	Protein YcgL OS=Salmonella typhimurium (strain LT2 / SGSC1412 / ATCC 700720) GN=ycgL PE=3 SV=1 - [YCGL_SALTY]	38.18	1	4	4	6	Pf05166	0	0	0	0	907317	0	0	0	615243																	1.88652	21.82	2	2													4.11614
P0A1D7;Q57SB5	ATP-dependent Clp protease proteolytic subunit OS=Salmonella typhimurium (strain LT2 / SGSC1412 / ATCC 700720) GN=clpP PE=3 SV=1 - [CLPP_SALTY]	38.16	2	4	4	9	Pf00574	0	0	0	0	0	937139	611801	526613	0																					2.62751	27.54	3	3	8.11514	19.32	2	3	63.1933	28.99	3	3
P0A7K0;B5F0W3	50S ribosomal protein L11 OS=Salmonella typhimurium (strain LT2 / SGSC1412 / ATCC 700720) GN=rplK PE=3 SV=2 - [RL11_SALTY]	38.03	1	5	5	50	Pf00298; Pf03946	0	1.38443e+07	0	3.49421e+06	1.7745e+07	3.08336e+07	1.47373e+07	8.48749e+06	2.44545e+07					20.1067	33.1	4	8					66.5	38.03	5	5	7.74305	33.1	4	4	15.0126	38.03	5	6	28.8509	38.03	5	10	241.605	38.03	5	7	19.3449
Q7CP84	Putative peptide maturation protein OS=Salmonella typhimurium (strain LT2 / SGSC1412 / ATCC 700720) GN=pmbA PE=4 SV=1 - [Q7CP84_SALTY]	38	1	13	13	19	Pf01523	0	339286	0	0	178753	1.02556e+06	0	0	689805					11.155	11.78	4	4									6.41826	6.67	3	3	7.80307	10.22	3	3									14.4763
Q57IV0;P64251	Thiosulfate sulfurtransferase GlpE OS=Salmonella choleraesuis (strain SC-B67) GN=glpE PE=3 SV=1 - [GLPE_SALCH]	37.96	3	2	2	5	Pf00581	6.48374e+06	0	0	1.32887e+06	0	183133	0	0	0	60.0233	37.96	2	3									20.56	24.07	1	1					2.6418	24.07	1	1
Q57HE3	Transcriptional regulator LsrR OS=Salmonella choleraesuis (strain SC-B67) GN=lsrR PE=3 SV=1 - [LSRR_SALCH]	37.93	3	9	9	19	Pf04198; Pf04545; Pf13744	1.28425e+06	0	0	2.9307e+06	0	0	0	0	0	108.096	32.29	7	8									152.35	37.93	9	11
Q57MS0;P0A1R4	Imidazole glycerol phosphate synthase subunit HisH OS=Salmonella choleraesuis (strain SC-B67) GN=hisH PE=3 SV=2 - [HIS5_SALCH]	37.76	1	5	6	10	Pf00117; Pf07175; Pf07685; Pf07722	160027	97355.4	0	432850	0	0	0	0	151440	35.33	9.69	2	2	0	8.67	1	1					75.2833	37.76	6	6																	1.66859
P14845	Carbamoyl-phosphate synthase small chain OS=Salmonella typhimurium (strain LT2 / SGSC1412 / ATCC 700720) GN=carA PE=3 SV=2 - [CARA_SALTY]	37.7	1	11	11	17	Pf00117; Pf00988; Pf07722	0	179221	0	0	186372	0	0	0	1.06005e+06					2.28873	2.62	1	1									1.84429	8.12	3	3													25.0956
P26478	Maltose operon periplasmic protein OS=Salmonella typhimurium (strain LT2 / SGSC1412 / ATCC 700720) GN=malM PE=4 SV=2 - [MALM_SALTY]	37.7	1	6	6	9	Pf07148	0	484257	0	0	65526.6	4.82793e+06	0	0	548947					7.46857	10.49	3	3									0	3.93	1	1	6.05581	30.49	4	4									2.81357
Q7CPD4;B5EZW1	Xaa-Pro dipeptidase OS=Salmonella typhimurium (strain LT2 / SGSC1412 / ATCC 700720) GN=pepQ PE=3 SV=1 - [PEPQ_SALTY]	37.7	3	11	11	22	Pf00557	0	385477	0	140395	0	1.28788e+06	413468	0	186014					15.1169	24.15	8	8					34.41	7.9	3	3					12.9998	11.51	4	4	4.29118	9.93	2	3					7.53406
B5F6V4;P66131	50S ribosomal protein L27 OS=Salmonella agona (strain SL483) GN=rpmA PE=3 SV=1 - [RL27_SALA4]	37.65	1	3	3	37	Pf01016	1.99951e+06	3.65309e+06	61457.7	1.83598e+06	1.47414e+06	87231.7	392213	205514	3.35775e+06	118.177	37.65	3	10	21.7471	37.65	3	7	2.12428	12.94	1	1	62.39	29.41	2	4	5.26099	29.41	2	4	1.72194	16.47	1	1	6.48747	21.18	2	3	38.8	29.41	2	2	7.23506
P55890	Thiol:disulfide interchange protein DsbC OS=Salmonella typhimurium (strain LT2 / SGSC1412 / ATCC 700720) GN=dsbC PE=3 SV=2 - [DSBC_SALTY]	37.55	1	7	7	19		0	525031	0	0	0	6.43105e+06	413938	301338	157103					8.19205	24.05	5	5													23.8928	31.65	5	5	15.9579	26.16	5	5	106.667	16.03	3	3	1.72114
P41791	Ethanolamine utilization protein EutM OS=Salmonella typhimurium (strain LT2 / SGSC1412 / ATCC 700720) GN=eutM PE=3 SV=1 - [EUTM_SALTY]	37.5	1	3	3	10	Pf00936	265131	289353	0	0	0	0	980333	1779769	499465	48.21	27.08	2	2	3.002	12.5	1	1					30.6	10.42	1	1					3.28751	14.58	1	1	9.39875	37.5	3	3	67.87	12.5	1	1	2.01769
Q8ZQL1	D-alanyl-D-alanine carboxypeptidase; penicillin-binding protein 6a OS=Salmonella typhimurium (strain LT2 / SGSC1412 / ATCC 700720) GN=dacC PE=3 SV=1 - [Q8ZQL1_SALTY]	37.5	1	10	10	20	Pf00768; Pf07943; Pf13354	0	189909	0	0	419353	0	0	0	816595					4.06905	13.25	3	3									7.99451	22	6	7	1.68443	2.25	1	1									7.89156
Q57HV1;Q7CPD8	UPF0438 protein YifE OS=Salmonella choleraesuis (strain SC-B67) GN=yifE PE=3 SV=1 - [YIFE_SALCH]	37.5	1	5	5	12	Pf04219	0	0	0	61046.3	848721	7.22935e+06	202008	298053	1.71048e+07													24.29	8.04	1	1	4.82449	16.96	2	2	9.52227	23.21	3	4	2.34085	6.25	1	1	50.52	10.71	1	1	4.15243
Q7CPY9	Transcriptional repressor of emrAB operon OS=Salmonella typhimurium (strain LT2 / SGSC1412 / ATCC 700720) GN=emrR PE=4 SV=1 - [Q7CPY9_SALTY]	37.5	1	6	6	15	Pf01047; Pf01978; Pf12802; Pf13463	0	0	0	0	652349	743487	0	0	1.89873e+06																	13.6056	32.39	5	6	3.04795	7.39	1	1									8.73598
P58580	Glutathione synthetase OS=Salmonella typhimurium (strain LT2 / SGSC1412 / ATCC 700720) GN=gshB PE=3 SV=1 - [GSHB_SALTY]	37.46	2	8	8	22	Pf02951; Pf02955; Pf08443; Pf14398	203995	200224	0	495925	351938	2.07937e+06	0	0	520593	56.9467	11.43	3	3	8.794	15.87	4	5					90.6843	16.83	4	5	2.1672	4.13	1	1	16.5173	23.81	5	5									7.55233
Q8ZK35	Ornithine carbamoyltransferase, catabolic OS=Salmonella typhimurium (strain LT2 / SGSC1412 / ATCC 700720) GN=arcB PE=3 SV=1 - [OTCC_SALTY]	37.43	3	8	8	22	Pf00185; Pf02729	9.86114e+06	303018	0	2.36376e+06	0	1.05718e+06	171821	297771	202311	91.77	15.57	2	5	5.0543	8.08	2	2					31.8267	15.57	2	3					7.49279	15.27	4	4	11.6958	13.47	4	5	34.42	4.19	1	1	0
Q7CP63	Response regulator (OmpR family) in two-component regulatory system with ArcB (Or CpxA) OS=Salmonella typhimurium (strain LT2 / SGSC1412 / ATCC 700720) GN=arcA PE=4 SV=1 - [Q7CP63_SALTY]	37.39	1	8	8	28	Pf00072; Pf00486	0	746690	0	0	1.5343e+06	8.97879e+06	1.20686e+06	0	4.31083e+06					9.20063	17.65	4	4									8.65407	13.87	3	3	13.3938	19.75	4	5	10.3781	30.25	6	7					12.8306
B5EXC3;Q8ZL52	L-threonine 3-dehydrogenase OS=Salmonella agona (strain SL483) GN=tdh PE=3 SV=1 - [TDH_SALA4]	37.24	4	8	8	18	Pf00107; Pf01262; Pf05175; Pf07992; Pf08240; Pf13602	1.78809e+06	596964	0	918880	0	1.28759e+06	109006	277355	0	64.6097	20.23	5	5	6.97032	17.89	4	4					28.4914	7.92	3	3					8.18011	18.48	3	3	1.91763	2.35	1	1	26.47	7.62	2	2
P16326	Flagellar hook-associated protein 3 OS=Salmonella typhimurium (strain LT2 / SGSC1412 / ATCC 700720) GN=flgL PE=1 SV=1 - [FLGL_SALTY]	37.22	1	8	8	9	Pf00669	0	0	0	90407.2	0	890934	0	0	146291													28.44	3.15	1	1					15.2579	26.5	5	5									4.53154
Q7CQN7	Glutathione peroxidase OS=Salmonella typhimurium (strain LT2 / SGSC1412 / ATCC 700720) GN=btuE PE=3 SV=1 - [Q7CQN7_SALTY]	37.16	1	5	5	12	Pf00255; Pf08534	0	165068	0	0	229772	5.45572e+06	386491	0	483436					7.75557	23.5	3	3									0	15.3	2	2	7.58127	15.85	2	2	6.06707	14.75	2	2					3.84193
Q8ZR86	HTH-type transcriptional repressor AllR OS=Salmonella typhimurium (strain LT2 / SGSC1412 / ATCC 700720) GN=allR PE=3 SV=1 - [ALLR_SALTY]	37.13	1	7	7	12	Pf01614; Pf09339	0	99782.4	0	0	407417	343344	0	0	443824					2.47251	3.68	1	1									4.18611	20.96	4	4	6.93314	21.32	3	3									6.14735
O52325	Bifunctional polymyxin resistance protein ArnA OS=Salmonella typhimurium (strain LT2 / SGSC1412 / ATCC 700720) GN=arnA PE=2 SV=1 - [ARNA_SALTY]	37.12	11	19	19	32	Pf00551; Pf01370; Pf02911	1.56325e+06	67925.2	0	2.26051e+06	0	140033	0	0	0	143.379	29.55	14	14	2.14244	1.67	1	1					280.715	24.85	14	16					1.71555	1.21	1	1
Q02755	Methyl-accepting chemotaxis citrate transducer OS=Salmonella typhimurium (strain LT2 / SGSC1412 / ATCC 700720) GN=tcp PE=3 SV=1 - [MCPC_SALTY]	37.11	2	12	13	30	Pf00015; Pf00672; Pf02203	7.83942e+06	0	0	5.14679e+06	61212.6	6.13098e+06	0	0	157553	208.155	29.8	11	13									197.077	27.06	11	12	1.81185	3.11	2	2	4.09026	1.83	1	1									4.19692
B5F8G0;P0A7S6	30S ribosomal protein S12 OS=Salmonella agona (strain SL483) GN=rpsL PE=3 SV=1 - [RS12_SALA4]	37.1	1	7	7	46	Pf00164	3.44898e+07	1.3751e+07	352750	1.23377e+08	4.67996e+07	1.84145e+07	1.05972e+06	176868	7.26204e+07	177.287	25.81	5	8	8.12367	23.39	4	4	2.59958	9.68	1	1	233.689	24.19	4	9	17.8983	30.65	6	8	10.419	10.48	2	3	5.23398	16.94	2	2	28.48	13.71	2	2	18.7934
Q7CPU8	Putative periplasmic immunogenic protein OS=Salmonella typhimurium (strain LT2 / SGSC1412 / ATCC 700720) GN=yggE PE=4 SV=1 - [Q7CPU8_SALTY]	37.1	1	8	8	15	Pf04402	0	1.22655e+06	0	0	0	7.46733e+06	281912	0	253028					16.7675	29.44	5	5													16.1476	22.98	5	5	6.63504	14.11	3	3					3.09051
Q8ZQF0	Pyruvate dehydrogenase/oxidase FAD and thiamine PPi cofactors, cytoplasmic in absence of cofactors OS=Salmonella typhimurium (strain LT2 / SGSC1412 / ATCC 700720) GN=poxB PE=3 SV=1 - [Q8ZQF0_SALTY]	37.06	1	12	12	15	Pf00205; Pf02775; Pf02776	0	506962	0	0	161040	1.91395e+06	0	0	555369					15.128	17.13	6	6									2.80028	1.92	1	1	10.1468	18.18	5	5									7.47211
Q8ZPY1	Putative cytoplasmic protein OS=Salmonella typhimurium (strain LT2 / SGSC1412 / ATCC 700720) GN=STM1261 PE=4 SV=1 - [Q8ZPY1_SALTY]	37.04	1	3	3	6		0	0	0	0	0	0	148029	0	249180																					6.03005	30.56	2	2	4.62976	16.67	2	2					2.91481
P26393	Glucose-1-phosphate thymidylyltransferase OS=Salmonella typhimurium (strain LT2 / SGSC1412 / ATCC 700720) GN=rmlA PE=1 SV=1 - [RMLA_SALTY]	36.99	2	7	7	13	Pf00483; Pf01128; Pf12804	0	228762	0	632728	0	876848	0	142150	282736					3.95679	11.99	2	2					53.0233	18.15	3	3					8.60888	15.07	3	3					30.11	6.16	1	1	4.88039
Q8ZLN3	Putative ferripyochelin binding protein OS=Salmonella typhimurium (strain LT2 / SGSC1412 / ATCC 700720) GN=yrdA PE=1 SV=1 - [Q8ZLN3_SALTY]	36.96	1	5	5	11	Pf00132	0	208239	0	0	91616.2	1.33829e+06	386736	0	0					4.99469	19.02	3	3	1.78464	5.98	1	1					3.21105	5.98	1	1	8.38069	25.54	3	3	6.21579	14.13	2	2					1.6951
Q8ZPS3	Phosphoenolpyruvate synthase OS=Salmonella typhimurium (strain LT2 / SGSC1412 / ATCC 700720) GN=pps PE=3 SV=1 - [Q8ZPS3_SALTY]	36.87	1	25	25	56	Pf00391; Pf01326; Pf02896	0	1.28646e+06	0	0	331682	6.55683e+06	197741	0	876089					47.0698	20.33	14	16									7.79712	9.22	7	7	64.7823	22.35	14	19	6.76749	3.54	2	2					25.45
Q04873	UDP-glucose 6-dehydrogenase OS=Salmonella typhimurium (strain LT2 / SGSC1412 / ATCC 700720) GN=udg PE=3 SV=1 - [UDG_SALTY]	36.86	1	13	13	21	Pf00984; Pf01210; Pf02254; Pf03720; Pf03721	1.0319e+06	0	0	2.10752e+06	0	2.04131e+06	0	0	0	98.836	22.16	8	8									134.403	35.57	12	12					2.75515	3.09	1	1
B5F8R7;Q7CR66	Iron--sulfur cluster insertion protein ErpA OS=Salmonella agona (strain SL483) GN=erpA PE=3 SV=1 - [ERPA_SALA4]	36.84	1	2	2	2	Pf01521	2.85731e+06	0	0	0	0	0	0	0	188743	23.7	26.32	1	1																													2.74365
B5EZK8;Q7CQ50	NADH-quinone oxidoreductase subunit B OS=Salmonella agona (strain SL483) GN=nuoB PE=3 SV=1 - [NUOB_SALA4]	36.82	1	8	8	23	Pf01058	806811	0	0	1.24923e+06	176846	1.52654e+06	212828	533215	283398	63.569	22.27	5	5									84.3336	26.36	6	6	2.00322	6.36	2	2	9.49787	15.91	3	3	7.78347	15.91	3	3	52.03	10.45	2	2	2.04252
Q8ZKQ4	Autoinducer 2 import ATP-binding protein LsrA OS=Salmonella typhimurium (strain LT2 / SGSC1412 / ATCC 700720) GN=lsrA PE=1 SV=1 - [LSRA_SALTY]	36.79	4	13	13	19	Pf00005; Pf13304	1.28947e+06	50709.3	0	3.47684e+06	0	1.00823e+06	0	0	0	123.82	10.37	4	4	2.47251	1.96	1	1					188.553	33.07	12	13					2.57982	3.72	1	1
B4TGH1;Q8ZPS9	Threonine--tRNA ligase OS=Salmonella heidelberg (strain SL476) GN=thrS PE=3 SV=1 - [SYT_SALHS]	36.76	7	20	20	62	Pf00587; Pf02824; Pf03129; Pf07973	2.98763e+06	474703	0	679175	131480	3.06465e+06	0	0	923676	169.869	26.32	12	14	13.9971	15.26	8	9					144.881	25.7	14	15	2.0333	3.27	3	3	30.4871	21.18	8	8									27.5179
Q8ZPU3	PTS family sugar specific enzyme III for cellobiose, arbutin, and salicin OS=Salmonella typhimurium (strain LT2 / SGSC1412 / ATCC 700720) GN=celC PE=4 SV=1 - [Q8ZPU3_SALTY]	36.52	1	4	4	7	Pf02255	0	0	0	0	456040	624467	0	0	886318																	1.91907	17.39	2	2	0	10.43	1	1									10.3631
D0ZIB5;Q8ZP57	Secreted effector kinase SteC OS=Salmonella typhimurium (strain 14028s / SGSC 2262) GN=steC PE=3 SV=1 - [STEC_SALT1]	36.32	1	14	14	29	Pf00069	1.16742e+06	98602	0	1.73845e+06	74866.5	336991	0	0	135992	76.4115	18.38	8	8	1.94661	1.97	1	1					152.731	33.48	12	15	1.86313	2.41	1	1	8.02088	7.66	2	2									3.7177
Q8ZJZ2	Putative cytoplasmic protein OS=Salmonella typhimurium (strain LT2 / SGSC1412 / ATCC 700720) GN=STM4520 PE=4 SV=1 - [Q8ZJZ2_SALTY]	36.17	1	1	1	1		0	0	0	0	0	998891	0	0	0																					2.00776	36.17	1	1
Q8ZP19	Flagellar brake protein YcgR OS=Salmonella typhimurium (strain LT2 / SGSC1412 / ATCC 700720) GN=ycgR PE=1 SV=1 - [YCGR_SALTY]	36.07	1	8	8	17	Pf07238; Pf07317	997653	0	0	1.66664e+06	0	0	0	0	0	161.633	36.07	8	8									182.559	36.07	8	9
Q5PBZ2;Q8ZL56	2,3-bisphosphoglycerate-independent phosphoglycerate mutase OS=Salmonella paratyphi A (strain ATCC 9150 / SARB42) GN=gpmI PE=3 SV=2 - [GPMI_SALPA]	35.99	4	12	12	18	Pf01676; Pf06415	528086	74027.5	0	0	0	5.39878e+06	529822	0	282043	46.7	12.65	3	4	1.74465	3.89	1	1													21.2354	14.4	6	8	5.57032	8.95	3	3					4.48469
P08421	Aspartate carbamoyltransferase regulatory chain OS=Salmonella typhimurium (strain LT2 / SGSC1412 / ATCC 700720) GN=pyrI PE=3 SV=3 - [PYRI_SALTY]	35.95	1	4	4	6	Pf01948; Pf02748	0	0	0	0	231261	0	0	0	548556																	2.14065	5.88	1	1													4.04585
Q8ZL03;B5EY83	Small heat shock protein IbpB OS=Salmonella typhimurium (strain LT2 / SGSC1412 / ATCC 700720) GN=ibpB PE=3 SV=1 - [IBPB_SALTY]	35.92	2	5	5	14	Pf00011	0	1.32163e+06	0	759308	0	0	481723	634487	253335					7.26769	27.46	4	4					25.33	6.34	1	1									7.5734	21.13	3	3	75.9767	21.13	3	3	1.87773
Q7CQI8	Putative periplasmic transport protein OS=Salmonella typhimurium (strain LT2 / SGSC1412 / ATCC 700720) GN=STM1562 PE=4 SV=1 - [Q7CQI8_SALTY]	35.78	1	3	3	13	Pf06411	0	284701	0	0	0	2.00091e+07	862658	0	7.4152e+06					2.68088	21.1	1	1													25.0049	29.36	2	6	8.87104	27.52	2	3					5.47195
P74860	Secretion system apparatus protein SsaQ OS=Salmonella typhimurium (strain LT2 / SGSC1412 / ATCC 700720) GN=ssaQ PE=3 SV=2 - [SSAQ_SALTY]	35.71	1	9	9	21	Pf01052	615821	0	0	1.32803e+06	85128.4	817016	0	0	218553	104.567	23.29	6	6									97.0429	26.09	7	8	4.52567	8.39	2	2	10.5933	12.42	2	3									5.22108
Q8ZP96	Putative inner membrane protein OS=Salmonella typhimurium (strain LT2 / SGSC1412 / ATCC 700720) GN=ydcF PE=4 SV=1 - [Q8ZP96_SALTY]	35.71	1	7	7	11	Pf02698	0	474425	0	0	0	671647	419486	0	387259					2.71461	4.14	1	1													2.00735	7.52	1	1	13.5144	25.56	5	5					3.29442
P0CL01	Cold shock-like protein CspJ OS=Salmonella typhimurium (strain LT2 / SGSC1412 / ATCC 700720) GN=cspJ PE=3 SV=1 - [CSPJ_SALTY]	35.71	1	2	2	2	Pf00313; Pf08206	0	0	0	0	0	1.09077e+06	0	0	0																					8.08457	35.71	2	2
Q57HL7	Protein RdoA OS=Salmonella choleraesuis (strain SC-B67) GN=rdoA PE=3 SV=1 - [RDOA_SALCH]	35.67	2	10	10	19	Pf01636; Pf02958	1.33362e+06	0	0	3.31917e+06	0	0	0	0	0	98.3741	28.05	8	9									171.275	31.4	9	10
H9L426	Secretion system chaparone OS=Salmonella typhimurium (strain LT2 / SGSC1412 / ATCC 700720) GN=sscA PE=4 SV=1 - [H9L426_SALTY]	35.67	1	5	5	8	Pf13432	0	0	0	0	165841	0	0	0	593070																	4.91388	10.83	2	2													10.1537
P0A1S8;P0A1S9	Uncharacterized protein YajD OS=Salmonella typhimurium (strain LT2 / SGSC1412 / ATCC 700720) GN=yajD PE=4 SV=1 - [YAJD_SALTY]	35.65	1	3	3	8	Pf01844	0	0	0	0	260775	533225	0	279628	768411																	3.45939	35.65	3	3	4.0451	16.52	1	1					21.91	6.96	1	1	6.11233
B5F1Q6;P0A273	LexA repressor OS=Salmonella agona (strain SL483) GN=lexA PE=3 SV=1 - [LEXA_SALA4]	35.64	1	7	7	13	Pf00717; Pf01726	1.13207e+06	0	0	294020	290348	1.06919e+06	223990	0	790702	55.47	7.43	1	1									37.19	20.79	3	3	0	9.9	2	2	4.87147	10.4	2	2	2.21367	4.46	1	1					7.32944
Q7CQ94	Putative periplasmic protein OS=Salmonella typhimurium (strain LT2 / SGSC1412 / ATCC 700720) GN=STM2148 PE=4 SV=1 - [Q7CQ94_SALTY]	35.58	1	2	2	3	Pf11776	0	0	0	0	0	3.43321e+06	0	0	234300																					5.77291	35.58	2	2									2.50179
P50335	Protein YhjJ OS=Salmonella typhimurium (strain LT2 / SGSC1412 / ATCC 700720) GN=yhjJ PE=3 SV=2 - [YHJJ_SALTY]	35.56	2	12	12	13	Pf05193	483822	0	0	0	0	4.49097e+06	0	0	2.60671e+07	25.71	3.64	1	1																	34.6419	31.52	10	10									0
Q7CQD0	DNA polymerase III, theta subunit OS=Salmonella typhimurium (strain LT2 / SGSC1412 / ATCC 700720) GN=holE PE=4 SV=1 - [Q7CQD0_SALTY]	35.53	1	1	2	2	Pf06440	0	0	0	0	1.46689e+06	0	0	0	7.62647e+06																	0	19.74	1	1													0
P26398	Lipopolysaccharide biosynthesis protein RfbH OS=Salmonella typhimurium (strain LT2 / SGSC1412 / ATCC 700720) GN=rfbH PE=3 SV=1 - [RFBH_SALTY]	35.47	1	13	13	69	Pf00155; Pf00266; Pf01041	243169	2.30092e+06	0	934130	740664	8.62384e+06	760086	1.19802e+06	2.26402e+06	37.73	12.81	5	5	25.8168	24.71	8	10					80.1233	25.4	9	10	11.9484	14.65	6	6	41.5654	23.8	9	12	22.6498	21.74	8	9	59.83	10.98	4	5	24.527
Q8ZPQ0	Putative LysM domain protein OS=Salmonella typhimurium (strain LT2 / SGSC1412 / ATCC 700720) GN=ynhG PE=4 SV=1 - [Q8ZPQ0_SALTY]	35.44	1	10	10	20	Pf01476; Pf03734	0	673773	0	0	284286	1.04673e+06	159273	0	626001					18.0788	22.52	6	7									2.04088	7.21	2	2	3.20707	4.5	1	1	4.05123	6.01	2	2					7.94414
H9L437	Putative cytoplasmic protein OS=Salmonella typhimurium (strain LT2 / SGSC1412 / ATCC 700720) GN=PSLT029 PE=4 SV=1 - [H9L437_SALTY]	35.42	1	2	2	2		0	0	0	0	0	901443	0	0	269289																					0	23.96	1	1									1.76866
P17750	Catalase-peroxidase OS=Salmonella typhimurium (strain LT2 / SGSC1412 / ATCC 700720) GN=katG PE=3 SV=3 - [KATG_SALTY]	35.4	1	15	16	21	Pf00141	0	887138	0	0	0	2.75348e+06	1.47523e+06	0	134019					18.9272	11.57	7	7													30.7595	23.69	10	12	3.96279	3.44	1	1					3.40115
Q8ZLD4	Glutathione oxidoreductase OS=Salmonella typhimurium (strain LT2 / SGSC1412 / ATCC 700720) GN=gor PE=3 SV=1 - [Q8ZLD4_SALTY]	35.33	1	10	10	16	Pf00070; Pf02852; Pf07992; Pf13738	0	604068	0	0	0	2.35382e+06	1.13884e+06	0	170254					20.3182	23.78	6	7													14.1281	16.89	4	4	2.24444	5.11	1	1					4.07079
P37589	Signal transduction protein PmrD OS=Salmonella typhimurium (strain LT2 / SGSC1412 / ATCC 700720) GN=pmrD PE=2 SV=1 - [PMRD_SALTY]	35.29	1	3	3	14	Pf11183	800227	0	0	1.28631e+06	538962	0	0	0	1.244e+06	32.59	24.71	2	4									39.23	24.71	2	3	4.8338	28.24	2	2													8.34646
Q8ZP84	Universal stress protein E OS=Salmonella typhimurium (strain LT2 / SGSC1412 / ATCC 700720) GN=uspE PE=3 SV=3 - [USPE_SALTY]	35.24	2	7	7	22	Pf00582	0	458915	0	0	0	1.11874e+07	827187	549119	655116					5.24338	13.02	3	3													23.0938	29.52	5	8	6.60175	24.13	5	5	49.2	17.78	4	5	1.81427
B5FMP4;Q8ZQZ6	Leucine--tRNA ligase OS=Salmonella dublin (strain CT_02021853) GN=leuS PE=3 SV=1 - [SYL_SALDC]	35.23	7	20	20	37	Pf00133; Pf08264; Pf09334; Pf13603	5.87481e+06	503631	0	1.30331e+06	178207	2.34544e+06	0	0	126424	57.52	14.07	6	7	13.5835	6.86	5	5					183.763	21.16	13	13	1.6782	3.95	3	3	24.3479	12.44	8	8									0
P0CL50	Trehalose-phosphate phosphatase OS=Salmonella typhimurium (strain LT2 / SGSC1412 / ATCC 700720) GN=otsB PE=3 SV=1 - [OTSB_SALTY]	35.21	2	8	8	13	Pf02358	0	316707	0	0	0	1.98634e+06	158372	123031	315641					0	2.62	1	1													13.4038	22.47	4	4	7.1572	10.11	3	3	24.23	5.99	2	2	4.34925
P0A253	RepFIB replication protein A OS=Salmonella typhi GN=repA PE=3 SV=1 - [REP12_SALTI]	35.08	2	8	11	22		1.03664e+07	0	0	1.18681e+07	0	0	0	0	0	241.118	32	10	11									238.903	31.38	10	11
B5EYZ9;Q7CPE5	ATP synthase subunit delta OS=Salmonella agona (strain SL483) GN=atpH PE=3 SV=1 - [ATPD_SALA4]	35.03	2	5	5	10	Pf00213	69920	0	0	0	0	7.69885e+06	366308	184219	125050	20.24	6.21	1	1																	1.61366	16.38	2	3	13.3724	26.55	4	4	41.37	7.34	1	1	2.32887
Q57M35;Q7CQ51	NADH-quinone oxidoreductase subunit I OS=Salmonella choleraesuis (strain SC-B67) GN=nuoI PE=3 SV=1 - [NUOI_SALCH]	35	1	6	6	26	Pf00037; Pf12838; Pf13183; Pf13187; Pf13237; Pf13484; Pf13534; Pf13746; Pf14697	2.5981e+06	287193	0	2.76213e+06	280077	0	447801	625484	626444	75.55	35	6	7	4.53375	10	2	2					48.12	28.89	5	5	0	13.89	3	3					3.25212	8.33	2	2	45.01	25	4	4	2.30232
H9L4A0	Secretion system effector OS=Salmonella typhimurium (strain LT2 / SGSC1412 / ATCC 700720) GN=ssaE PE=4 SV=1 - [H9L4A0_SALTY]	35	1	3	3	6		0	0	0	0	551435	0	0	0	1.57484e+06																	7.15097	35	3	3													7.3736
P41783	Protein PrgH OS=Salmonella typhimurium (strain LT2 / SGSC1412 / ATCC 700720) GN=prgH PE=1 SV=1 - [PRGH_SALTY]	34.95	1	10	10	21	Pf09480	637448	80545.1	0	433622	1.01371e+06	6.15884e+06	0	117000	0	50.68	15.05	5	6	4.30189	7.4	2	2					42.16	7.65	3	3	0	2.55	1	1	24.8294	19.64	5	8					28.87	1.79	1	1
Q8ZMA4	Bifunctional protein aas OS=Salmonella typhimurium (strain LT2 / SGSC1412 / ATCC 700720) GN=aas PE=3 SV=1 - [AAS_SALTY]	34.91	11	22	22	37	Pf00501; Pf01553; Pf13193	1.88464e+06	0	104960	2.29104e+06	130339	871585	0	0	0	307.71	24.2	16	16					0	1.67	1	1	258.395	26.43	17	18	0	0.83	1	1	3.07549	4.03	1	1
P40613	Surface presentation of antigens protein SpaN OS=Salmonella typhimurium (strain LT2 / SGSC1412 / ATCC 700720) GN=spaN PE=3 SV=1 - [SPAN_SALTY]	34.82	1	8	8	14	Pf02510; Pf15575	0	112543	0	0	127809	2.26639e+06	0	0	627646					0	3.57	1	1									2.26555	2.98	1	1	9.09809	16.96	3	5									7.48294
P26392	dTDP-4-dehydrorhamnose reductase OS=Salmonella typhimurium (strain LT2 / SGSC1412 / ATCC 700720) GN=rfbD PE=1 SV=1 - [RMLD_SALTY]	34.78	1	8	8	27	Pf01370; Pf02719; Pf04321; Pf07993	1.85801e+06	125039	0	3.55455e+06	246578	0	0	167544	646492	70.6318	16.72	5	5	5.22124	8.03	2	2					134.77	29.43	7	9	4.2949	10.7	3	3									83.2549	10.7	3	3	6.65835
Q7CQE8	Putative GTP-binding protein OS=Salmonella typhimurium (strain LT2 / SGSC1412 / ATCC 700720) GN=ychF PE=4 SV=1 - [Q7CQE8_SALTY]	34.71	1	9	9	21	Pf01926; Pf02421; Pf06071	0	266093	0	0	212374	1.70717e+06	214380	0	667600					7.55561	17.63	5	5									0	10.47	3	3	15.8561	17.91	4	5	3.21338	3.58	1	1					13.4758
P55880	Chaperone protein YajL OS=Salmonella typhimurium (strain LT2 / SGSC1412 / ATCC 700720) GN=yajL PE=3 SV=2 - [YAJL_SALTY]	34.69	1	4	4	8	Pf01965; Pf13278	0	176387	0	645000	49690.8	146817	0	0	279901					0	4.08	1	1					29.26	13.78	2	2	0	4.08	1	1	5.36261	12.76	1	2									1.6728
A9N202;O52765	Histidine--tRNA ligase OS=Salmonella paratyphi B (strain ATCC BAA-1250 / SPB7) GN=hisS PE=3 SV=1 - [SYH_SALPB]	34.67	9	10	10	20	Pf00587; Pf03129; Pf13393	1.24225e+06	260069	0	708058	0	733422	0	0	86541.3	60.38	16.04	4	6	5.72966	8.49	3	3					69.07	17.92	6	7					9.08821	11.56	3	3									1.88974
Q8ZP68	Periplasmic murein tripeptide transport protein OS=Salmonella typhimurium (strain LT2 / SGSC1412 / ATCC 700720) GN=mppA PE=4 SV=1 - [Q8ZP68_SALTY]	34.64	1	14	14	21	Pf00496	0	186424	0	0	0	5.92667e+06	140385	0	0					11.7617	14.9	6	8													39.9971	27.37	10	12	2.99011	2.61	1	1
Q8ZM07	Putative alcohol dehydrogenase OS=Salmonella typhimurium (strain LT2 / SGSC1412 / ATCC 700720) GN=yqhD PE=4 SV=1 - [Q8ZM07_SALTY]	34.63	1	8	8	14	Pf00465; Pf13685	0	292618	0	0	0	3.34669e+06	140977	0	0					8.14324	14.73	3	3													29.0067	31.78	7	10	2.56883	2.84	1	1
P33772	N-acetylmuramoyl-L-alanine amidase AmiA OS=Salmonella typhimurium (strain LT2 / SGSC1412 / ATCC 700720) GN=amiA PE=3 SV=1 - [AMIA_SALTY]	34.6	1	8	8	17	Pf01520	0	0	0	559371	1.97012e+06	0	0	0	1.82562e+06													22.88	3.81	1	1	17.3047	31.83	7	9													10.6275
P23988	Virulence membrane protein PagC OS=Salmonella typhimurium (strain LT2 / SGSC1412 / ATCC 700720) GN=pagC PE=3 SV=2 - [PAGC_SALTY]	34.59	1	4	4	7	Pf06316; Pf13505	364216	404319	0	0	0	194867	0	0	0	30.83	9.19	1	1	11.205	25.95	3	4													7.11807	17.84	2	2
Q8ZMM8	Secreted effector protein pipB2 OS=Salmonella typhimurium (strain LT2 / SGSC1412 / ATCC 700720) GN=pipB2 PE=1 SV=1 - [PIPB2_SALTY]	34.57	3	7	7	22	Pf00805; Pf13599	698164	91530.6	0	609616	123435	3.23853e+06	0	0	319302	65.08	17.71	4	4	2.14102	8.57	2	2					80.13	20.57	5	5	4.74908	12.86	3	3	8.21009	12	2	3									7.32432
Q8ZQT2	Phospho-2-dehydro-3-deoxyheptonate aldolase OS=Salmonella typhimurium (strain LT2 / SGSC1412 / ATCC 700720) GN=aroG PE=3 SV=1 - [Q8ZQT2_SALTY]	34.57	1	7	8	13	Pf00793	0	290815	0	0	124832	2.639e+06	0	0	463894					7.1748	9.14	2	2									0	6.29	2	2	9.11734	13.71	3	3									6.54735
Q8ZQ70	Ribosome modulation factor OS=Salmonella typhimurium (strain LT2 / SGSC1412 / ATCC 700720) GN=rmf PE=3 SV=1 - [Q8ZQ70_SALTY]	34.55	1	2	2	2	Pf04957	0	0	0	0	0	0	239504	0	0																									4.54217	34.55	2	2
B5F7X1;Q8ZRT7	Protein translocase subunit SecA OS=Salmonella agona (strain SL483) GN=secA PE=3 SV=1 - [SECA_SALA4]	34.52	7	21	21	53	Pf01043; Pf02810; Pf07516; Pf07517	1.84468e+06	236499	0	1.13333e+06	136309	549023	0	0	315769	103.003	20.42	12	15	13.5632	9.32	6	6					201.982	29.19	18	20	1.74927	1.11	1	1	11.9267	7.44	4	4									10.4932
Q8ZK09	Putative inner membrane protein OS=Salmonella typhimurium (strain LT2 / SGSC1412 / ATCC 700720) GN=STM4498 PE=4 SV=1 - [Q8ZK09_SALTY]	34.5	1	5	5	10	Pf08849	0	0	0	0	214853	153819	0	0	423316																	7.74577	28.5	4	4	3.35859	6	1	1									13.2697
P0A1J2;P0A1J1	Flagellar hook protein FlgE OS=Salmonella typhi GN=flgE PE=3 SV=2 - [FLGE_SALTI]	34.49	1	11	11	32	Pf00460; Pf06429; Pf07559	263341	187180	0	189538	224182	2.52203e+06	0	0	1.22631e+06	107.008	12.41	4	4	13.349	17.12	5	5					35.42	13.9	4	4	11.8901	17.62	5	6	11.9614	10.17	3	3									16.4078
B5F770;Q56017	Protein ApaG OS=Salmonella agona (strain SL483) GN=apaG PE=3 SV=1 - [APAG_SALA4]	34.4	2	3	3	7	Pf04379	490185	51641.3	0	0	133278	2.38498e+06	0	0	318000	67.84	28	2	2	2.73291	12	1	1									0	12	1	1	6.31787	18.4	2	2									0
B5F3R6	Uncharacterized Nudix hydrolase NudL OS=Salmonella agona (strain SL483) GN=nudL PE=3 SV=1 - [NUDL_SALA4]	34.38	3	4	4	5	Pf00293	695215	0	0	2.36248e+06	0	0	0	0	0	31.62	16.15	2	2									43.5767	29.69	3	3
P21622	Acetolactate synthase isozyme 3 small subunit OS=Salmonella typhimurium (strain LT2 / SGSC1412 / ATCC 700720) GN=ilvH PE=3 SV=2 - [ILVH_SALTY]	34.36	1	4	4	9	Pf01842; Pf10369; Pf13710	446529	0	0	439103	337204	0	0	0	917908	59.66	9.2	1	1									34.28	26.99	3	3	5.96196	28.22	3	3													3.82192
B5F1V1;P64105	3-hydroxydecanoyl-[acyl-carrier-protein] dehydratase OS=Salmonella agona (strain SL483) GN=fabA PE=3 SV=1 - [FABA_SALA4]	34.3	3	5	5	9	Pf07977	136067	215912	0	0	0	896126	129158	0	252145	28.59	8.72	1	1	7.83129	22.67	3	3													4.36032	11.63	2	2	2.50291	5.81	1	1					4.4667
P0A1F9;P0A1F8	Aspartate-semialdehyde dehydrogenase OS=Salmonella typhi GN=asd PE=3 SV=1 - [DHAS_SALTI]	34.24	1	7	7	13	Pf01118; Pf02774	1.03086e+06	236112	0	0	0	618994	0	137031	0	68.5267	16.85	3	4	6.83505	15.22	3	3													5.19883	13.86	3	3					46.39	10.87	3	3
Q8ZPL9	Adenosine deaminase OS=Salmonella typhimurium (strain LT2 / SGSC1412 / ATCC 700720) GN=add PE=3 SV=1 - [ADD_SALTY]	34.23	8	10	10	29	Pf00962	4.707e+06	0	0	1.06507e+07	0	0	0	110209	191034	138.883	17.12	6	7									343.792	34.23	10	16													73.1633	11.11	4	4	5.01563
B5F7S9;Q7CPL6	50S ribosomal protein L18 OS=Salmonella agona (strain SL483) GN=rplR PE=3 SV=1 - [RL18_SALA4]	34.19	1	3	3	56	Pf00861	1.90128e+07	2.33757e+07	614591	2.03174e+07	5.11781e+06	2.67206e+07	2.73803e+07	1.31765e+07	1.4862e+07	52.22	34.19	3	5	33.6237	34.19	3	11	2.93519	7.69	1	1	77.93	34.19	3	5	6.98366	34.19	3	3	17.1184	27.35	2	4	37.5843	34.19	3	14	148.936	34.19	3	8	9.46129
B5EZQ4;P60802	Erythronate-4-phosphate dehydrogenase OS=Salmonella agona (strain SL483) GN=pdxB PE=3 SV=1 - [PDXB_SALA4]	34.13	4	11	11	22	Pf00389; Pf02826; Pf11890	706759	179688	0	335771	256329	1.08506e+06	0	0	1.07753e+06	60.2493	14.81	5	5	8.86079	10.05	3	3					70.63	12.17	4	4	4.40838	6.61	2	2	2.0478	3.7	1	1									13.4536
Q8ZRE7;A9MX47	UPF0345 protein YaiE OS=Salmonella typhimurium (strain LT2 / SGSC1412 / ATCC 700720) GN=yaiE PE=3 SV=1 - [YAIE_SALTY]	34.04	6	3	3	13	Pf06865	0	634436	314194	0	122141	5.00277e+06	302867	173199	527907					4.34061	22.34	2	2	1.83834	10.64	1	1					0	10.64	1	1	1.76495	10.64	1	1	6.64391	34.04	3	3	80.62	22.34	2	2	5.35506
Q8ZLM3	Zn(II)-responsive transcriptional regulator OS=Salmonella typhimurium (strain LT2 / SGSC1412 / ATCC 700720) GN=zntR PE=4 SV=1 - [Q8ZLM3_SALTY]	34.04	1	5	5	6	Pf00376; Pf09278; Pf13411	0	0	0	0	937588	0	65721.7	0	624710																	1.70339	7.8	1	1					1.69097	6.38	1	1					2.12022
Q7CP69	Putative outer membrane protein OS=Salmonella typhimurium (strain LT2 / SGSC1412 / ATCC 700720) GN=yjjA PE=4 SV=1 - [Q7CP69_SALTY]	33.99	1	3	3	11	Pf10696	0	0	0	0	147680	4.15189e+06	0	0	545544																	4.32517	18.95	2	2	4.53351	26.8	2	5									4.30532
P37178	Phosphoenolpyruvate-protein phosphotransferase PtsP OS=Salmonella typhimurium (strain LT2 / SGSC1412 / ATCC 700720) GN=ptsP PE=3 SV=2 - [PT1P_SALTY]	33.96	1	19	19	31	Pf00391; Pf01590; Pf02896; Pf05524; Pf13185; Pf13492	615879	0	0	1.13524e+06	0	0	138780	0	256884	121.68	18.05	10	10									360.856	33.96	19	19									0	1.6	1	1					0
Q8ZN76	Putative glutaredoxin family protein OS=Salmonella typhimurium (strain LT2 / SGSC1412 / ATCC 700720) GN=yffB PE=4 SV=1 - [Q8ZN76_SALTY]	33.9	1	3	3	7	Pf03960	0	0	0	0	712334	279514	0	0	996004																	0	16.1	2	2	2.16053	17.8	1	1									3.72639
Q8ZP27	Hydrogenase-1 large subunit OS=Salmonella typhimurium (strain LT2 / SGSC1412 / ATCC 700720) GN=STM1787 PE=3 SV=1 - [Q8ZP27_SALTY]	33.84	1	14	16	33	Pf00374	0	574552	0	0	193926	1.63599e+06	0	0	3.00682e+06					13.9356	10.89	5	5									6.11178	9.05	5	5	14.2875	13.74	6	6									34.5037
P0A196;P0A195	UvrABC system protein A OS=Salmonella typhi GN=uvrA PE=3 SV=1 - [UVRA_SALTI]	33.79	1	25	25	48	Pf00005; Pf13304	2.5671e+06	186270	0	5.23078e+06	0	0	0	0	0	310.645	22.53	18	19	2.89306	1.49	1	1					479.601	31.24	23	28
P26397	CDP-glucose 4,6-dehydratase OS=Salmonella typhimurium (strain LT2 / SGSC1412 / ATCC 700720) GN=rfbG PE=1 SV=1 - [RFBG_SALTY]	33.7	1	11	11	33	Pf00148; Pf01073; Pf01370; Pf02719; Pf04321; Pf07993	444649	451535	0	813134	0	2.049e+06	163298	483906	103987	75.99	10.86	4	4	14.7097	16.16	5	5					160.437	24.51	8	9					11.8856	14.21	4	4	2.37047	3.06	1	1	211.04	27.3	9	9	1.8075
Q7CQP5	Putative cytoplasmic protein OS=Salmonella typhimurium (strain LT2 / SGSC1412 / ATCC 700720) GN=yeaC PE=4 SV=1 - [Q7CQP5_SALTY]	33.7	1	2	2	4	Pf07023	0	0	0	0	0	1.23667e+06	0	0	225437																					2.20043	13.04	1	1									4.06753
Q8ZL08	D-serine dehydratase OS=Salmonella typhimurium (strain LT2 / SGSC1412 / ATCC 700720) GN=dsdA PE=1 SV=1 - [SDHD_SALTY]	33.64	9	8	8	12	Pf00291	690456	266259	0	0	0	1.07782e+06	0	0	0	21.58	11.36	2	3	11.8285	12.27	4	4													11.7122	11.82	4	4									0
Q8ZLR6	Sigma cross-reacting protein 27A (SCRP-27A) OS=Salmonella typhimurium (strain LT2 / SGSC1412 / ATCC 700720) GN=yhbL PE=4 SV=1 - [Q8ZLR6_SALTY]	33.64	1	5	5	13	Pf01965	0	459433	0	0	0	7.96998e+06	167818	0	387067					9.69647	23.96	4	4													11.7333	19.35	3	4	5.04552	7.83	2	2					5.16056
Q8ZL22	Putative helix-turn-helix protein OS=Salmonella typhimurium (strain LT2 / SGSC1412 / ATCC 700720) GN=STM3778 PE=4 SV=1 - [Q8ZL22_SALTY]	33.64	1	4	4	4	Pf01381; Pf12844; Pf13560	0	0	0	0	347206	0	0	0	0																	4.36895	33.64	4	4
P0A2P9;P0A2P8	Catabolite repressor/activator OS=Salmonella typhi GN=cra PE=3 SV=1 - [CRA_SALTI]	33.53	1	9	9	28	Pf00356; Pf00532; Pf13377; Pf13407	4.66101e+06	0	0	7.52185e+06	81622.5	578542	0	83199.2	266984	203.013	28.74	8	10									252.802	24.55	7	12	1.77402	2.99	1	1	2.61548	4.79	1	1					20.11	3.59	1	1	1.89835
B4T9N8;P10372	1-(5-phosphoribosyl)-5-[(5-phosphoribosylamino)methylideneamino] imidazole-4-carboxamide isomerase OS=Salmonella heidelberg (strain SL476) GN=hisA PE=3 SV=1 - [HIS4_SALHS]	33.47	6	7	7	11	Pf00977	337110	39610.3	0	0	596229	0	0	0	1.08542e+06	42.81	15.92	3	3	0	6.12	1	1									8.99543	18.37	4	4													5.56799
B5EYW1;P37431	3-demethylubiquinone-9 3-methyltransferase OS=Salmonella agona (strain SL483) GN=ubiG PE=3 SV=1 - [UBIG_SALA4]	33.47	5	6	6	8	Pf00899; Pf01209; Pf02353; Pf05175; Pf05401; Pf06325; Pf08003; Pf08241; Pf08242; Pf12847; Pf13489; Pf13649; Pf13659; Pf13847	363327	0	0	0	227201	114863	0	0	507106	37.73	7.02	1	1													1.72944	2.89	1	1	2.45857	7.02	1	1									8.29631
H9L460	Catalase OS=Salmonella typhimurium (strain LT2 / SGSC1412 / ATCC 700720) GN=katE PE=3 SV=1 - [H9L460_SALTY]	33.47	1	19	19	40	Pf00199; Pf01965; Pf06628	0	1.99705e+06	0	0	146210	6.16722e+06	232673	0	266135					42.1506	20.13	14	17									0	1.47	1	1	31.6191	21.87	10	13	5.81869	3.47	2	2					10.3018
B5F911;P0A6B1	Acyl carrier protein OS=Salmonella agona (strain SL483) GN=acpP PE=3 SV=1 - [ACP_SALA4]	33.33	1	3	3	57	Pf00550	8.42058e+06	0	0	2.49938e+06	3.83996e+06	7.0598e+07	2.37134e+06	2.29912e+06	3.20062e+07	138.131	33.33	3	9									92.76	33.33	3	4	4.64845	33.33	3	4	34.2137	33.33	3	13	18.8954	33.33	3	9	100.24	33.33	2	5	19.5852
Q93CH6	HTH-type transcriptional regulator CueR OS=Salmonella typhimurium (strain LT2 / SGSC1412 / ATCC 700720) GN=cueR PE=3 SV=1 - [CUER_SALTY]	33.33	2	4	4	11	Pf00376; Pf09278; Pf13411	527426	0	0	114506	716258	0	0	434914	1.54222e+06	29.86	14.49	1	1									31.55	5.8	1	1	3.65695	18.84	3	3									20.72	6.52	1	1	6.09841
B5F7F8;P67038	Phenylalanine--tRNA ligase alpha subunit OS=Salmonella agona (strain SL483) GN=pheS PE=3 SV=1 - [SYFA_SALA4]	33.33	3	11	11	26	Pf01409; Pf02912	959957	3.09901e+06	0	348210	266589	3.02677e+06	62529	0	751876	33.43	11.93	3	4	2.69886	3.36	1	1					41.4311	15.6	6	6	10.1596	17.13	6	6	2.80283	3.06	1	1	1.84322	2.75	1	1					18.2741
Q8ZMF7	2-C-methyl-D-erythritol 2,4-cyclodiphosphate synthase OS=Salmonella typhimurium (strain LT2 / SGSC1412 / ATCC 700720) GN=ispF PE=1 SV=1 - [ISPF_SALTY]	33.33	1	3	3	3	Pf02542	0	67922.4	0	0	0	643316	0	0	0					2.19155	8.81	1	1													3.30248	24.53	2	2
Q8ZKV8	Ribokinase OS=Salmonella typhimurium (strain LT2 / SGSC1412 / ATCC 700720) GN=rbsK PE=3 SV=1 - [Q8ZKV8_SALTY]	33.33	1	7	7	12	Pf00294; Pf08543	0	338125	0	0	0	1.23427e+06	118471	0	390669					5.58343	6.15	2	2													6.48339	27.18	5	5	5.26959	6.15	2	2					2.39268
Q9L6Q3	Uroporphyrinogen-III synthase OS=Salmonella typhimurium (strain LT2 / SGSC1412 / ATCC 700720) GN=hemD PE=3 SV=1 - [HEM4_SALTY]	33.33	1	7	7	9	Pf02602	0	0	0	182993	0	0	0	0	261341													86.32	19.11	4	4																	8.63022
B4T5A5;O52714	DNA replication terminus site-binding protein OS=Salmonella newport (strain SL254) GN=tus PE=3 SV=1 - [TUS_SALNS]	33.33	9	9	9	13	Pf05472	0	0	0	324411	387345	0	0	0	619140													79.01	19.09	5	5	4.7511	8.09	2	2													6.0549
Q8ZNW8	Putative inner membrane protein OS=Salmonella typhimurium (strain LT2 / SGSC1412 / ATCC 700720) GN=yebE PE=4 SV=1 - [Q8ZNW8_SALTY]	33.33	1	6	6	8	Pf04391	0	0	0	0	302469	1.05421e+06	0	0	425033																	4.3178	15.98	3	3	3.20111	8.68	1	1									5.35149
P36638	Peptide transport system ATP-binding protein SapF OS=Salmonella typhimurium (strain LT2 / SGSC1412 / ATCC 700720) GN=sapF PE=3 SV=1 - [SAPF_SALTY]	33.21	1	8	8	11	Pf00005; Pf01935; Pf05729; Pf12846; Pf13304; Pf13555	641541	0	0	741855	0	1.29856e+06	0	0	0	56.79	18.28	4	4									59.96	27.61	6	6					2.29497	4.48	1	1
B5F3I5	tRNA (cmo5U34)-methyltransferase OS=Salmonella agona (strain SL483) GN=cmoA PE=3 SV=1 - [CMOA_SALA4]	33.2	5	6	6	11	Pf00891; Pf01170; Pf08241; Pf08242; Pf12847; Pf13649; Pf13659; Pf13847	499586	0	0	868617	0	0	0	0	0	50.7475	23.89	5	5									78.9845	33.2	6	6
D0ZV07;P0CL44	Oxygen-regulated invasion protein OrgA OS=Salmonella typhimurium (strain 14028s / SGSC 2262) GN=orgA PE=3 SV=1 - [ORGA_SALT1]	33.17	1	5	5	19	Pf09482	8.01253e+06	134515	0	1.26104e+07	0	347990	0	368906	0	88.03	26.13	4	6	2.68536	6.03	1	1					81.4233	33.17	5	9					1.96812	7.04	1	1					72.71	12.56	2	2
Q8ZPY3	Putative ABC transporter periplasmic binding protein OS=Salmonella typhimurium (strain LT2 / SGSC1412 / ATCC 700720) GN=STM1255 PE=4 SV=1 - [Q8ZPY3_SALTY]	33.09	1	12	12	16	Pf00496	0	83131.7	0	0	0	9.37528e+06	0	0	72329.2					2.42728	5.88	2	2													38.4754	31.07	11	11									3.70124
Q57JC8;P67735	Transcriptional regulator NanR OS=Salmonella choleraesuis (strain SC-B67) GN=nanR PE=3 SV=1 - [NANR_SALCH]	33.08	5	6	6	8	Pf00392; Pf07729; Pf13730	203832	0	0	350483	0	0	0	0	104858	41.9	9.89	2	2									60.4	21.29	4	4																	2.03573
P0A1Y5;P0A1Y4	NADH-quinone oxidoreductase subunit G OS=Salmonella typhi GN=nuoG PE=3 SV=2 - [NUOG_SALTI]	33.04	1	22	22	47	Pf00111; Pf00205; Pf00384; Pf01568; Pf04879; Pf10588; Pf13510	2.97812e+06	587401	0	819534	204969	3.62552e+06	0	102943	503004	167.76	19.71	12	12	34.6672	14.65	11	12					31.45	6.94	4	4	4.80974	1.65	2	2	28.2914	11.45	7	8					51.34	2.31	2	2	17.341
Q7CR45	Induced by phosphate starvation OS=Salmonella typhimurium (strain LT2 / SGSC1412 / ATCC 700720) GN=psiF PE=4 SV=1 - [Q7CR45_SALTY]	33.02	1	4	4	15	Pf07769	0	148171	0	0	568054	3.7112e+07	258420	0	2.32709e+06					1.88174	11.32	1	1									6.3559	32.08	3	4	16.8986	33.02	3	4	3.74547	13.21	1	1					12.1822
Q9L6M9	Putative carboxymethylenebutenolidase OS=Salmonella typhimurium (strain LT2 / SGSC1412 / ATCC 700720) GN=ysgA PE=3 SV=1 - [DLHH_SALTY]	32.96	2	5	5	8	Pf01738; Pf08840; Pf12695; Pf12697	2.58467e+06	0	0	0	0	3.28839e+06	0	0	211260	34.56	5.93	1	1																	15.6145	32.96	5	6									1.94452
Q8ZMI5	Putative hydrogenase expression/formation protein OS=Salmonella typhimurium (strain LT2 / SGSC1412 / ATCC 700720) GN=hypE PE=4 SV=1 - [Q8ZMI5_SALTY]	32.92	1	5	5	5	Pf00586; Pf02769	0	0	0	0	0	250883	0	0	1.17804e+07																					7.83341	19.25	3	3									0
Q8ZMX7	ATP-dependent RNA helicase OS=Salmonella typhimurium (strain LT2 / SGSC1412 / ATCC 700720) GN=srmB PE=3 SV=1 - [Q8ZMX7_SALTY]	32.88	1	11	11	20	Pf00270; Pf00271	0	634328	0	0	710566	0	0	0	1.98607e+06					13.1749	17.12	5	5									11.1131	14.41	5	5													22.0305
P22715	UDP-glucose 4-epimerase OS=Salmonella typhimurium (strain LT2 / SGSC1412 / ATCC 700720) GN=galE PE=3 SV=2 - [GALE_SALTY]	32.84	2	7	8	15	Pf00106; Pf01073; Pf01370; Pf02719; Pf03721; Pf04321; Pf05368; Pf07993; Pf08659; Pf13460; Pf13950	435910	749044	0	0	0	2.65083e+06	221673	248468	0	22.39	4.73	1	1	10.3655	13.91	4	4													10.9867	19.82	4	4	3.6326	10.95	3	3	82.28	10.65	3	3
H9L442	Periplasmic dipeptidase OS=Salmonella typhimurium (strain LT2 / SGSC1412 / ATCC 700720) GN=pdgL PE=4 SV=1 - [H9L442_SALTY]	32.81	1	5	5	12	Pf01427	0	702668	0	0	0	4.71879e+06	367903	0	187325					5.87086	13.28	2	2													16.9318	32.81	5	5	4.6113	17.19	3	3					4.22923
P0A2E7;P0A2E5	RNA polymerase sigma factor RpoS OS=Salmonella dublin GN=rpoS PE=3 SV=1 - [RPOS_SALDU]	32.73	1	7	7	13	Pf00140; Pf04539; Pf04542; Pf04545	785704	0	0	1.00559e+06	0	208611	0	0	0	145.93	28.48	6	6									113.95	24.24	6	6					2.42734	5.15	1	1
Q8ZMS6	Fels-2 prophage protein OS=Salmonella typhimurium (strain LT2 / SGSC1412 / ATCC 700720) GN=STM2727 PE=4 SV=1 - [Q8ZMS6_SALTY]	32.67	1	2	2	3	Pf06183	0	0	0	0	0	5.14766e+06	0	0	0									0	25.74	1	2									0	6.93	1	1
P26418	Flagellar motor switch protein FliM OS=Salmonella typhimurium (strain LT2 / SGSC1412 / ATCC 700720) GN=fliM PE=1 SV=1 - [FLIM_SALTY]	32.63	1	8	8	14	Pf01052; Pf02154	1.14675e+06	0	0	1.72181e+06	0	0	0	0	207980	66.46	17.96	5	5									128.386	26.05	7	8																	0
Q8ZPM0	Putative oxidoreductase OS=Salmonella typhimurium (strain LT2 / SGSC1412 / ATCC 700720) GN=ydgJ PE=4 SV=1 - [Q8ZPM0_SALTY]	32.61	1	10	10	16	Pf01118; Pf01408; Pf02894	0	186224	0	0	108738	825313	0	0	482077					7.29897	15.36	4	4									0	2.43	1	1	6.71519	14.02	3	3									12.4381
Q8ZRS6	UPF0231 protein YacL OS=Salmonella typhimurium (strain LT2 / SGSC1412 / ATCC 700720) GN=yacL PE=3 SV=1 - [YACL_SALTY]	32.5	1	1	1	1	Pf06062	0	0	0	0	0	0	0	0	0																					0	32.5	1	1
Q8ZPY8	Putative periplasmic protein OS=Salmonella typhimurium (strain LT2 / SGSC1412 / ATCC 700720) GN=STM1249 PE=1 SV=1 - [Q8ZPY8_SALTY]	32.46	1	3	3	13	Pf09864	0	948465	0	0	136320	1.87118e+07	393940	0	1.15388e+06					3.57257	10.53	1	1									2.75582	10.53	1	1	19.7389	32.46	3	5	5.02434	28.07	2	2					8.27648
Q8ZQT4	Putative periplasmic protein OS=Salmonella typhimurium (strain LT2 / SGSC1412 / ATCC 700720) GN=ybgF PE=4 SV=1 - [Q8ZQT4_SALTY]	32.44	1	6	6	9	Pf13174; Pf13432	0	175361	0	0	0	2.74093e+06	0	0	0					2.73698	3.44	1	1													29.0941	29.01	5	8
Q8ZQW9	Phosphoglucomutase OS=Salmonella typhimurium (strain LT2 / SGSC1412 / ATCC 700720) GN=pgm PE=1 SV=1 - [Q8ZQW9_SALTY]	32.42	1	13	13	30	Pf00408; Pf02878; Pf02879; Pf02880	0	940153	0	0	562161	4.9729e+06	350263	0	273619					23.1401	19.05	7	7									10.5124	15.38	6	7	19.2425	13.55	5	5	21.2358	17.95	6	9					4.52574
Q8ZK08	Probable transcriptional regulatory protein YeeN OS=Salmonella typhimurium (strain LT2 / SGSC1412 / ATCC 700720) GN=yeeN PE=3 SV=2 - [YEEN_SALTY]	32.35	3	4	4	5	Pf01709	979399	0	0	0	0	2.84332e+06	483114	0	0	65.0033	26.89	3	3																	1.97144	5.46	1	1	2.90214	9.66	1	1
Q7CP91	Peptidyl-prolyl cis-trans isomerase OS=Salmonella typhimurium (strain LT2 / SGSC1412 / ATCC 700720) GN=fklB PE=4 SV=1 - [Q7CP91_SALTY]	32.27	1	7	7	21	Pf00254; Pf01346	0	2.41906e+06	0	0	0	1.62918e+07	470571	0	486833					15.9025	25.45	5	7													20.8748	24.09	5	5	10.1446	22.73	4	4					6.19925
Q7CPZ7	Signal recognition particle protein OS=Salmonella typhimurium (strain LT2 / SGSC1412 / ATCC 700720) GN=ffh PE=3 SV=1 - [Q7CPZ7_SALTY]	32.23	1	13	13	26	Pf00448; Pf02881; Pf02978; Pf13500	0	453738	0	0	1.1875e+06	0	0	0	3.52511e+06					12.8526	13.02	5	5									9.75374	22.3	8	8													18.3432
B5F7T6;P66451	30S ribosomal protein S17 OS=Salmonella agona (strain SL483) GN=rpsQ PE=3 SV=1 - [RS17_SALA4]	32.14	1	2	2	52	Pf00366	1.42823e+07	839007	0	1.58537e+07	8.08321e+07	1.11966e+07	1.69506e+06	5.07041e+06	1.28318e+08	41.4279	32.14	2	5	0	22.62	1	2					58.68	32.14	2	5	15.2446	32.14	2	12	6.63252	32.14	2	2	3.72151	22.62	1	4	106.488	32.14	2	4	26.6089
Q7CPI0	Repressor for mtl OS=Salmonella typhimurium (strain LT2 / SGSC1412 / ATCC 700720) GN=mtlR PE=4 SV=1 - [Q7CPI0_SALTY]	32.14	1	2	2	3	Pf05068	0	1.3184e+06	0	0	0	33462.6	0	0	0					2.60553	6.63	1	1	0	25.51	1	1									0	25.51	1	1
P40783	Quinone oxidoreductase OS=Salmonella typhimurium (strain LT2 / SGSC1412 / ATCC 700720) GN=qor PE=3 SV=2 - [QOR_SALTY]	32.11	1	7	7	20	Pf00107; Pf08240; Pf13602	1.39749e+06	447913	0	0	0	1.33188e+06	172701	428525	0	54.62	10.09	2	3	4.12752	18.96	4	6													21.365	25.38	5	7	9.83114	10.7	3	3	31.05	3.67	1	1
Q8ZP20	Periplasmic trehalase OS=Salmonella typhimurium (strain LT2 / SGSC1412 / ATCC 700720) GN=treA PE=3 SV=1 - [TREA_SALTY]	32.11	10	14	14	35	Pf01204	0	304896	56451.9	0	0	1.62356e+07	99912.7	116096	277309					7.54933	13.86	5	5	1.94192	2.98	1	1									57.271	30	13	20	1.90611	1.75	1	1	40.68	4.21	2	2	2.01843
P0A1A9;P0A1B0	Exodeoxyribonuclease III OS=Salmonella typhimurium (strain LT2 / SGSC1412 / ATCC 700720) GN=xthA PE=3 SV=1 - [EX3_SALTY]	32.09	1	8	8	27	Pf03372; Pf14529	0	371273	0	122308	124068	590165	304328	766436	210285					12.6055	24.25	6	6					38.8	7.84	2	2	0	3.73	1	1	4.78614	5.97	1	1	16.2001	24.25	6	6	162.495	32.09	8	8	3.29381
B5F8U2;P32200	Acyl-[acyl-carrier-protein]--UDP-N-acetylglucosamine O-acyltransferase OS=Salmonella agona (strain SL483) GN=lpxA PE=3 SV=1 - [LPXA_SALA4]	32.06	6	7	7	23	Pf00132; Pf13720	410564	219805	0	806044	2.58152e+06	0	475749	734166	5.88302e+06	36.1389	10.31	3	3	5.66018	10.69	2	2					56.4677	17.18	4	4	10.7384	19.85	5	5					9.66254	21.76	4	4	41.66	3.05	1	1	7.71975
Q8ZKY8	Putative hydrolase of the HAD superfamily OS=Salmonella typhimurium (strain LT2 / SGSC1412 / ATCC 700720) GN=yidA PE=4 SV=1 - [Q8ZKY8_SALTY]	32.03	1	8	8	13	Pf00702; Pf05116; Pf08282; Pf13344	0	134418	0	0	0	1.84123e+06	115529	0	447736					4.07491	10.32	2	2													9.9772	18.86	4	4	4.74838	9.96	3	3					8.68427
P67271;P67270	UPF0135 protein YbgI OS=Salmonella typhi GN=ybgI PE=3 SV=1 - [YBGI_SALTI]	31.98	1	5	5	16	Pf01784	357562	678700	0	543883	0	1.83156e+06	153135	0	125946	51.8333	19.84	3	3	7.79544	12.96	2	2					116.17	31.98	5	5					13.6655	19.84	3	3	6.38918	11.34	2	2					1.8579
Q8ZN68	Putative arsenate reductase OS=Salmonella typhimurium (strain LT2 / SGSC1412 / ATCC 700720) GN=yfgD PE=4 SV=1 - [Q8ZN68_SALTY]	31.93	1	3	3	6	Pf03960	0	63262.2	0	0	277904	1.48079e+06	0	0	680875					0	5.88	1	1									2.24275	5.88	1	1	2.37559	25.21	2	2									1.63914
B5F3Y8;P0A1Y0	DNA mismatch repair protein MutS OS=Salmonella agona (strain SL483) GN=mutS PE=3 SV=1 - [MUTS_SALA4]	31.81	6	21	21	32	Pf00488; Pf01624; Pf05188; Pf05190; Pf05192	1.12183e+06	0	0	1.94362e+06	0	267824	0	0	0	173.438	15.56	10	10									353.378	30.41	20	21					2.8907	1.52	1	1
Q8ZPG0	Putative translation initiation inhibitor OS=Salmonella typhimurium (strain LT2 / SGSC1412 / ATCC 700720) GN=STM1549 PE=4 SV=1 - [Q8ZPG0_SALTY]	31.78	1	1	1	2	Pf01042	0	0	0	0	0	0	0	0	0					0	31.78	1	2
B5EZ40;P0A2P0	ATP-dependent RNA helicase RhlB OS=Salmonella agona (strain SL483) GN=rhlB PE=3 SV=1 - [RHLB_SALA4]	31.59	4	10	10	18	Pf00270; Pf00271	601005	68665.4	0	0	145156	0	0	0	1.23881e+06	50.0756	15.91	5	5	4.12055	6.65	2	2									1.6645	2.61	1	1													13.9206
Q8ZP08	Putative translation initiation inhibitor OS=Salmonella typhimurium (strain LT2 / SGSC1412 / ATCC 700720) GN=yoaB PE=1 SV=1 - [Q8ZP08_SALTY]	31.58	1	3	3	8	Pf01042	0	228073	0	0	0	3.76341e+06	727187	0	0					2.23985	21.93	2	2													8.58947	21.93	2	3	6.75491	21.93	2	3
Q8ZNZ7	Putative IclR family transcriptional repressor OS=Salmonella typhimurium (strain LT2 / SGSC1412 / ATCC 700720) GN=kdgR PE=4 SV=1 - [Q8ZNZ7_SALTY]	31.56	1	7	7	18	Pf01614; Pf09339	0	94854.6	0	0	243063	1.32073e+06	79357	0	369644					4.32725	11.03	2	2									3.94473	14.45	4	4	8.90125	14.83	3	5	1.64936	3.8	1	1					12.9552
Q8ZQF1	L-allo-threonine aldolase OS=Salmonella typhimurium (strain LT2 / SGSC1412 / ATCC 700720) GN=ltaA PE=4 SV=1 - [Q8ZQF1_SALTY]	31.53	1	7	7	11	Pf00155; Pf01053; Pf01212	0	294910	0	0	308991	0	0	0	364925					5.54687	8.41	2	2									6.42022	11.71	3	3					0	8.11	1	2					3.6735
P0A2H0;P0A2G9	Cobalt-precorrin-4 C(11)-methyltransferase OS=Salmonella typhi GN=cbiF PE=3 SV=1 - [CBIF_SALTI]	31.52	1	6	6	15	Pf00590	1.54038e+06	405656	0	582830	190395	0	0	0	753335	63.76	22.18	4	4	2.96548	6.61	1	1					62.8633	17.12	4	4	3.86087	14.4	3	3													8.68086
B4T945;Q8ZL96	Glycine--tRNA ligase beta subunit OS=Salmonella heidelberg (strain SL476) GN=glyS PE=3 SV=1 - [SYGB_SALHS]	31.49	9	15	15	27	Pf02092; Pf05746	3.39606e+06	453629	0	0	132793	2.52403e+07	0	0	276860	65.99	12.92	5	6	14.4166	13.21	7	7									2.51978	1.6	1	1	22.7428	18.14	9	9	0	1.89	1	1					2.83486
Q8ZRD2	Putative oxidoreductase / K + channel protein OS=Salmonella typhimurium (strain LT2 / SGSC1412 / ATCC 700720) GN=yajO PE=4 SV=1 - [Q8ZRD2_SALTY]	31.48	1	9	9	16	Pf00248	0	173776	0	0	338959	1.73982e+06	237982	0	636629					2.48506	4.01	1	1									7.90553	13.58	4	5	4.53279	6.48	2	2	3.07367	7.72	2	2					15.0723
Q8ZM45;Q5PMK9	dITP/XTP pyrophosphatase OS=Salmonella typhimurium (strain LT2 / SGSC1412 / ATCC 700720) GN=rdgB PE=3 SV=1 - [RDGB_SALTY]	31.47	2	4	4	20	Pf01725	0	75222.8	0	0	0	1.8433e+06	489958	1.3867e+06	183674					3.319	10.66	2	5													18.3099	31.47	4	5	12.3033	31.47	4	4	51.9187	24.37	3	3	2.4253
Q05601	Cobalt-precorrin-8X methylmutase OS=Salmonella typhimurium (strain LT2 / SGSC1412 / ATCC 700720) GN=cbiC PE=1 SV=1 - [CBIC_SALTY]	31.43	1	6	6	9	Pf02570	1.92258e+06	0	0	2.0544e+06	0	0	0	0	0	57.05	23.81	4	4									87.01	25.24	4	4																	0
B5EZ00;Q7CPE4	ATP synthase subunit b OS=Salmonella agona (strain SL483) GN=atpF PE=3 SV=1 - [ATPF_SALA4]	31.41	2	4	4	10	Pf00430; Pf03179	790450	442461	0	1.01352e+06	0	0	0	0	0	63.54	31.41	4	4	3.06562	16.03	2	2					103.53	31.41	4	4
P65398	Molybdopterin synthase catalytic subunit OS=Salmonella typhimurium (strain LT2 / SGSC1412 / ATCC 700720) GN=moaE PE=3 SV=1 - [MOAE_SALTY]	31.33	1	3	3	6	Pf02391	0	183883	0	0	156239	930029	0	0	243253					5.71688	18	2	2									2.36327	10	1	1	7.15488	23.33	2	2									1.74889
P74853	Secretion system apparatus protein SsaK OS=Salmonella typhimurium (strain LT2 / SGSC1412 / ATCC 700720) GN=ssaK PE=4 SV=2 - [SSAK_SALTY]	31.25	1	6	6	15		1.57396e+06	0	0	3.53076e+06	0	0	0	0	0	109.989	31.25	6	7									94.8559	31.25	6	8
Q8ZLS6	D-alanyl-D-alanine carboxypeptidase OS=Salmonella typhimurium (strain LT2 / SGSC1412 / ATCC 700720) GN=dacB PE=4 SV=1 - [Q8ZLS6_SALTY]	31.24	1	12	12	29	Pf02113; Pf13354	0	142730	0	0	1.37239e+06	0	0	0	1.7686e+06					2.47725	2.1	1	1									22.938	31.24	12	15													24.8191
P58683	Class B acid phosphatase OS=Salmonella typhimurium (strain LT2 / SGSC1412 / ATCC 700720) GN=aphA PE=1 SV=1 - [APHA_SALTY]	31.22	1	5	5	9	Pf00702; Pf03767; Pf12710	0	403585	0	0	0	8.91488e+06	370239	0	569978					6.08929	8.86	2	2													17.3341	31.22	5	5	3.03411	5.91	1	1					2.14624
P0A2L1;P0A2L2	UPF0047 protein YjbQ OS=Salmonella typhimurium (strain LT2 / SGSC1412 / ATCC 700720) GN=yjbQ PE=3 SV=1 - [YJBQ_SALTY]	31.16	1	4	4	8	Pf01894	0	343452	0	0	163883	0	0	78259.2	258543					7.39542	24.64	3	3									0	15.22	2	2									59.68	6.52	1	1	3.62756
Q7CQR0	Putative uncharacterized protein ycfF OS=Salmonella typhimurium (strain LT2 / SGSC1412 / ATCC 700720) GN=ycfF PE=4 SV=1 - [Q7CQR0_SALTY]	31.09	1	3	3	12	Pf01230; Pf11969	0	348679	0	0	536027	1.41423e+07	702051	0	3.68888e+06					5.89401	25.21	2	2									2.95475	25.21	2	2	15.7984	31.09	3	4	6.38988	25.21	2	2					4.65514
P25081	Mannose-6-phosphate isomerase OS=Salmonella typhimurium (strain LT2 / SGSC1412 / ATCC 700720) GN=manA PE=1 SV=2 - [MANA_SALTY]	30.95	1	8	8	16	Pf01238; Pf07883	0	295351	0	0	0	2.82608e+06	165281	476702	334119					7.36821	7.16	2	2													24.3345	27.88	7	8	4.01253	3.84	1	1	89.94	7.16	2	2	4.54561
B5F146;P67563	Serine--tRNA ligase OS=Salmonella agona (strain SL483) GN=serS PE=3 SV=1 - [SYS_SALA4]	30.93	5	10	10	28	Pf00587; Pf02403; Pf14197	227610	786743	0	72213.4	0	3.36802e+06	189114	257728	523869	71.24	9.3	3	3	21.513	23.26	7	8					20.16	3.49	1	1					13.6955	11.4	4	4	14.1829	11.63	4	4	113.1	18.37	6	6	5.60065
Q8ZNI1	Response regulator in two-component regulatory system with NarQ (Or NarX) OS=Salmonella typhimurium (strain LT2 / SGSC1412 / ATCC 700720) GN=narP PE=4 SV=1 - [Q8ZNI1_SALTY]	30.7	1	4	4	6	Pf00072; Pf00196; Pf04545; Pf08281; Pf13384; Pf13412	0	0	0	0	0	636902	1.24434e+06	0	0																					13.4887	30.7	4	4	0	12.56	1	1					2.0189
B5QUG9;Q7CPZ4	Protein GrpE OS=Salmonella enteritidis PT4 (strain P125109) GN=grpE PE=3 SV=1 - [GRPE_SALEP]	30.61	2	5	5	30	Pf01025; Pf10079	606380	741940	0	1.13389e+06	243003	4.78941e+07	909780	1.24614e+06	1.33003e+06	32.99	15.82	2	2	8.81075	14.8	3	4					85.4333	18.37	3	3	2.60066	17.86	3	3	32.8425	26.53	4	10	5.3452	11.22	2	2	134.576	26.53	4	4	6.56589
P66692;Q57K52	Ribose-5-phosphate isomerase A OS=Salmonella typhimurium (strain LT2 / SGSC1412 / ATCC 700720) GN=rpiA PE=3 SV=1 - [RPIA_SALTY]	30.59	2	6	6	24	Pf06026	0	1.77859e+06	0	0	145151	2.34187e+07	1.34386e+06	1.23301e+06	1.0943e+06					18.5288	26.94	5	6									3.33244	10.5	2	2	19.9898	23.29	4	6	13.9417	25.11	5	5	48.65	10.5	2	2	7.62141
Q7CPI4	Putative outer membrane lipoprotein OS=Salmonella typhimurium (strain LT2 / SGSC1412 / ATCC 700720) GN=yiaF PE=4 SV=1 - [Q7CPI4_SALTY]	30.51	1	6	6	15	Pf11254	0	394971	0	0	196378	1.10308e+06	0	0	414756					9.51401	21.61	4	5									1.88865	5.08	1	1	8.82967	11.02	2	3									11.7904
Q7CR25	Morphogene; putative regulator of murein genes (BolA family) OS=Salmonella typhimurium (strain LT2 / SGSC1412 / ATCC 700720) GN=bolA PE=3 SV=1 - [Q7CR25_SALTY]	30.48	1	2	2	3	Pf01722	0	37505.1	0	0	0	1.97635e+06	0	0	0					1.71958	15.24	1	1													8.12189	30.48	2	2
Q8ZN19	Pyridoxine 5'-phosphate synthase OS=Salmonella typhimurium (strain LT2 / SGSC1412 / ATCC 700720) GN=pdxJ PE=3 SV=2 - [PDXJ_SALTY]	30.45	3	5	5	12	Pf03740	949912	0	0	331563	0	4.11527e+06	137973	0	2.01824e+06	50.74	10.7	2	3									45.61	4.12	1	1					4.63848	6.17	1	1	5.88759	10.29	2	2					9.5749
P24517	DNA repair protein RadA OS=Salmonella typhimurium (strain LT2 / SGSC1412 / ATCC 700720) GN=radA PE=3 SV=3 - [RADA_SALTY]	30.43	1	9	9	17	Pf02689; Pf03796; Pf05362; Pf06745; Pf08423; Pf08477; Pf13481; Pf13541	670894	0	0	1.09375e+06	0	0	0	0	0	112.344	23.48	7	8									118.37	26.3	8	9
Q57S93;P66296	50S ribosomal protein L36 2 OS=Salmonella choleraesuis (strain SC-B67) GN=rpmJ2 PE=3 SV=1 - [RL362_SALCH]	30.43	1	2	2	3	Pf00444	462245	0	0	0	0	0	0	0	257173	29.12	30.43	2	2																													0
Q8ZQJ0	Putative lipoprotein OS=Salmonella typhimurium (strain LT2 / SGSC1412 / ATCC 700720) GN=ybjP PE=4 SV=1 - [Q8ZQJ0_SALTY]	30.41	1	3	3	7	Pf12883	0	0	0	0	0	1.47061e+06	0	0	371846																					10.6847	30.41	3	3									0
Q8ZKM9	Glycerol dehydrogenase, NAD OS=Salmonella typhimurium (strain LT2 / SGSC1412 / ATCC 700720) GN=gldA PE=3 SV=1 - [Q8ZKM9_SALTY]	30.25	1	6	6	11	Pf00465; Pf13685	0	0	0	0	0	3.66023e+06	162313	0	0																					25.9824	30.25	6	8	9.45527	10.9	3	3
Q9L9I4	Uroporphyrinogen decarboxylase OS=Salmonella typhimurium (strain LT2 / SGSC1412 / ATCC 700720) GN=hemE PE=3 SV=1 - [DCUP_SALTY]	30.23	10	7	7	13	Pf01208	2.181e+06	71118.2	0	649421	0	0	0	0	0	58.71	18.64	3	5	1.91636	5.08	1	1					45.77	22.03	6	7
Q8ZRB8	Peptidyl prolyl isomerase OS=Salmonella typhimurium (strain LT2 / SGSC1412 / ATCC 700720) GN=cypD PE=4 SV=1 - [Q8ZRB8_SALTY]	30.18	1	16	16	28	Pf00639; Pf09312; Pf13145; Pf13616; Pf13623; Pf13624	0	0	0	0	268102	2.33423e+06	0	0	366513																	17.775	13.32	8	8	25.531	14.29	7	7									26.7161
H9L451	Outer membrane protein assembly factor BamB OS=Salmonella typhimurium (strain LT2 / SGSC1412 / ATCC 700720) GN=bamB PE=3 SV=1 - [BAMB_SALTY]	30.1	1	8	8	36	Pf01011; Pf13360; Pf13570	0	122484	0	0	0	2.06161e+06	0	1.35612e+06	783307					6.45618	8.67	2	2													24.6473	17.6	5	7					125.96	24.49	7	7	17.3825
Q8ZKA2	23S rRNA (guanosine-2'-O-)-methyltransferase RlmB OS=Salmonella typhimurium (strain LT2 / SGSC1412 / ATCC 700720) GN=rlmB PE=3 SV=1 - [RLMB_SALTY]	30.04	1	6	6	10	Pf00588; Pf08032	0	0	0	0	254920	629314	0	0	1.26671e+06																	1.80563	8.64	2	2	3.28181	13.58	2	2									10.0187
Q5PEQ5;Q7CPV3	Transcriptional repressor RcnR OS=Salmonella paratyphi A (strain ATCC 9150 / SARB42) GN=rcnR PE=3 SV=1 - [RCNR_SALPA]	30	3	3	3	7	Pf02583	0	0	0	182282	398728	0	109965	0	856347													20.65	10	1	1	1.97565	30	3	3					1.9919	10	1	1					4.70028
P23924	Galactose/methyl galactoside import ATP-binding protein MglA OS=Salmonella typhimurium (strain LT2 / SGSC1412 / ATCC 700720) GN=mglA PE=1 SV=2 - [MGLA_SALTY]	29.84	1	13	13	27	Pf00005; Pf13304	1.25197e+06	18730.7	0	1.68175e+06	237204	3.13526e+06	0	0	199484	162.631	20.55	9	9	1.82202	2.37	1	1					278.235	27.27	11	11	2.94359	2.57	1	1	3.44736	3.56	1	3									5.13233
Q8ZLN1	Shikimate dehydrogenase OS=Salmonella typhimurium (strain LT2 / SGSC1412 / ATCC 700720) GN=aroE PE=3 SV=1 - [AROE_SALTY]	29.78	8	6	6	15	Pf01488; Pf08501; Pf14782	2.27298e+06	0	0	4.01225e+06	424008	0	0	223012	169954	107.49	24.26	5	6									91.2	26.47	5	5	1.98398	3.31	1	1									58.4709	9.56	2	2	2.57907
Q7CPM6	Putative LysR family transcriptional regulator OS=Salmonella typhimurium (strain LT2 / SGSC1412 / ATCC 700720) GN=yhcS PE=4 SV=1 - [Q7CPM6_SALTY]	29.77	1	8	8	19	Pf00126; Pf03466	0	0	0	0	1.58229e+06	0	0	0	3.00992e+06																	14.9651	27.18	7	8													24.9012
Q57HY8	Phosphate import ATP-binding protein PstB OS=Salmonella choleraesuis (strain SC-B67) GN=pstB PE=3 SV=1 - [PSTB_SALCH]	29.57	1	1	6	12	Pf00005; Pf03193; Pf13304; Pf13476; Pf13555	251975	0	0	943365	0	0	0	0	0	57.1879	23.35	4	6									47.72	22.18	5	6
B5EZS3;P0A1F2	Diaminopimelate epimerase OS=Salmonella agona (strain SL483) GN=dapF PE=1 SV=1 - [DAPF_SALA4]	29.56	1	5	5	11	Pf01678	898258	0	0	763618	0	0	0	0	189368	103.32	25.18	4	5									86.14	20.07	4	4																	7.14638
B5F0S3;P0A271	ATP-dependent protease subunit HslV OS=Salmonella agona (strain SL483) GN=hslV PE=3 SV=1 - [HSLV_SALA4]	29.55	2	3	3	18	Pf00227	4.87709e+06	328175	0	3.74981e+06	2.76569e+06	2.79003e+06	1.1186e+06	936848	1.46367e+06	71.8767	29.55	3	6	2.99357	6.25	1	1					64.91	18.18	2	2	2.9345	6.25	1	1	2.9317	6.25	1	1	6.68164	11.93	1	2	81.4133	17.61	2	3	4.65664
Q8ZQP4	Putative cardiolipin synthase YbhO OS=Salmonella typhimurium (strain LT2 / SGSC1412 / ATCC 700720) GN=ybhO PE=3 SV=1 - [YBHO_SALTY]	29.54	2	8	8	12	Pf00614; Pf11495; Pf13091	365190	0	0	1.07798e+06	0	1.9195e+06	0	0	0	24.5	15.01	4	4									82.3733	27.6	7	7					2.42471	3.15	1	1
P17127	Multiphosphoryl transfer protein OS=Salmonella typhimurium (strain LT2 / SGSC1412 / ATCC 700720) GN=fruB PE=2 SV=1 - [PTFAH_SALTY]	29.52	2	8	8	10	Pf00359; Pf00381	4.79439e+06	0	0	0	0	1.21882e+06	162709	97050.4	0	36.66	6.65	1	3																	19.8077	19.95	5	5	2.02837	3.99	1	1	31.76	2.39	1	1
P0A1B3	Arginine repressor OS=Salmonella typhimurium (strain LT2 / SGSC1412 / ATCC 700720) GN=argR PE=1 SV=1 - [ARGR_SALTY]	29.49	1	2	2	3	Pf01316; Pf02863	0	0	0	0	0	606957	0	0	0																					7.40484	29.49	2	3
B5F3J2;P66762	Crossover junction endodeoxyribonuclease RuvC OS=Salmonella agona (strain SL483) GN=ruvC PE=3 SV=1 - [RUVC_SALA4]	29.48	5	6	6	10	Pf02075; Pf07066	683540	0	0	934301	5.48316e+06	1.24056e+06	0	0	0	56.52	23.7	4	4									70.4633	24.28	4	4	0	6.94	1	1	0	6.94	1	1
A9MFF4	NH(3)-dependent NAD(+) synthetase OS=Salmonella arizonae (strain ATCC BAA-731 / CDC346-86 / RSK2980) GN=nadE PE=3 SV=1 - [NADE_SALAR]	29.45	1	2	8	9	Pf02540	0	0	0	0	0	0	0	529154	0	24.62	6.18	1	1																									163.13	23.27	7	8
B5F465;Q8ZK29	Probable cytosol aminopeptidase OS=Salmonella agona (strain SL483) GN=pepA PE=3 SV=1 - [AMPA_SALA4]	29.42	3	13	13	29	Pf00883; Pf02789	524746	763839	0	249463	254913	1.30521e+06	0	0	452291	95.9135	8.95	4	4	23.4033	17.3	8	8					69.75	2.19	1	1	3.70176	7.75	4	4	21.1743	17.89	7	7									7.9463
Q8ZM53	DNA-specific endonuclease I OS=Salmonella typhimurium (strain LT2 / SGSC1412 / ATCC 700720) GN=endA PE=4 SV=1 - [Q8ZM53_SALTY]	29.36	1	6	6	14	Pf04231	0	0	0	0	995365	0	0	0	2.08696e+06																	13.7112	20.85	4	7													18.031
Q7CPQ6	Putative periplasmic protein OS=Salmonella typhimurium (strain LT2 / SGSC1412 / ATCC 700720) GN=yraP PE=4 SV=1 - [Q7CPQ6_SALTY]	29.32	1	4	4	8	Pf04972	0	0	0	0	91051	2.39918e+06	0	0	363771																	2.46648	5.24	1	1	11.2619	29.32	4	4									6.58581
Q8ZMZ1	Gifsy-1 prophage protein OS=Salmonella typhimurium (strain LT2 / SGSC1412 / ATCC 700720) GN=STM2610 PE=1 SV=1 - [Q8ZMZ1_SALTY]	29.32	1	2	2	4	Pf04151	0	0	0	0	251866	1.20015e+07	0	0	833203																	2.54292	9.02	1	1	9.57327	29.32	2	2									3.94293
P0A1I9	Basal-body rod modification protein FlgD OS=Salmonella typhimurium (strain LT2 / SGSC1412 / ATCC 700720) GN=flgD PE=1 SV=1 - [FLGD_SALTY]	29.31	1	3	3	6	Pf03963; Pf10029; Pf13860; Pf13861	0	0	0	0	0	1.94632e+06	0	0	0																					10.6861	29.31	3	6
Q8ZNC8	Putative sugar nucleotide epimerase OS=Salmonella typhimurium (strain LT2 / SGSC1412 / ATCC 700720) GN=yfcH PE=4 SV=1 - [Q8ZNC8_SALTY]	29.29	1	7	7	12	Pf01370; Pf08338	0	0	0	0	462101	0	0	0	534511																	9.60032	29.29	7	8													7.51565
Q7CQU3	Anaerobic dimethyl sulfoxide reductase, subunit B OS=Salmonella typhimurium (strain LT2 / SGSC1412 / ATCC 700720) GN=dmsB PE=4 SV=1 - [Q7CQU3_SALTY]	29.27	2	5	5	17	Pf00037; Pf12837; Pf12838; Pf13187; Pf13237; Pf13247; Pf14697	0	412546	0	0	453846	4.14899e+06	436898	0	979792					3.0166	5.37	1	1									3.88407	15.12	3	3	7.31297	15.12	3	3	7.82283	20.98	4	4					9.01731
B5F008;Q8ZKT0	Protein FdhE OS=Salmonella agona (strain SL483) GN=fdhE PE=3 SV=1 - [FDHE_SALA4]	29.13	7	5	5	6	Pf04216	478296	29204.8	0	0	0	0	0	217747	0	57.2	13.27	2	2	0	3.88	1	1													4.44442	4.21	1	1					23.75	7.77	1	2
P0A1A6;P0A1A5	Branched-chain-amino-acid aminotransferase OS=Salmonella typhi GN=ilvE PE=3 SV=2 - [ILVE_SALTI]	29.13	1	6	6	15	Pf01063	987002	672032	0	0	0	8.60471e+06	185253	554032	413741	40.55	12.3	2	3	9.34589	16.18	3	3									2.14558	5.18	1	1	2.03684	2.27	1	1	3.57425	5.18	1	1	57.1941	13.59	3	3	4.24016
B5F7X8;Q8ZRT5	GMP reductase OS=Salmonella agona (strain SL483) GN=guaC PE=3 SV=1 - [GUAC_SALA4]	29.11	5	7	7	20	Pf00478	3.58463e+06	482189	0	0	536527	4.5096e+06	152413	0	1.46132e+06	31.04	17.29	3	4	8.16093	9.8	3	3									1.7541	7.49	3	4	2.75749	3.46	1	1	2.05873	3.46	1	1					12.1317
P26391	dTDP-glucose 4,6-dehydratase OS=Salmonella typhimurium (strain LT2 / SGSC1412 / ATCC 700720) GN=rfbB PE=1 SV=1 - [RMLB_SALTY]	29.09	1	7	7	13	Pf00106; Pf01073; Pf01370; Pf02719; Pf04321; Pf07993	4.76912e+06	0	0	292465	0	822590	0	0	396593	37.36	6.65	1	3									57.807	14.96	4	4					3.7654	4.16	1	1									7.40538
P63344;P63343	ATP-dependent zinc metalloprotease FtsH OS=Salmonella typhi GN=ftsH PE=3 SV=1 - [FTSH_SALTI]	29.04	1	14	14	35	Pf00004; Pf00006; Pf00158; Pf01078; Pf01434; Pf05496; Pf06068; Pf06480; Pf07724; Pf07728; Pf08298; Pf13191; Pf13401	783892	537483	0	720742	240722	537856	0	0	436348	86.225	16.3	8	10	16.2327	11.34	6	6					109.923	11.02	6	6	5.55865	8.7	5	5	9.21606	9.01	3	3									5.65877
P0A1Z1;P0A1Z0	Lysine decarboxylase, inducible OS=Salmonella typhi GN=cadA PE=3 SV=1 - [LDCI_SALTI]	28.99	1	16	16	38	Pf01276; Pf03709; Pf03711	843503	500769	0	1.38725e+06	8.17788e+06	986931	0	0	254890	73.7756	12.04	8	8	21.8104	13.45	7	9					82.2289	16.25	10	11	1.68164	0.98	1	2	11.1549	10.78	5	5									7.11395
Q8ZPD4	Putative NADP-dependent oxidoreductase OS=Salmonella typhimurium (strain LT2 / SGSC1412 / ATCC 700720) GN=yncB PE=4 SV=1 - [Q8ZPD4_SALTY]	28.93	1	6	6	10	Pf00107	0	630974	0	0	0	1.25474e+06	0	0	0					13.9021	23.03	5	6													12.4007	17.13	3	4
Q8ZLM9	Putative DNA topoisomerase OS=Salmonella typhimurium (strain LT2 / SGSC1412 / ATCC 700720) GN=yrdD PE=4 SV=1 - [Q8ZLM9_SALTY]	28.89	1	4	4	6	Pf01396	0	0	0	0	0	386063	514737	0	0																					3.75893	9.44	1	1	11.9392	28.89	4	5
Q8ZMY1	Gifsy-1 prophage protein OS=Salmonella typhimurium (strain LT2 / SGSC1412 / ATCC 700720) GN=STM2622 PE=4 SV=1 - [Q8ZMY1_SALTY]	28.87	2	3	3	5		0	0	0	0	92699.4	3.32628e+06	0	0	710287																	0	7.22	1	1	5.9304	21.65	2	3									0
Q7CPN8	Sugar specific PTS family enzyme IIA OS=Salmonella typhimurium (strain LT2 / SGSC1412 / ATCC 700720) GN=ptsN PE=4 SV=1 - [Q7CPN8_SALTY]	28.83	1	3	3	7	Pf00359	0	0	0	0	0	1.7162e+06	231592	0	693913																					6.14846	16.56	2	2	3.59667	6.75	1	1					3.25529
B5F1C0;Q8ZN40	Cysteine desulfurase OS=Salmonella agona (strain SL483) GN=iscS PE=3 SV=1 - [ISCS_SALA4]	28.71	5	8	8	14	Pf00155; Pf00266; Pf00282; Pf01053; Pf01212	465925	167185	0	0	0	639177	0	162277	349754	44.63	11.14	3	4	7.83937	11.63	3	3													2.48328	2.97	1	1					56.6114	5.2	2	2	6.11904
Q7CQY3	Transcriptional repressor of iron-responsive genes (Fur family) (Ferric uptake regulator) OS=Salmonella typhimurium (strain LT2 / SGSC1412 / ATCC 700720) GN=fur PE=4 SV=1 - [Q7CQY3_SALTY]	28.67	1	3	3	10	Pf01475	0	626997	0	0	782941	1.20036e+07	156834	0	2.13462e+06					3.34291	8.67	1	1									4.23495	16.67	2	2	7.06658	16.67	2	2	3.39332	8.67	1	1					9.70374
Q05590	Cobalt-precorrin-3B C(17)-methyltransferase OS=Salmonella typhimurium (strain LT2 / SGSC1412 / ATCC 700720) GN=cbiH PE=1 SV=1 - [CBIH_SALTY]	28.63	1	4	4	12	Pf00590	2.46938e+06	0	0	3.68687e+06	0	0	0	106125	267883	74.5267	28.63	4	6									119.28	13.28	3	4													40.93	3.73	1	1	2.77624
Q8ZRV2	Thiamine import ATP-binding protein ThiQ OS=Salmonella typhimurium (strain LT2 / SGSC1412 / ATCC 700720) GN=thiQ PE=1 SV=1 - [THIQ_SALTY]	28.51	4	3	3	3	Pf00005; Pf01926; Pf03193; Pf12846; Pf13207; Pf13304; Pf13555; Pf13558	0	0	0	581215	0	1.03691e+07	0	0	0													20.55	21.7	2	2					0	6.81	1	1
P64008	Deoxyuridine 5'-triphosphate nucleotidohydrolase OS=Salmonella typhimurium (strain LT2 / SGSC1412 / ATCC 700720) GN=dut PE=3 SV=1 - [DUT_SALTY]	28.48	1	3	3	7	Pf00692	0	220681	0	0	0	7.65681e+06	0	0	364125					3.07109	14.57	2	2													13.8466	21.85	2	3									2.45158
B5F3A7;Q7CP93	HTH-type transcriptional regulator UlaR OS=Salmonella agona (strain SL483) GN=ulaR PE=3 SV=1 - [ULAR_SALA4]	28.29	2	5	5	9	Pf00455; Pf08220	813053	0	0	1.1549e+06	0	0	0	0	137700	46.12	11.16	2	2									110.543	28.29	5	6																	1.83355
P65350;B5F1W0	Methylglyoxal synthase OS=Salmonella typhimurium (strain LT2 / SGSC1412 / ATCC 700720) GN=mgsA PE=3 SV=1 - [MGSA_SALTY]	28.29	1	3	3	8	Pf02142	0	0	0	0	128999	0	363723	411579	1.00356e+06																	0	9.87	1	1					2.49482	23.68	2	2	75.19	9.87	1	2	5.49048
Q8ZP91	NAD-dependent fermentative D-lactate dehydrogenase OS=Salmonella typhimurium (strain LT2 / SGSC1412 / ATCC 700720) GN=ldhA PE=3 SV=1 - [Q8ZP91_SALTY]	28.27	1	8	8	11	Pf00389; Pf00670; Pf02826	0	748905	0	0	0	1.77069e+06	173900	0	685225					12.2246	15.5	4	4													2.44218	2.43	1	1	4.01607	4.26	1	1					4.91146
Q7CP77	UPF0386 protein YjhX OS=Salmonella typhimurium (strain LT2 / SGSC1412 / ATCC 700720) GN=yjhX PE=3 SV=1 - [YJHX_SALTY]	28.24	1	2	2	2	Pf09857	0	0	0	0	0	0	0	0	117108																																	0
Q8ZNX4	Putative cytoplasmic protein OS=Salmonella typhimurium (strain LT2 / SGSC1412 / ATCC 700720) GN=STM1872 PE=4 SV=1 - [Q8ZNX4_SALTY]	28.21	1	1	1	1		0	0	0	0	501798	0	0	0	0																	0	28.21	1	1
Q8ZMM9	Putative inner membrane protein OS=Salmonella typhimurium (strain LT2 / SGSC1412 / ATCC 700720) GN=STM2779 PE=4 SV=1 - [Q8ZMM9_SALTY]	28.18	1	1	1	1		0	0	0	0	0	0	0	0	0																																	0
Q8ZKA4	Component of modulator for protease specific for FtsH phage lambda cII repressor OS=Salmonella typhimurium (strain LT2 / SGSC1412 / ATCC 700720) GN=hflK PE=4 SV=1 - [Q8ZKA4_SALTY]	28.16	1	9	9	14	Pf01145; Pf12221	0	293485	0	0	0	1.49174e+06	90097.8	0	0					12.9684	17.9	6	6													21.3447	15.04	5	7	3.09022	3.1	1	1
Q8ZPK6	ATP-dependent dethiobiotin synthetase BioD 2 OS=Salmonella typhimurium (strain LT2 / SGSC1412 / ATCC 700720) GN=bioD2 PE=3 SV=1 - [BIOD2_SALTY]	28.14	2	6	6	19	Pf01656; Pf13500	396031	0	0	458596	319279	0	152679	120289	865569	56.5	9.96	2	2									57.8967	22.51	5	5	7.36777	14.29	3	3					2.6259	5.19	1	1	70.02	9.96	2	2	12.6215
Q8ZM46	UPF0235 protein YggU OS=Salmonella typhimurium (strain LT2 / SGSC1412 / ATCC 700720) GN=yggU PE=3 SV=1 - [YGGU_SALTY]	28.13	1	3	3	5	Pf02594	0	0	0	0	295820	0	0	0	442715																	4.25657	20.83	2	2													8.29165
Q8ZPW2	Putative Ser protein kinase OS=Salmonella typhimurium (strain LT2 / SGSC1412 / ATCC 700720) GN=yeaG PE=4 SV=1 - [Q8ZPW2_SALTY]	28.11	1	16	16	25	Pf06798; Pf08298; Pf13191	0	742693	0	0	99915.2	2.2233e+06	0	0	452420					23.7606	17.55	9	9									1.92508	3.57	2	2	15.38	7.61	5	5									10.6405
B5FMX1;Q8ZNN4	Methionine--tRNA ligase OS=Salmonella dublin (strain CT_02021853) GN=metG PE=3 SV=1 - [SYM_SALDC]	28.06	9	14	14	25	Pf00133; Pf01406; Pf01588; Pf01921; Pf09334	403498	324274	0	415123	0	1.31745e+06	236561	0	0	46.33	7.09	3	4	15.2008	9.75	5	5					76.56	10.78	6	6					26.3145	14.77	7	8	1.72485	3.99	2	2
Q7CQ70	UPF0352 protein YejL OS=Salmonella typhimurium (strain LT2 / SGSC1412 / ATCC 700720) GN=yejL PE=3 SV=1 - [YEJL_SALTY]	28	1	2	2	4	Pf07208	0	0	0	0	653767	0	0	0	1.09978e+06																	5.41651	16	1	2													3.27528
Q8ZKE6	Putative regulator in phn operon OS=Salmonella typhimurium (strain LT2 / SGSC1412 / ATCC 700720) GN=phnO PE=4 SV=1 - [Q8ZKE6_SALTY]	27.92	1	1	1	2	Pf00583; Pf13508; Pf13527; Pf13673	0	0	0	0	0	0	0	0	0					0	27.92	1	2
B5F6T8;Q9ZF31	Translation initiation factor IF-2 OS=Salmonella agona (strain SL483) GN=infB PE=3 SV=1 - [IF2_SALA4]	27.91	7	17	17	48	Pf00009; Pf01926; Pf03144; Pf04760; Pf08364; Pf10662; Pf11987	7.13017e+06	1.2457e+06	0	0	509188	3.32227e+06	155863	102396	786684	151.647	12.56	7	11	36.5555	18.95	12	12									11.7164	5.27	4	5	25.8533	14.46	8	8	7.47025	3.48	3	3	83.658	3.36	3	3	14.7458
Q8ZN72	Outer membrane protein assembly factor BamC OS=Salmonella typhimurium (strain LT2 / SGSC1412 / ATCC 700720) GN=nlpB PE=3 SV=1 - [Q8ZN72_SALTY]	27.91	1	7	7	8	Pf06804	0	354414	0	0	0	2.14775e+06	0	0	200729					8.34762	15.41	4	4													9.84652	9.59	3	3									0
Q8ZP62	Phage shock protein OS=Salmonella typhimurium (strain LT2 / SGSC1412 / ATCC 700720) GN=pspE PE=4 SV=1 - [Q8ZP62_SALTY]	27.88	1	2	2	2	Pf00581	0	0	0	0	0	0	0	0	291329																																	2.10921
P0A211;P0A210	Protein FliZ OS=Salmonella typhi GN=fliZ PE=4 SV=1 - [FLIZ_SALTI]	27.87	1	5	5	12	Pf02899	0	0	0	329868	514075	0	0	118746	1.14819e+06													38.7	15.85	2	3	0	14.21	2	2									24.19	9.84	2	2	4.01544
Q7CQE2	Putative fumarylacetoacetate (FAA) hydrolase family protein OS=Salmonella typhimurium (strain LT2 / SGSC1412 / ATCC 700720) GN=ycgM PE=4 SV=1 - [Q7CQE2_SALTY]	27.85	1	3	3	5	Pf01557	0	306585	0	0	0	414508	0	0	0					3.36871	5.94	1	1													5.71084	21.92	2	4
B5EZH7	Undecaprenyl-phosphate 4-deoxy-4-formamido-L-arabinose transferase OS=Salmonella agona (strain SL483) GN=arnC PE=3 SV=1 - [ARNC_SALA4]	27.83	6	8	8	13	Pf00535	988546	0	0	3.19722e+06	0	0	0	0	0	106.576	11.01	4	4									152.545	27.83	8	9
Q8ZNG3	sn-glycerol-3-phosphate dehydrogenase (Anaerobic), K-small subunit OS=Salmonella typhimurium (strain LT2 / SGSC1412 / ATCC 700720) GN=glpC PE=4 SV=1 - [Q8ZNG3_SALTY]	27.78	1	11	11	16	Pf02754; Pf12838; Pf13183; Pf13187; Pf13237; Pf13534; Pf13746	0	0	0	0	130978	0	0	0	542201																	5.57016	11.87	5	5													21.6571
Q8ZLQ9	Putative cytoplasmic protein OS=Salmonella typhimurium (strain LT2 / SGSC1412 / ATCC 700720) GN=yhcH PE=4 SV=1 - [Q8ZLQ9_SALTY]	27.74	1	3	3	6	Pf04074; Pf07883	0	118702	0	0	0	412673	241513	0	0					2.84107	6.45	1	1													2.00285	21.29	2	4	0	10.97	1	1
Q8ZP52	Aconitate hydratase 1 OS=Salmonella typhimurium (strain LT2 / SGSC1412 / ATCC 700720) GN=acnA PE=4 SV=1 - [Q8ZP52_SALTY]	27.72	1	17	17	30	Pf00330; Pf00694	0	1.00671e+06	0	0	71174.9	3.0306e+06	0	0	223956					35.2843	16.84	11	14									0	0.9	1	1	37.6139	20.65	12	13									2.44624
Q7CQG2	Putative oxoacyl-(Acyl carrier protein) reductase OS=Salmonella typhimurium (strain LT2 / SGSC1412 / ATCC 700720) GN=yciK PE=1 SV=1 - [Q7CQG2_SALTY]	27.67	1	6	6	18	Pf00106; Pf01370; Pf08643; Pf08659; Pf13460; Pf13561	0	110906	0	0	2.11667e+06	0	365658	0	4.48717e+06					2.75154	4.35	1	1									12.7121	18.97	4	6					14.9566	23.72	5	5					16.4276
P65359	Septum site-determining protein MinC OS=Salmonella typhimurium (strain LT2 / SGSC1412 / ATCC 700720) GN=minC PE=1 SV=1 - [MINC_SALTY]	27.66	1	4	4	6	Pf03775; Pf05209	0	0	0	0	212643	728255	0	0	154767																	0	8.09	2	2	4.54478	22.55	3	3									0
Q5PKW4	Phosphate import ATP-binding protein PstB OS=Salmonella paratyphi A (strain ATCC 9150 / SARB42) GN=pstB PE=3 SV=1 - [PSTB_SALPA]	27.63	1	1	6	11	Pf00005; Pf03193; Pf13304	251975	0	0	943365	0	0	0	0	0	57.3579	21.4	4	5									47.72	22.18	5	6
P37426	Ribonucleoside-diphosphate reductase 1 subunit alpha OS=Salmonella typhimurium (strain LT2 / SGSC1412 / ATCC 700720) GN=nrdA PE=3 SV=1 - [RIR1_SALTY]	27.6	1	15	15	28	Pf00317; Pf02867; Pf03477	538184	364315	0	0	0	1.46369e+06	0	0	387586	47.0933	4.2	2	3	19.5547	12.75	7	7													25.231	13.27	7	7									16.2504
P0A1U5;P0A1U4	Uncharacterized protein YjaG OS=Salmonella typhi GN=yjaG PE=4 SV=1 - [YJAG_SALTI]	27.55	1	4	4	4	Pf04222	758007	0	0	0	359545	0	0	0	137667	34.45	16.84	2	2													0	5.1	1	1													1.84599
B5FLY4;Q05603	Nicotinate-nucleotide--dimethylbenzimidazole phosphoribosyltransferase OS=Salmonella dublin (strain CT_02021853) GN=cobT PE=3 SV=1 - [COBT_SALDC]	27.53	8	6	6	9	Pf02277	720389	189722	0	0	0	791705	103258	112569	73503.1	40.02	17.13	3	4	3.5334	3.37	1	1													4.43082	3.37	1	1	2.12127	2.81	1	1	47.06	4.21	1	1	1.60854
A9MFP1	tRNA dimethylallyltransferase OS=Salmonella arizonae (strain ATCC BAA-731 / CDC346-86 / RSK2980) GN=miaA PE=3 SV=1 - [MIAA_SALAR]	27.53	8	7	7	15	Pf01715; Pf13207	253330	0	0	462111	0	0	0	0	0	119.626	27.53	7	8									143.65	25.63	6	7
Q7CR92	Peptidyl-prolyl cis-trans isomerase OS=Salmonella typhimurium (strain LT2 / SGSC1412 / ATCC 700720) GN=slpA PE=4 SV=1 - [Q7CR92_SALTY]	27.52	1	2	2	5	Pf00254	0	53304.3	0	0	0	2.45379e+06	0	0	0					0	12.08	1	1													15.9217	27.52	2	4
Q5PMY3;P04042	Chemotaxis response regulator protein-glutamate methylesterase OS=Salmonella paratyphi A (strain ATCC 9150 / SARB42) GN=cheB PE=3 SV=1 - [CHEB_SALPA]	27.51	3	8	8	22	Pf00072; Pf01339	249293	461619	0	153339	328052	1.47357e+06	583540	528121	385082	42.59	4.3	1	1	9.31822	11.46	4	4					25.68	4.3	1	1	5.35954	6.88	2	2	4.172	4.3	1	1	12.8044	21.49	6	6	86.5816	12.03	3	4	3.50051
Q8ZRM2	Hydroxyacylglutathione hydrolase OS=Salmonella typhimurium (strain LT2 / SGSC1412 / ATCC 700720) GN=gloB PE=1 SV=1 - [GLO2_SALTY]	27.49	8	5	5	7	Pf00753; Pf12706	0	38280.5	0	0	0	1.29649e+06	365518	177393	265982					3.13487	7.97	1	1													2.30474	7.17	1	1	0	6.77	1	1	30.11	5.58	1	1	4.20795
B5EZV0	Probable ubiquinone biosynthesis protein UbiB OS=Salmonella agona (strain SL483) GN=ubiB PE=3 SV=1 - [UBIB_SALA4]	27.47	3	14	14	23	Pf00069; Pf03109	852260	0	0	2.1286e+06	0	0	0	0	0	139.11	18.32	10	10									178.258	23.81	12	13
Q8ZN59	Inosine-5'-monophosphate dehydrogenase OS=Salmonella typhimurium (strain LT2 / SGSC1412 / ATCC 700720) GN=guaB PE=3 SV=1 - [Q8ZN59_SALTY]	27.46	1	9	9	14	Pf00478; Pf00571	0	94194.5	0	0	171612	533644	275533	0	497531					3.27246	3.07	1	1									3.348	2.87	1	1	9.81466	13.11	3	4	9.93696	11.27	4	4					10.4513
Q8ZNX1	Similar Cu resistance protein CopC OS=Salmonella typhimurium (strain LT2 / SGSC1412 / ATCC 700720) GN=yobA PE=4 SV=1 - [Q8ZNX1_SALTY]	27.42	1	3	3	11	Pf04234	0	844102	678867	0	739141	3.2238e+07	0	0	4.2534e+06					0	23.39	2	2	2.0765	9.68	1	1					1.91742	9.68	1	1	12.5017	27.42	3	4									6.66427
P0A2H3	Sec-independent protein translocase protein TatA OS=Salmonella typhimurium (strain LT2 / SGSC1412 / ATCC 700720) GN=tatA PE=3 SV=1 - [TATA_SALTY]	27.38	1	2	2	2	Pf02416	0	0	0	0	0	0	0	0	582161																																	5.01025
P26401	Abequosyltransferase RfbV OS=Salmonella typhimurium (strain LT2 / SGSC1412 / ATCC 700720) GN=rfbV PE=1 SV=2 - [RFBV_SALTY]	27.33	1	8	8	17	Pf00535; Pf13641	1.01891e+06	0	0	1.45285e+06	0	361123	0	0	0	79.36	23.12	7	8									115.065	24.92	7	8					2.42603	2.7	1	1
P0A2N3	Virulence protein SpvD OS=Salmonella dublin GN=spvD PE=3 SV=1 - [SPVD_SALDU]	27.31	1	4	4	4	Pf05563	0	0	0	709771	0	0	0	0	0													51.1333	27.31	4	4
Q8ZQX1	Flavodoxin-1 OS=Salmonella typhimurium (strain LT2 / SGSC1412 / ATCC 700720) GN=fldA PE=1 SV=3 - [FLAV_SALTY]	27.27	1	3	3	3	Pf00258; Pf12641; Pf12682; Pf12724	682123	0	0	0	0	2.11372e+06	0	0	179406	33.78	10.8	1	1																	4.34961	10.8	1	1									3.04647
Q7CPP8	Putative RNA-binding protein OS=Salmonella typhimurium (strain LT2 / SGSC1412 / ATCC 700720) GN=yhbY PE=4 SV=1 - [Q7CPP8_SALTY]	27.27	1	3	3	13	Pf01985	0	316801	0	0	1.43185e+06	7.10525e+06	359330	0	4.42449e+06					4.8946	19.09	2	2									5.60445	27.27	3	4	6.28845	19.09	2	2	5.06853	19.09	2	2					6.23246
Q8ZNM7	NADH independent D-lactate dehydrogenase OS=Salmonella typhimurium (strain LT2 / SGSC1412 / ATCC 700720) GN=dld PE=4 SV=1 - [Q8ZNM7_SALTY]	27.26	1	13	13	26	Pf01565; Pf09330	0	121431	0	0	472486	0	0	0	610361					9.58738	6.25	4	4									4.75783	11.11	6	7													26.9196
O66041	UvrABC system protein C OS=Salmonella typhimurium (strain LT2 / SGSC1412 / ATCC 700720) GN=uvrC PE=3 SV=2 - [UVRC_SALTY]	27.21	12	13	13	28	Pf00633; Pf01541; Pf02151; Pf08459; Pf12826; Pf14520	607575	0	0	586865	200761	0	0	0	409667	81.66	16.89	7	7									243.008	22.95	12	14	4.59721	3.28	2	2													10.3704
Q5PNG3;P66974	tRNA (cytidine/uridine-2'-O-)-methyltransferase TrmJ OS=Salmonella paratyphi A (strain ATCC 9150 / SARB42) GN=trmJ PE=3 SV=1 - [TRMJ_SALPA]	27.16	2	5	5	14	Pf00588; Pf09936	165696	0	0	0	85120.3	0	0	165748	437562	24.67	13.58	3	3													2.64583	4.53	1	1									44.66	9.47	2	2	3.31926
P05989	Ketol-acid reductoisomerase OS=Salmonella typhimurium (strain LT2 / SGSC1412 / ATCC 700720) GN=ilvC PE=2 SV=4 - [ILVC_SALTY]	27.09	8	7	7	11	Pf01450; Pf02826; Pf07991	1.43303e+06	123245	0	305753	0	0	0	0	0	39.72	20.98	5	5	5.999	7.94	2	2					56.21	10.39	3	4
P64413	Nickel-responsive regulator OS=Salmonella typhimurium (strain LT2 / SGSC1412 / ATCC 700720) GN=nikR PE=3 SV=1 - [NIKR_SALTY]	27.07	1	2	2	11	Pf08753	0	0	0	0	871056	169774	0	0	1.3782e+06																	0	27.07	2	4	4.71053	14.29	1	2									4.97131
Q8ZRQ9	7, 8-dihydro-6-hydroxymethylpterin-pyrophosphokinase, PPPK OS=Salmonella typhimurium (strain LT2 / SGSC1412 / ATCC 700720) GN=folK PE=4 SV=1 - [Q8ZRQ9_SALTY]	27.04	1	2	2	2	Pf01288	0	0	0	0	0	381225	0	0	0																					2.64002	21.38	1	1									0
Q8ZPX0	Putative cytoplasmic protein OS=Salmonella typhimurium (strain LT2 / SGSC1412 / ATCC 700720) GN=yeaO PE=4 SV=1 - [Q8ZPX0_SALTY]	26.96	1	3	3	3	Pf04343	0	0	0	0	0	0	0	0	725067																																	4.7576
B5EZX4;P0A2N8	Der GTPase-activating protein YihI OS=Salmonella agona (strain SL483) GN=yihI PE=3 SV=1 - [YIHI_SALA4]	26.9	2	5	5	6	Pf04220	931385	0	0	0	567487	2.83806e+06	117049	0	0	35.5	10.53	1	1													1.98352	4.68	1	1	8.97016	16.37	2	2	4.76319	5.85	2	2
B5EZC3;Q8ZQX5	Glutamine--tRNA ligase OS=Salmonella agona (strain SL483) GN=glnS PE=3 SV=1 - [SYQ_SALA4]	26.85	7	10	10	12	Pf00749; Pf03950	1.08097e+06	191991	0	335439	0	840096	0	0	0	43.15	3.42	1	1	5.55813	4.14	2	2					37.4315	11.71	5	5					6.10203	9.55	3	4
Q1G0K7	Gifsy-2 prophage protein OS=Salmonella typhimurium (strain LT2 / SGSC1412 / ATCC 700720) GN=STM1024 PE=4 SV=1 - [Q1G0K7_SALTY]	26.83	1	1	1	1		0	22972	0	0	0	0	0	0	0					0	26.83	1	1
Q8ZK03	Putative inner membrane or exported OS=Salmonella typhimurium (strain LT2 / SGSC1412 / ATCC 700720) GN=STM4505 PE=4 SV=1 - [Q8ZK03_SALTY]	26.8	1	4	4	4	Pf03625	0	0	0	0	87339.4	0	0	0	193847																	5.38778	20.26	3	3													2.97274
Q8ZPZ3	Putative MutT-like protein OS=Salmonella typhimurium (strain LT2 / SGSC1412 / ATCC 700720) GN=ymfB PE=3 SV=1 - [Q8ZPZ3_SALTY]	26.8	1	3	3	3	Pf00293	0	0	0	0	0	97005.7	0	0	82960.3																					7.61027	20.92	2	2									2.07425
Q8ZK34	Carbamate kinase OS=Salmonella typhimurium (strain LT2 / SGSC1412 / ATCC 700720) GN=STM4466 PE=3 SV=1 - [Q8ZK34_SALTY]	26.77	1	8	8	21	Pf00696	0	405118	0	0	3.01926e+06	2.3519e+06	216487	0	2.53065e+06					3.44759	4.19	1	1									12.2195	22.9	7	7	9.70892	10	2	3	3.19095	3.87	1	1					15.851
Q8ZKS8	Formate dehydrogenase OS=Salmonella typhimurium (strain LT2 / SGSC1412 / ATCC 700720) GN=fdoG PE=4 SV=3 - [Q8ZKS8_SALTY]	26.77	1	16	19	35	Pf00384; Pf01568; Pf04879	0	215001	0	0	314733	522218	0	0	1.00384e+06					10.7047	5.91	4	4									13.4157	12.11	9	10	6.69848	5.31	3	3									25.754
Q8ZRF0	Pyrroline-5-carboxylate reductase OS=Salmonella typhimurium (strain LT2 / SGSC1412 / ATCC 700720) GN=proC PE=3 SV=1 - [Q8ZRF0_SALTY]	26.77	1	5	5	13	Pf03446; Pf03807; Pf14748	0	1.01243e+06	0	0	0	3.84895e+06	365286	0	327162					11.8027	9.67	2	3													21.3795	22.68	4	6	6.10168	9.67	2	2					5.06058
Q5PDP5;P10368	Histidine biosynthesis bifunctional protein HisB OS=Salmonella paratyphi A (strain ATCC 9150 / SARB42) GN=hisB PE=3 SV=1 - [HIS7_SALPA]	26.76	2	8	8	19	Pf00475; Pf00702; Pf08645; Pf13242; Pf13419	187224	43543.8	0	0	761060	0	0	0	1.8632e+06	41.24	4.51	1	1	0	3.66	1	1									10.3077	22.25	7	9													14.2694
Q8ZK89	Ascorbate-specific phosphotransferase enzyme IIB component OS=Salmonella typhimurium (strain LT2 / SGSC1412 / ATCC 700720) GN=ulaB PE=3 SV=1 - [ULAB_SALTY]	26.73	1	2	2	2	Pf02302	0	0	0	0	0	0	0	0	232962																																	3.60948
Q8ZL84	IclR family transcriptional repressor OS=Salmonella typhimurium (strain LT2 / SGSC1412 / ATCC 700720) GN=yiaJ PE=4 SV=1 - [Q8ZL84_SALTY]	26.69	1	5	5	8	Pf01614; Pf09339; Pf12802	0	0	0	0	267996	0	0	0	1.3279e+06																	2.58649	8.65	2	2													11.2375
B5EZX3;P64068	Probable GTP-binding protein EngB OS=Salmonella agona (strain SL483) GN=engB PE=3 SV=1 - [ENGB_SALA4]	26.67	4	4	4	9	Pf01926; Pf02421; Pf03193	313636	0	0	347069	0	0	158005	116925	1.06613e+06	56.68	11.43	2	2									67.39	11.43	2	2									3.21825	6.19	1	1	36.64	6.19	1	1	2.1374
P15434	Phenylalanine--tRNA ligase beta subunit OS=Salmonella typhimurium (strain LT2 / SGSC1412 / ATCC 700720) GN=pheT PE=3 SV=3 - [SYFB_SALTY]	26.67	4	14	14	23	Pf01588; Pf03147; Pf03483; Pf03484	1.33864e+06	351858	0	0	0	851391	0	0	311781	47.7633	8.3	3	4	14.9318	6.29	5	5													15.5695	11.07	5	5									11.1456
Q7CPV8	Putative lipoprotein OS=Salmonella typhimurium (strain LT2 / SGSC1412 / ATCC 700720) GN=ygdI PE=1 SV=1 - [Q7CPV8_SALTY]	26.67	1	1	1	14	Pf06004	0	1.26233e+06	0	0	601252	1.98378e+07	703508	0	1.91568e+07					2.46626	26.67	1	1									5.13499	26.67	1	2	6.6473	26.67	1	3	0	26.67	1	1					6.81229
Q8ZPQ7	Putative cytoplasmic protein OS=Salmonella typhimurium (strain LT2 / SGSC1412 / ATCC 700720) GN=ydiH PE=4 SV=1 - [Q8ZPQ7_SALTY]	26.67	1	3	3	6		0	0	0	0	637005	0	388086	0	1.06778e+06																	6.02888	26.67	3	3					2.42915	10.67	1	1					1.8705
P26402	Protein RfbU OS=Salmonella typhimurium (strain LT2 / SGSC1412 / ATCC 700720) GN=rfbU PE=3 SV=1 - [RFBU_SALTY]	26.63	1	8	8	13	Pf00534; Pf13439; Pf13524; Pf13692	464109	0	0	924014	0	0	0	0	0	86.6251	19.55	6	6									54.9554	21.81	7	7
Q9L645	Anaerobic ribonucleoside-triphosphate reductase-activating protein OS=Salmonella typhimurium (strain LT2 / SGSC1412 / ATCC 700720) GN=nrdG PE=3 SV=2 - [NRDG_SALTY]	26.62	1	4	4	6	Pf04055; Pf13353; Pf13394	0	0	0	0	309422	0	0	0	730248																	2.56715	11.69	2	2													9.91281
Q8ZR22	Periplasmic disulfide isomerase, thiol-disulphide oxidase OS=Salmonella typhimurium (strain LT2 / SGSC1412 / ATCC 700720) GN=dsbG PE=4 SV=1 - [Q8ZR22_SALTY]	26.61	1	4	4	7	Pf13098; Pf13462	0	614141	0	0	0	1.92392e+06	0	0	380004					10.2602	22.18	3	3													6.68062	20.56	3	3									0
Q8ZRM3	Putative methyltransferase in menaquinone/biotin biosynthesis OS=Salmonella typhimurium (strain LT2 / SGSC1412 / ATCC 700720) GN=yafE PE=4 SV=1 - [Q8ZRM3_SALTY]	26.56	1	5	5	5	Pf01209; Pf02390; Pf03141; Pf05148; Pf05175; Pf08003; Pf08241; Pf08242; Pf12847; Pf13489; Pf13649; Pf13659; Pf13847	0	0	0	0	0	0	375757	0	874086																									0	9.77	1	1					7.12505
Q8ZKB5	Outer membrane lipoprotein OS=Salmonella typhimurium (strain LT2 / SGSC1412 / ATCC 700720) GN=blc PE=4 SV=1 - [Q8ZKB5_SALTY]	26.55	1	5	5	9	Pf00061; Pf08212	0	0	0	0	198824	0	56287.3	0	421810																	6.81572	16.38	3	3					0	5.08	1	1					10.9517
Q8ZPV9	Putative enzyme related to aldose 1-epimerase OS=Salmonella typhimurium (strain LT2 / SGSC1412 / ATCC 700720) GN=yeaD PE=1 SV=1 - [Q8ZPV9_SALTY]	26.53	1	5	5	16	Pf01263	0	801717	0	0	0	7.65077e+06	601152	0	1.48181e+06					13.3322	20.41	4	6													22.2302	26.53	5	7	3.29558	5.44	1	1					0
P0A1J7	Flagella synthesis protein FlgN OS=Salmonella typhimurium (strain LT2 / SGSC1412 / ATCC 700720) GN=flgN PE=3 SV=1 - [FLGN_SALTY]	26.43	1	3	3	4	Pf05130	0	0	0	0	0	537134	0	0	217466																					6.23793	21.43	2	2									1.78324
B5EY10;P0A803	DNA-directed RNA polymerase subunit omega OS=Salmonella agona (strain SL483) GN=rpoZ PE=3 SV=1 - [RPOZ_SALA4]	26.37	1	2	2	8	Pf01192	160930	0	0	92432	0	4.04959e+06	227548	117825	348661	39.86	16.48	1	1									20.44	9.89	1	1					4.2656	16.48	1	1	5.98097	26.37	2	2	55.35	16.48	1	1	4.37339
Q8ZM42	Putative periplasmic protein OS=Salmonella typhimurium (strain LT2 / SGSC1412 / ATCC 700720) GN=yggN PE=4 SV=1 - [Q8ZM42_SALTY]	26.36	1	5	5	14	Pf11101	0	0	0	0	664866	2.15733e+06	0	0	1.25903e+06																	8.01536	21.76	4	5	8.12282	17.15	3	4									11.5361
Q7CQ73	Putative cytoplasmic protein OS=Salmonella typhimurium (strain LT2 / SGSC1412 / ATCC 700720) GN=yejG PE=4 SV=1 - [Q7CQ73_SALTY]	26.32	1	2	2	2	Pf06952; Pf13989	0	0	0	0	0	0	0	0	206774																																	0
P26472	Lipopolysaccharide core heptose(II) kinase RfaY OS=Salmonella typhimurium (strain LT2 / SGSC1412 / ATCC 700720) GN=rfaY PE=3 SV=2 - [RFAY_SALTY]	26.29	1	6	6	14	Pf06176	1.70238e+06	6.62244e+06	0	1.50431e+06	0	0	0	0	0	77.98	23.28	5	5	2.42777	7.33	2	2					62.87	26.29	6	6					0	4.74	1	1
Q9KIB9	Secreted effector protein SifB OS=Salmonella typhimurium (strain LT2 / SGSC1412 / ATCC 700720) GN=sifB PE=3 SV=1 - [SIFB_SALTY]	26.27	1	8	8	14	Pf06767	301544	0	0	880269	0	0	0	0	0	53.83	22.47	7	7									92.053	23.73	7	7
P26470	Lipopolysaccharide 1,2-N-acetylglucosaminetransferase OS=Salmonella typhimurium (strain LT2 / SGSC1412 / ATCC 700720) GN=waaK PE=3 SV=1 - [WAAK_SALTY]	26.25	1	9	9	21	Pf00534; Pf07801; Pf13524; Pf13692	3.76818e+06	0	0	4.63254e+06	471915	0	0	0	463475	82.5992	15.22	6	7									84.2425	19.95	6	6	4.21395	9.71	3	3													7.31377
A9MJC8	Nucleoside triphosphatase NudI OS=Salmonella arizonae (strain ATCC BAA-731 / CDC346-86 / RSK2980) GN=nudI PE=3 SV=2 - [NUDI_SALAR]	26.24	7	2	2	3	Pf00293	954837	0	0	345580	0	0	0	0	0	21.28	12.77	1	2									44.68	13.48	1	1
P26319	Fimbriae Z protein OS=Salmonella typhimurium (strain LT2 / SGSC1412 / ATCC 700720) GN=fimZ PE=3 SV=1 - [FIMZ_SALTY]	26.19	1	6	6	12	Pf00072; Pf00196; Pf08281	2.06168e+06	0	0	2.85258e+06	0	0	0	0	0	145.284	26.19	6	6									130.597	26.19	6	6
Q8ZM22	Putative methyl-accepting chemotaxis protein OS=Salmonella typhimurium (strain LT2 / SGSC1412 / ATCC 700720) GN=STM3138 PE=4 SV=1 - [Q8ZM22_SALTY]	26.14	1	7	7	16	Pf00015; Pf04582; Pf13682	0	190873	0	0	262294	2.5239e+06	0	0	494087					7.96932	10.51	3	3									10.6018	17.9	5	5	10.3976	7.95	2	3									8.48769
Q858G5	10 OS=Salmonella phage epsilon15 PE=4 SV=1 - [Q858G5_BPE15]	26.13	1	1	1	2		0	0	0	0	0	0	118384	0	0																									0	26.13	1	2
P37588	Flagellar biosynthetic protein FliV OS=Salmonella muenchen GN=fliV PE=1 SV=1 - [FLIV_SALMU]	26.01	1	1	4	11		2.30497e+06	0	0	4.83028e+06	0	0	0	0	0	68.83	26.01	4	5									178.26	26.01	4	6
Q8ZP51	Ribosomal large subunit pseudouridine synthase B OS=Salmonella typhimurium (strain LT2 / SGSC1412 / ATCC 700720) GN=rluB PE=3 SV=1 - [RLUB_SALTY]	25.77	2	5	5	5	Pf00849; Pf01479	456517	0	0	0	0	0	0	0	145287	29.4	13.4	2	2																													3.59689
Q7CPP5	Putative BolA family transcriptional regulator OS=Salmonella typhimurium (strain LT2 / SGSC1412 / ATCC 700720) GN=yrbA PE=3 SV=1 - [Q7CPP5_SALTY]	25.77	1	2	2	2	Pf01722; Pf11472	0	0	0	0	0	3.29705e+06	0	0	0																					5.16615	25.77	2	2
Q7CPR3	Putative inner membrane protein OS=Salmonella typhimurium (strain LT2 / SGSC1412 / ATCC 700720) GN=yqjD PE=4 SV=1 - [Q7CPR3_SALTY]	25.74	1	2	2	7	Pf05957	0	184371	0	0	4.06985e+06	2.03917e+06	505196	0	1.04058e+07					3.30254	15.84	1	1									5.17301	25.74	2	2	3.69366	15.84	1	1	3.81961	15.84	1	1					6.42166
Q7CPU9;B5F5I6	Cell division protein ZapA OS=Salmonella typhimurium (strain LT2 / SGSC1412 / ATCC 700720) GN=zapA PE=3 SV=1 - [ZAPA_SALTY]	25.69	2	2	2	7	Pf05164	0	202998	0	0	408058	0	0	136764	468357					2.90789	13.76	1	1									5.94049	25.69	2	2									50.62	25.69	2	2	5.47958
Q06995	Lipopolysaccharide core heptose(I) kinase RfaP OS=Salmonella typhimurium (strain LT2 / SGSC1412 / ATCC 700720) GN=rfaP PE=3 SV=2 - [RFAP_SALTY]	25.66	1	7	7	15	Pf06293	2.22418e+06	0	0	2.89965e+06	141455	0	0	0	141597	54.84	19.25	6	6									104.022	22.64	6	6	1.84769	6.04	2	2													1.89506
Q8ZJX0	Putative cytoplasmic protein OS=Salmonella typhimurium (strain LT2 / SGSC1412 / ATCC 700720) GN=STM4549 PE=4 SV=1 - [Q8ZJX0_SALTY]	25.66	1	4	4	11	Pf04073	0	0	0	0	1.03157e+06	0	0	0	1.96732e+06																	4.56447	25.66	4	6													7.72228
Q8ZKL1	Ribosomal large subunit pseudouridine synthase F OS=Salmonella typhimurium (strain LT2 / SGSC1412 / ATCC 700720) GN=rluF PE=3 SV=1 - [RLUF_SALTY]	25.61	2	6	6	9	Pf00849; Pf01479	0	120785	0	0	110851	0	0	123303	301586					2.03608	5.19	1	1									2.28762	4.84	1	1									45.76	7.96	2	2	8.50211
Q7CQF5	Putative cytoplasmic protein OS=Salmonella typhimurium (strain LT2 / SGSC1412 / ATCC 700720) GN=yciI PE=4 SV=1 - [Q7CQF5_SALTY]	25.51	1	2	2	4	Pf03795	0	327124	0	0	0	5.0131e+06	0	0	522939					3.57074	16.33	1	1													8.28556	25.51	2	2									2.54156
P66030;Q57NU9	GTP cyclohydrolase-2 OS=Salmonella typhimurium (strain LT2 / SGSC1412 / ATCC 700720) GN=ribA PE=3 SV=1 - [RIBA_SALTY]	25.51	1	4	4	8	Pf00925	0	0	0	0	194862	1.20223e+06	113197	158861	132992																	1.71765	3.57	1	1	4.85366	16.84	2	2	4.56079	9.18	2	2	38.64	9.18	2	2	2.11748
B5F6U7;Q8ZLS7	Ribosomal RNA large subunit methyltransferase E OS=Salmonella agona (strain SL483) GN=rlmE PE=3 SV=1 - [RLME_SALA4]	25.48	5	5	5	16	Pf01728; Pf12847; Pf13659	869977	0	0	1.41022e+06	1.37426e+06	0	146016	294297	1.75979e+06	52.7333	17.79	3	3									33.42	15.87	3	3	6.63885	13.46	3	4					2.96021	5.77	1	1	46.12	10.1	2	2	3.89104
Q8ZQL2	Putative glutathione S-transferase OS=Salmonella typhimurium (strain LT2 / SGSC1412 / ATCC 700720) GN=yliJ PE=4 SV=1 - [Q8ZQL2_SALTY]	25.48	1	4	4	6	Pf00043; Pf02798; Pf09635; Pf13409; Pf13410; Pf13417	0	0	0	0	0	1.1389e+06	230510	0	121138																					3.82191	14.9	2	2	6.28478	15.87	3	3					1.61697
Q8ZMB3	Prepilin peptidase dependent protein C OS=Salmonella typhimurium (strain LT2 / SGSC1412 / ATCC 700720) GN=ppdC PE=4 SV=1 - [Q8ZMB3_SALTY]	25.47	1	1	1	1	Pf12528	0	223498	0	0	0	0	0	0	0					0	25.47	1	1
Q8ZRS0	Carbonic anhydrase OS=Salmonella typhimurium (strain LT2 / SGSC1412 / ATCC 700720) GN=yadF PE=1 SV=1 - [Q8ZRS0_SALTY]	25.45	1	4	4	5	Pf00484	0	0	0	0	0	2.06062e+06	178448	0	249607																					6.79877	15	2	2	0	5.91	1	1					4.30161
Q8ZQS1	Galactose-1-epimerase (Mutarotase) OS=Salmonella typhimurium (strain LT2 / SGSC1412 / ATCC 700720) GN=galM PE=4 SV=1 - [Q8ZQS1_SALTY]	25.43	1	6	6	8	Pf01263	0	287012	0	0	0	3.01267e+06	146068	0	106092					8.00959	14.45	3	3													13.3768	15.32	3	3	2.10577	2.89	1	1					2.26986
Q8ZKH3	Putative cytoplasmic protein OS=Salmonella typhimurium (strain LT2 / SGSC1412 / ATCC 700720) GN=yjbR PE=4 SV=1 - [Q8ZKH3_SALTY]	25.42	1	3	3	8	Pf04237	0	285305	0	0	0	2.98678e+06	332493	0	742345					3.50018	8.47	1	1													5.97518	16.95	2	2	5.60989	25.42	3	3					4.81932
Q5PHS8;P63462	FMN-dependent NADH-azoreductase OS=Salmonella paratyphi A (strain ATCC 9150 / SARB42) GN=azoR PE=3 SV=1 - [AZOR_SALPA]	25.37	3	4	4	7	Pf02525; Pf03358	2.20065e+06	0	0	560846	0	401557	0	0	130718	41.41	10.95	1	2									27.33	10.95	1	1					7.15302	14.43	3	3									0
Q8ZNU3	Putative metal-binding protein OS=Salmonella typhimurium (strain LT2 / SGSC1412 / ATCC 700720) GN=yecA PE=4 SV=1 - [Q8ZNU3_SALTY]	25.34	1	4	4	12	Pf02810; Pf03695	0	0	0	0	2.77575e+06	301706	113292	0	4.99934e+06																	9.66756	17.19	3	4	4.0401	6.79	1	1	0	6.79	1	1					5.98215
Q7CQK6	Putative inner membrane protein OS=Salmonella typhimurium (strain LT2 / SGSC1412 / ATCC 700720) GN=ydgK PE=4 SV=1 - [Q7CQK6_SALTY]	25.34	1	1	1	1	Pf10754	0	0	0	0	0	0	0	0	0																					0	25.34	1	1
Q8ZNG2	Deubiquitinase SseL OS=Salmonella typhimurium (strain LT2 / SGSC1412 / ATCC 700720) GN=sseL PE=1 SV=2 - [SSEL_SALTY]	25.29	5	5	5	7		692523	0	0	1.0844e+06	0	0	0	0	0	55.36	10.59	2	3									50.7033	18.82	4	4
Q56029	Virulence protein PagD OS=Salmonella typhimurium (strain LT2 / SGSC1412 / ATCC 700720) GN=pagD PE=4 SV=1 - [PAGD_SALTY]	25.29	1	1	1	3		0	3.03432e+06	0	0	0	0	342077	0	0					0	25.29	1	2																	0	25.29	1	1
Q8ZMD0	L-serine dehydratase OS=Salmonella typhimurium (strain LT2 / SGSC1412 / ATCC 700720) GN=sdaB PE=4 SV=1 - [Q8ZMD0_SALTY]	25.27	1	9	10	17	Pf03313; Pf03315	0	387083	0	0	392228	581077	0	0	1.6867e+06					4.63677	6.15	2	2									5.56388	8.35	4	4	4.27479	4.18	2	2									15.6167
Q8ZNZ5	Putative GAF domain-containing protein OS=Salmonella typhimurium (strain LT2 / SGSC1412 / ATCC 700720) GN=yebR PE=4 SV=1 - [Q8ZNZ5_SALTY]	25.26	1	4	4	8	Pf01590; Pf13185; Pf13492	0	0	0	0	0	9.32577e+06	178100	0	255615																					14.0647	25.26	4	6	3.68579	7.22	1	1					1.75339
Q9XDN5	Phosphate propanoyltransferase OS=Salmonella typhimurium (strain LT2 / SGSC1412 / ATCC 700720) GN=pduL PE=1 SV=1 - [PDUL_SALTY]	25.24	2	4	4	5	Pf06130	0	42431.7	0	0	0	0	0	817224	0					1.61975	13.81	2	2																					68.9367	16.19	3	3
Q8ZMJ9	Arabinose 5-phosphate isomerase GutQ OS=Salmonella typhimurium (strain LT2 / SGSC1412 / ATCC 700720) GN=gutQ PE=3 SV=2 - [GUTQ_SALTY]	25.23	2	8	8	11	Pf00478; Pf00571; Pf01380	0	0	0	0	0	629338	0	0	437409													28.41	2.8	1	1					4.33026	5.3	2	2									17.8895
Q8ZQV8	Putative carboxylase OS=Salmonella typhimurium (strain LT2 / SGSC1412 / ATCC 700720) GN=ybgJ PE=4 SV=1 - [Q8ZQV8_SALTY]	25.23	1	3	3	3	Pf02682	0	0	0	0	112616	895756	0	0	165134																	0	5.5	1	1	0	10.09	1	1									0
Q7CPA4	Putative alkylphosphonate uptake protein in phosphonate metabolism OS=Salmonella typhimurium (strain LT2 / SGSC1412 / ATCC 700720) GN=phnA PE=4 SV=1 - [Q7CPA4_SALTY]	25.23	1	2	2	7	Pf03831; Pf08271; Pf08274; Pf11781	0	0	0	0	0	2.787e+06	0	0	780835																					11.7171	25.23	2	6									2.83274
B5F1G3;P0A1W4	Elongation factor 4 OS=Salmonella agona (strain SL483) GN=lepA PE=3 SV=1 - [LEPA_SALA4]	25.21	5	11	11	16	Pf00009; Pf00071; Pf00679; Pf03144; Pf06421; Pf14492	283854	256438	0	378614	0	391967	0	0	111023	27.71	11.35	4	4	7.77797	9.02	4	4					95.79	10.02	6	6					2.30947	1.67	1	1									2.23189
Q8ZRT6	7,8-dihydro-8-oxoguanine-triphosphatase OS=Salmonella typhimurium (strain LT2 / SGSC1412 / ATCC 700720) GN=mutT PE=3 SV=1 - [Q8ZRT6_SALTY]	25.19	1	3	3	3	Pf00293; Pf14815	0	0	0	0	0	686180	0	0	119920																					3.12809	6.87	1	1									1.87338
P26394	dTDP-4-dehydrorhamnose 3,5-epimerase OS=Salmonella typhimurium (strain LT2 / SGSC1412 / ATCC 700720) GN=rfbC PE=1 SV=1 - [RMLC_SALTY]	25.14	1	3	3	4	Pf00908	1.23176e+06	47413.6	0	0	0	378956	0	0	0	37.03	17.49	2	2	0	7.65	1	1													1.95704	7.65	1	1
Q7DAP9	Resolvase OS=Salmonella typhimurium (strain LT2 / SGSC1412 / ATCC 700720) GN=rsdB PE=4 SV=1 - [Q7DAP9_SALTY]	25	1	6	6	13	Pf00589	0	0	0	0	1.17805e+06	91635.5	0	0	1.26801e+06																	8.15917	25	6	6	2.10403	4.62	1	1									11.0088
P37444;B5FTD7	Trp operon repressor OS=Salmonella typhimurium (strain LT2 / SGSC1412 / ATCC 700720) GN=trpR PE=3 SV=2 - [TRPR_SALTY]	25	4	2	2	2	Pf01371	0	0	0	0	0	0	124295	82487.3	0																									2.0067	13.89	1	1	42.32	11.11	1	1
A9N7U7;Q8ZQC2	Tetraacyldisaccharide 4'-kinase OS=Salmonella paratyphi B (strain ATCC BAA-1250 / SPB7) GN=lpxK PE=3 SV=1 - [LPXK_SALPB]	24.92	12	6	6	9	Pf02606	1.15321e+06	0	0	1.26455e+06	0	0	0	0	245289	64.29	16	4	4									86.5548	16.62	4	4																	0
P26396	Glucose-1-phosphate cytidylyltransferase OS=Salmonella typhimurium (strain LT2 / SGSC1412 / ATCC 700720) GN=rfbF PE=3 SV=1 - [RFBF_SALTY]	24.9	2	5	5	14	Pf00483; Pf01128; Pf12804	588098	325608	0	372635	0	561945	123608	302666	74488.9	34.8054	10.12	2	2	11.0214	17.51	4	4					52.7354	10.12	2	2					5.37173	6.23	2	2	2.29843	2.72	1	1	53.6759	6.23	2	2	2.0272
Q8ZJU9	Putative transport protein OS=Salmonella typhimurium (strain LT2 / SGSC1412 / ATCC 700720) GN=yjjK PE=3 SV=1 - [Q8ZJU9_SALTY]	24.86	1	12	12	19	Pf00005; Pf12848; Pf13304; Pf13481	0	1.11649e+06	0	0	171736	1.01872e+06	0	0	391227					17.371	12.97	6	7									3.40751	3.96	2	2	9.60985	7.57	3	3									9.85638
Q8ZQR3	Putative pectinesterase OS=Salmonella typhimurium (strain LT2 / SGSC1412 / ATCC 700720) GN=ybhC PE=3 SV=1 - [Q8ZQR3_SALTY]	24.82	1	7	7	16	Pf01095	0	1.00213e+06	0	0	161492	236246	0	0	387288					21.9306	22.72	6	7									2.05359	9.13	3	3	3.51552	3.28	1	1									11.9597
Q7CPG1	Uncharacterized protein YicS OS=Salmonella typhimurium (strain LT2 / SGSC1412 / ATCC 700720) GN=yicS PE=4 SV=1 - [YICS_SALTY]	24.74	1	2	2	3		0	0	0	0	0	0	0	0	519236																																	6.68003
C0Q416;P26219	CDP-diacylglycerol pyrophosphatase OS=Salmonella paratyphi C (strain RKS4594) GN=cdh PE=3 SV=1 - [CDH_SALPC]	24.7	6	8	8	23	Pf02611	400291	0	0	732814	377380	0	0	0	831816	112.271	13.15	5	5									115.771	18.33	6	6	14.8174	19.52	7	7													10.7361
Q8ZMD2	Putative nucleotide binding OS=Salmonella typhimurium (strain LT2 / SGSC1412 / ATCC 700720) GN=ygdH PE=4 SV=1 - [Q8ZMD2_SALTY]	24.67	1	9	9	15	Pf03641; Pf11892; Pf14793	0	131198	0	0	217932	2.77523e+06	0	0	589557					8.89676	8.59	3	3									8.65239	9.69	4	4	7.33446	11.23	4	4									8.15716
A9MJU2	DNA replication and repair protein RecF OS=Salmonella arizonae (strain ATCC BAA-731 / CDC346-86 / RSK2980) GN=recF PE=3 SV=1 - [RECF_SALAR]	24.65	7	7	7	8	Pf02463; Pf13175; Pf13304; Pf13476; Pf13555	107503	0	0	541464	0	0	0	0	0	22.01	4.2	2	2									80.25	22.69	6	6
B5EYU5;Q8ZNH6	Periplasmic nitrate reductase OS=Salmonella agona (strain SL483) GN=napA PE=3 SV=1 - [NAPA_SALA4]	24.64	7	17	17	35	Pf00384; Pf01568; Pf04879	945281	155426	0	1.61435e+06	377506	310105	0	0	276832	81.8267	9.66	6	7	8.53401	4.47	3	3					201.92	16.91	11	11	16.3883	10.14	7	8	3.18109	1.33	1	1									11.2536
Q8ZKE2	Fumarase B OS=Salmonella typhimurium (strain LT2 / SGSC1412 / ATCC 700720) GN=fumB PE=4 SV=1 - [Q8ZKE2_SALTY]	24.64	1	6	11	18	Pf05681; Pf05683	0	1.27111e+06	0	0	0	2.22636e+06	172321	0	450951					25.589	19.34	8	8													17.3413	12.23	5	6	1.94844	1.46	1	1					1.92488
P0CL46	Formate hydrogenlyase transcriptional activator OS=Salmonella typhimurium (strain LT2 / SGSC1412 / ATCC 700720) GN=fhlA PE=1 SV=1 - [FHLA_SALTY]	24.57	2	14	14	23	Pf00004; Pf00158; Pf01590; Pf02954; Pf07728; Pf13185; Pf13492; Pf14532	364735	2.10568e+06	0	838700	0	0	0	0	0	131.655	12.86	8	9	0	2.31	1	1					126.117	20.66	12	13
Q8ZNA6	3-ketoacyl-CoA thiolase OS=Salmonella typhimurium (strain LT2 / SGSC1412 / ATCC 700720) GN=fadI PE=3 SV=1 - [FADI_SALTY]	24.54	12	9	9	12	Pf00108; Pf02803	421223	2.35527e+07	0	806906	0	0	0	0	101735	62.85	6.42	2	2	1.83203	1.83	1	1					134.57	17.66	7	7																	1.70983
Q8ZNM5	Putative oxidoreductase OS=Salmonella typhimurium (strain LT2 / SGSC1412 / ATCC 700720) GN=yohF PE=3 SV=1 - [Q8ZNM5_SALTY]	24.51	1	4	4	8	Pf00106; Pf13561	0	204913	0	0	0	1.1818e+06	0	0	514648					1.60801	5.14	1	1													10.1072	19.76	3	4									8.81947
Q57K77;Q8ZM82	Isopentenyl-diphosphate Delta-isomerase OS=Salmonella choleraesuis (strain SC-B67) GN=idi PE=3 SV=1 - [IDI_SALCH]	24.31	5	2	2	3	Pf00293	401343	0	0	0	1.25754e+06	0	0	0	0	30.1	11.6	1	1													0	12.71	1	2
Q7CQ14	Putative uncharacterized protein yfhJ OS=Salmonella typhimurium (strain LT2 / SGSC1412 / ATCC 700720) GN=yfhJ PE=4 SV=1 - [Q7CQ14_SALTY]	24.24	1	1	1	1	Pf04384	0	0	0	0	0	987235	0	0	0																					4.57184	24.24	1	1
Q8ZM83	Putative metalloendopeptidase OS=Salmonella typhimurium (strain LT2 / SGSC1412 / ATCC 700720) GN=STM3038 PE=4 SV=1 - [Q8ZM83_SALTY]	24.21	1	6	6	13	Pf01476; Pf01551	0	1.15673e+06	489770	0	1.53165e+06	0	0	0	770710					5.16077	6.75	2	3	0	2.38	1	1					9.94051	16.27	4	5													5.41749
Q7CPF8	Putative periplasmic protein OS=Salmonella typhimurium (strain LT2 / SGSC1412 / ATCC 700720) GN=STM3783 PE=4 SV=1 - [Q7CPF8_SALTY]	24.21	1	1	1	2	Pf02302	0	0	0	0	0	982742	0	0	0																					3.25284	24.21	1	2
P0A2D8;P0A2D7	Transcriptional regulatory protein TyrR OS=Salmonella typhi GN=tyrR PE=3 SV=1 - [TYRR_SALTI]	24.17	1	10	10	18	Pf00004; Pf00158; Pf14532	1.03724e+06	97496.2	0	702409	0	243091	0	0	0	86.84	17.74	7	7	1.69703	6.63	3	3					147.097	12.87	6	7					2.14598	1.75	1	1
Q9F173	DNA polymerase I OS=Salmonella typhimurium (strain LT2 / SGSC1412 / ATCC 700720) GN=polA PE=3 SV=2 - [DPO1_SALTY]	24.14	1	16	16	23	Pf00476; Pf01367; Pf01612; Pf02739	851992	198872	0	640641	0	970933	64613.1	0	0	130.629	13.04	8	8	4.72895	2.37	2	2					137.98	12.07	9	9					6.63533	4.74	3	3	2.0681	1.08	1	1
P40699	Surface presentation of antigens protein SpaO OS=Salmonella typhimurium (strain LT2 / SGSC1412 / ATCC 700720) GN=spaO PE=3 SV=1 - [SPAO_SALTY]	24.09	3	7	7	34	Pf01052	1.92092e+06	164858	0	3.13132e+06	621882	2.92269e+06	210496	149735	2.41558e+06	155.7	18.48	5	6	2.58517	2.31	1	1					205.718	24.09	7	7	7.86547	13.86	4	4	9.65738	8.58	3	3	8.34223	9.9	3	3	69.0267	6.6	2	3	18.2202
P0A2G7	Uncharacterized protein YciH OS=Salmonella typhimurium (strain LT2 / SGSC1412 / ATCC 700720) GN=yciH PE=3 SV=1 - [YCIH_SALTY]	24.07	1	2	2	2	Pf01253	0	0	0	0	0	0	0	0	237169																																	1.7085
Q8ZNZ1	Putative cytoplasmic protein OS=Salmonella typhimurium (strain LT2 / SGSC1412 / ATCC 700720) GN=STM1851 PE=4 SV=1 - [Q8ZNZ1_SALTY]	24.05	1	1	1	2	Pf07351	0	0	0	0	0	9.80163e+06	0	0	0																					9.6611	24.05	1	2
P0A1Y3	Anaerobic sulfite reductase subunit C OS=Salmonella typhi GN=asrC PE=3 SV=1 - [ASRC_SALTI]	24.04	1	7	7	12	Pf00037; Pf01077; Pf03460; Pf12797; Pf12837; Pf12838; Pf13183; Pf13187; Pf13237; Pf13484; Pf13534; Pf14697	289009	0	0	566652	0	0	0	0	0	73.931	19.29	6	7									62.3995	17.51	5	5
Q57H88;P22038	tRNA (uracil(54)-C(5))-methyltransferase OS=Salmonella choleraesuis (strain SC-B67) GN=trmA PE=3 SV=1 - [TRMA_SALCH]	24.04	9	9	9	15	Pf02390; Pf03602; Pf05175; Pf05958; Pf08241; Pf11363; Pf12847; Pf13659; Pf13847	479943	0	0	1.14442e+06	229483	0	0	0	0	61.2093	15.85	5	6									153.039	24.04	8	8	0	7.1	1	1
P20751	Probable adenosine monophosphate-protein transferase fic OS=Salmonella typhimurium (strain LT2 / SGSC1412 / ATCC 700720) GN=fic PE=3 SV=2 - [FIC_SALTY]	24	1	4	4	5	Pf02661	0	0	0	244575	0	0	0	132337	0													40.7767	17	3	3					2.52163	7	1	1					45.19	7	1	1
P30012	Nicotinate-nucleotide pyrophosphorylase [carboxylating] OS=Salmonella typhimurium (strain LT2 / SGSC1412 / ATCC 700720) GN=nadC PE=1 SV=3 - [NADC_SALTY]	23.91	1	5	5	6	Pf01729; Pf02749	234816	0	0	0	0	486472	0	0	199854	22.1	11.11	2	2																	5.54616	7.07	2	2									4.73168
Q5PD33	Glutamyl-Q tRNA(Asp) synthetase OS=Salmonella paratyphi A (strain ATCC 9150 / SARB42) GN=gluQ PE=3 SV=1 - [GLUQ_SALPA]	23.83	4	5	5	10	Pf00749	815665	0	0	378365	0	0	0	0	0	29.53	23.83	5	6									50.84	17.45	4	4
B5R153;Q8ZNM0	Cytidine deaminase OS=Salmonella enteritidis PT4 (strain P125109) GN=cdd PE=3 SV=1 - [CDD_SALEP]	23.81	8	4	4	8	Pf00383; Pf08211	2.51663e+06	193364	0	0	0	547132	86785.9	150557	0	32.91	14.97	2	2	9.27046	9.86	2	3													3.2075	4.42	1	1	0	4.42	1	1	22.64	5.44	1	1
Q8ZMI7	Hydrogenase-3 accessory protein OS=Salmonella typhimurium (strain LT2 / SGSC1412 / ATCC 700720) GN=hypB PE=4 SV=1 - [Q8ZMI7_SALTY]	23.79	1	5	5	15	Pf02492	0	461275	0	0	176154	5.01737e+06	222163	0	534862					10.414	14.83	3	3									1.99526	10.69	2	2	18.492	23.79	5	5	6.846	13.1	3	3					3.00291
A9MH54	Chaperone modulatory protein CbpM OS=Salmonella arizonae (strain ATCC BAA-731 / CDC346-86 / RSK2980) GN=cbpM PE=3 SV=1 - [CBPM_SALAR]	23.76	3	1	1	2	Pf13591	6.88081e+06	0	0	0	0	0	0	0	0	30.79	23.76	1	2
P37928	Fimbriae W protein OS=Salmonella typhimurium (strain LT2 / SGSC1412 / ATCC 700720) GN=fimW PE=4 SV=1 - [FIMW_SALTY]	23.74	1	4	4	8		1.71268e+06	0	0	2.10633e+06	250893	0	0	0	587406	41.09	7.58	2	2									44.47	19.19	3	3	2.09785	4.04	1	1													0
P0A1C0;P0A1B9	Probable ATP synthase SpaL OS=Salmonella typhi GN=spaL PE=3 SV=1 - [SPAL_SALTI]	23.67	1	8	8	12	Pf00006; Pf02874	331798	18646.2	0	531821	0	0	0	0	0	93.2649	15.08	5	5	0	4.64	1	1					103.313	16.01	6	6
Q8ZQ37	Putative periplasmic protein OS=Salmonella typhimurium (strain LT2 / SGSC1412 / ATCC 700720) GN=STM1123 PE=4 SV=1 - [Q8ZQ37_SALTY]	23.66	1	3	3	9	Pf07007; Pf11777	0	1.10601e+06	70476.7	0	0	788089	134629	0	595269					3.77005	6.87	1	2	0	6.87	1	1									3.1592	8.4	1	1	5.02507	6.87	1	2					7.7986
Q8ZQ08	Penicillin-binding protein activator LpoB OS=Salmonella typhimurium (strain LT2 / SGSC1412 / ATCC 700720) GN=lpoB PE=3 SV=1 - [LPOB_SALTY]	23.58	1	3	3	10	Pf13036	1.37185e+06	821435	0	0	71160.6	1.74323e+06	0	0	182674	45	9.91	1	2	5.80419	13.68	2	2									1.66022	7.08	1	1	9.64508	13.68	2	3									4.05533
Q8ZP75	Putative cytoplasmic protein OS=Salmonella typhimurium (strain LT2 / SGSC1412 / ATCC 700720) GN=STM1672 PE=4 SV=1 - [Q8ZP75_SALTY]	23.58	1	5	5	10		0	68072.1	0	0	0	847395	801080	0	0					4.79505	9.76	2	2													14.5915	23.58	5	7	0	4.61	1	1
P26403	O antigen biosynthesis rhamnosyltransferase RfbN OS=Salmonella typhimurium (strain LT2 / SGSC1412 / ATCC 700720) GN=rfbN PE=3 SV=1 - [RFBN_SALTY]	23.57	1	8	8	15	Pf00535; Pf13506; Pf13632; Pf13641	2.20282e+06	0	0	3.20806e+06	0	0	0	0	0	137.966	23.57	8	8									95.2571	21.66	7	7
P41793	Ethanolamine utilization protein EutE OS=Salmonella typhimurium (strain LT2 / SGSC1412 / ATCC 700720) GN=eutE PE=4 SV=2 - [EUTE_SALTY]	23.55	1	6	6	7	Pf00171	0	0	0	0	0	972733	0	0	252020																					18.9686	20.56	5	5									2.46263
Q8ZJY1	Putative PTS permease OS=Salmonella typhimurium (strain LT2 / SGSC1412 / ATCC 700720) GN=STM4536 PE=4 SV=1 - [Q8ZJY1_SALTY]	23.53	1	3	3	5	Pf03830	0	153751	0	0	1.40456e+06	1.21433e+06	0	0	527025					4.25867	8.5	1	1									3.58058	8.5	1	1	6.35156	15.03	2	2									3.64503
P0A1X7;P0A1X6	Methionine aminopeptidase OS=Salmonella typhi GN=map PE=3 SV=2 - [AMPM_SALTI]	23.48	1	5	5	15	Pf00557	232118	380050	0	460803	349428	0	181892	285550	528703	24.27	12.88	2	2	4.81879	8.33	2	2					22.04	4.17	1	1	4.85633	8.33	2	2					9.32346	14.77	4	4	23.74	8.33	2	2	4.8627
B5F696;Q7CPR9	Bifunctional protein HldE OS=Salmonella agona (strain SL483) GN=hldE PE=3 SV=1 - [HLDE_SALA4]	23.48	4	8	8	12	Pf00294; Pf01256; Pf01467; Pf08543	630873	165936	0	212399	91925	1.62949e+06	0	0	0	71.34	8.39	3	3	8.26237	9.22	3	3					36.55	2.52	1	1	1.86408	2.52	1	1	14.6271	12.16	4	4
A9MJZ3	Ecotin OS=Salmonella arizonae (strain ATCC BAA-731 / CDC346-86 / RSK2980) GN=eco PE=3 SV=1 - [ECOT_SALAR]	23.46	1	1	3	7	Pf03974	370406	0	0	740532	0	0	0	608579	0	56.28	23.46	3	3									77.4367	23.46	3	3													44.97	8.02	1	1
Q8ZPC0	Acetyl transferase OS=Salmonella typhimurium (strain LT2 / SGSC1412 / ATCC 700720) GN=rimL PE=1 SV=1 - [Q8ZPC0_SALTY]	23.46	1	2	2	4	Pf00583; Pf13302; Pf13420; Pf13508	0	0	0	0	77502.4	0	0	0	726058																	0	6.15	1	1													2.90946
Q8ZP98	Putative SAM-dependent methyltransferase OS=Salmonella typhimurium (strain LT2 / SGSC1412 / ATCC 700720) GN=STM1638 PE=4 SV=1 - [Q8ZP98_SALTY]	23.45	1	2	2	5	Pf08241; Pf08242	0	391618	0	0	377286	0	232797	0	532425					6.0753	23.45	2	2									3.07454	9.66	1	1					2.69922	9.66	1	1					2.93933
Q8ZQM3	Glutathione-binding protein GsiB OS=Salmonella typhimurium (strain LT2 / SGSC1412 / ATCC 700720) GN=gsiB PE=3 SV=1 - [GSIB_SALTY]	23.44	1	8	8	9	Pf00496	0	128511	0	0	0	2.66605e+06	1.31289e+06	0	0					6.18991	5.47	2	2													20.0025	16.21	6	6	0	4.69	1	1
Q8ZNT6	Putative 50S ribosomal protein OS=Salmonella typhimurium (strain LT2 / SGSC1412 / ATCC 700720) GN=STM1967 PE=4 SV=1 - [Q8ZNT6_SALTY]	23.44	1	1	1	1		0	0	0	0	0	208161	0	0	0																					0	23.44	1	1
O68926	Bacterioferritin OS=Salmonella typhimurium (strain LT2 / SGSC1412 / ATCC 700720) GN=bfr PE=3 SV=1 - [BFR_SALTY]	23.42	1	3	3	5	Pf00210	0	62370.2	0	0	0	2.08093e+06	0	0	241427					1.97077	9.49	1	1													11.4312	23.42	3	3									0
Q7CQP6	Scaffolding protein for murein-synthesizing holoenzyme OS=Salmonella typhimurium (strain LT2 / SGSC1412 / ATCC 700720) GN=mipA PE=4 SV=1 - [Q7CQP6_SALTY]	23.39	1	3	3	3	Pf06629	0	465990	0	0	0	1.03049e+06	0	0	0					1.7544	5.24	1	1													7.78631	18.15	2	2
Q8ZS18	Threonine synthase OS=Salmonella typhimurium (strain LT2 / SGSC1412 / ATCC 700720) GN=thrC PE=4 SV=1 - [Q8ZS18_SALTY]	23.36	1	6	6	8	Pf00291; Pf14821	0	182100	0	0	0	333023	172549	0	193597					5.5476	12.85	3	3													1.7334	5.14	1	1	2.73136	3.04	1	1					4.1644
B5QXR2;P40723	Glutamate racemase OS=Salmonella enteritidis PT4 (strain P125109) GN=murI PE=3 SV=1 - [MURI_SALEP]	23.32	3	5	5	7	Pf01177	249384	0	0	163756	241679	0	0	0	300151	21.25	7.77	1	1									55.6042	6.71	2	2	2.82985	3.89	1	1													7.32229
Q8ZPW5	Putative cytoplasmic protein OS=Salmonella typhimurium (strain LT2 / SGSC1412 / ATCC 700720) GN=yeaK PE=4 SV=1 - [Q8ZPW5_SALTY]	23.26	1	4	4	12	Pf04073	0	301991	0	0	273647	646978	181786	0	1.19463e+06					5.18861	12.79	2	2									2.165	16.86	3	3	2.95268	6.4	1	1	4.76478	12.21	2	2					8.54757
Q7CQY9	Glutamate/aspartate transporter OS=Salmonella typhimurium (strain LT2 / SGSC1412 / ATCC 700720) GN=gltL PE=3 SV=1 - [Q7CQY9_SALTY]	23.24	1	5	5	9	Pf00005; Pf13304; Pf13558	0	216718	0	0	191681	0	0	0	283550					2.83997	4.98	1	1									3.74976	15.77	3	3													9.85253
Q8ZPB0	Putative LysR family transcriptional regulator OS=Salmonella typhimurium (strain LT2 / SGSC1412 / ATCC 700720) GN=ydcI PE=4 SV=1 - [Q8ZPB0_SALTY]	23.13	1	5	5	11	Pf00126; Pf03466	0	0	0	0	256145	741086	0	0	525999																	4.58704	18.89	4	5	2.49972	4.56	1	2									6.23156
Q8ZK71;B4T3H1	Peptide methionine sulfoxide reductase MsrA OS=Salmonella typhimurium (strain LT2 / SGSC1412 / ATCC 700720) GN=msrA PE=3 SV=1 - [MSRA_SALTY]	23.11	7	3	3	6	Pf01625	0	178696	0	0	0	3.78686e+06	0	155853	164458					2.37061	5.66	1	1													10.7592	23.11	3	3					50.21	5.66	1	1	2.64014
Q8ZNX3	Putative periplasmic or exported protein OS=Salmonella typhimurium (strain LT2 / SGSC1412 / ATCC 700720) GN=STM1873 PE=4 SV=1 - [Q8ZNX3_SALTY]	23.08	1	2	2	2	Pf10709	0	0	0	0	0	3.60695e+06	0	0	0																					7.48909	23.08	2	2
Q8ZPS4	Phospho-2-dehydro-3-deoxyheptonate aldolase, Trp-sensitive OS=Salmonella typhimurium (strain LT2 / SGSC1412 / ATCC 700720) GN=aroH PE=3 SV=1 - [AROH_SALTY]	22.99	2	7	7	14	Pf00793	821012	0	0	1.92383e+06	0	0	0	0	0	49.45	11.78	3	5									134.36	19.25	6	9
Q7CPJ6	Putative ATPase involved in cell division OS=Salmonella typhimurium (strain LT2 / SGSC1412 / ATCC 700720) GN=ftsE PE=3 SV=1 - [Q7CPJ6_SALTY]	22.97	1	4	4	8	Pf00005; Pf03193; Pf13304; Pf13555	0	213320	0	0	427536	428413	143770	0	1.26304e+06					7.35606	19.82	3	3									1.60299	9.01	2	2	1.75913	9.46	1	1	3.48003	5.86	1	1					2.54539
Q8ZLR9	Putative ABC superfamily transport protein OS=Salmonella typhimurium (strain LT2 / SGSC1412 / ATCC 700720) GN=yhbN PE=4 SV=1 - [Q8ZLR9_SALTY]	22.83	1	3	3	6	Pf03968	0	42344.2	0	0	0	3.59394e+06	299337	0	150665					4.72588	15.76	2	2													7.01315	19.02	2	2	1.74526	7.07	1	1					0
P17215	Leu/Ile/Val/Thr-binding protein OS=Salmonella typhimurium (strain LT2 / SGSC1412 / ATCC 700720) GN=livJ PE=1 SV=1 - [LIVJ_SALTY]	22.74	1	5	6	8	Pf00465; Pf01094; Pf13433; Pf13458	0	0	0	0	0	2.35072e+06	0	0	213422																					16.9366	22.74	6	6									4.85105
Q8ZQE0	Homolog of slsA in STM OS=Salmonella typhimurium (strain LT2 / SGSC1412 / ATCC 700720) GN=STM0950 PE=4 SV=1 - [Q8ZQE0_SALTY]	22.67	2	3	3	6	Pf00857	0	361929	0	0	0	1.17993e+06	240716	0	0					5.87684	16.44	2	2													10.7494	16.89	2	3	3.2375	10.67	1	1
P0A1K0;P0A1J9	Flagellar motor switch protein FliG OS=Salmonella typhi GN=fliG PE=3 SV=1 - [FLIG_SALTI]	22.66	1	6	6	7	Pf01706; Pf14841; Pf14842	153229	0	0	236406	0	358786	0	0	0	63.6	6.95	2	2									82.19	10.27	3	3					7.02927	8.46	2	2
Q8ZLX9	Putative methyl-accepting chemotaxis protein OS=Salmonella typhimurium (strain LT2 / SGSC1412 / ATCC 700720) GN=STM3216 PE=4 SV=1 - [Q8ZLX9_SALTY]	22.65	2	8	9	18	Pf00015; Pf00672; Pf12729	0	445348	0	0	132862	4.23023e+06	0	0	899770					10.7661	9.21	4	7									3.61721	4.99	2	2	8.58474	9.02	3	3									16.435
P65599;Q57GM7	Oligoribonuclease OS=Salmonella typhimurium (strain LT2 / SGSC1412 / ATCC 700720) GN=orn PE=3 SV=2 - [ORN_SALTY]	22.65	1	4	4	5	Pf00929	0	0	0	0	0	0	150843	213782	0																									9.05335	16.02	3	3	31.8	11.05	2	2
B5F7R7;P0A1X8	Large-conductance mechanosensitive channel OS=Salmonella agona (strain SL483) GN=mscL PE=3 SV=1 - [MSCL_SALA4]	22.63	2	2	2	6	Pf01741	2.13664e+06	0	0	1.49455e+06	0	114847	0	0	0	58.4667	13.14	1	3									73.98	13.14	1	2					2.93679	9.49	1	1
Q7CR80	Cell division protein ftsA OS=Salmonella typhimurium (strain LT2 / SGSC1412 / ATCC 700720) GN=ftsA PE=3 SV=1 - [Q7CR80_SALTY]	22.62	1	5	5	5	Pf02491; Pf06723; Pf11104; Pf14450	0	72507.9	0	0	0	473505	0	0	101488					2.0365	5.95	1	1													4.77539	12.38	3	3									0
Q8ZPG8	Putative hydrolase OS=Salmonella typhimurium (strain LT2 / SGSC1412 / ATCC 700720) GN=STM1540 PE=4 SV=1 - [Q8ZPG8_SALTY]	22.59	1	8	8	9	Pf02275	0	328786	0	0	101239	586896	0	0	156445					2.48443	3.58	1	1									1.88138	4.68	2	2	7.38348	7.44	2	2									4.76111
B5F690;P66032	3,4-dihydroxy-2-butanone 4-phosphate synthase OS=Salmonella agona (strain SL483) GN=ribB PE=3 SV=1 - [RIBB_SALA4]	22.58	3	3	3	5	Pf00926	6.51651e+06	0	0	0	0	0	277859	171932	317314	74.36	11.52	1	1																					2.87284	4.15	1	1	69.14	11.06	2	2	2.42021
Q8ZLH4	sn-glycerol-3-phosphate dehydrogenase OS=Salmonella typhimurium (strain LT2 / SGSC1412 / ATCC 700720) GN=glpD PE=3 SV=1 - [Q8ZLH4_SALTY]	22.51	1	10	10	15	Pf01266	0	100630	0	0	86329.8	0	0	0	391621					4.9994	4.98	2	2									0	2.59	1	1													21.0302
H9L4B2	Putative LuxR/UhpA family response regulator OS=Salmonella typhimurium (strain LT2 / SGSC1412 / ATCC 700720) GN=uvrY PE=4 SV=1 - [H9L4B2_SALTY]	22.48	1	4	4	5	Pf00072; Pf00196; Pf08281; Pf13378; Pf13518	0	0	0	0	220094	0	0	0	293998																	4.95373	11.47	2	2													7.69246
Q935S7	Chromosome partition protein MukB OS=Salmonella typhimurium (strain LT2 / SGSC1412 / ATCC 700720) GN=mukB PE=3 SV=1 - [MUKB_SALTY]	22.45	12	29	29	40	Pf04310; Pf13476; Pf13555; Pf13558	773553	198509	0	565214	0	1.30268e+06	0	0	8.38343e+06	189.12	9.88	11	11	6.55076	2.49	3	3					293.065	16.94	23	24					2.16541	0.54	1	1									1.69878
P37600	Thiosulfate reductase OS=Salmonella typhimurium (strain LT2 / SGSC1412 / ATCC 700720) GN=phsA PE=3 SV=2 - [PHSA_SALTY]	22.43	1	11	11	31	Pf00384; Pf01568; Pf04879	280843	318785	0	147741	241217	984774	0	0	700987	31.58	9.63	5	5	5.61323	6.2	3	3					65.8633	5.94	3	4	9.35819	9.63	5	5	17.2463	8.97	4	5									22.578
Q7CQ43	Putative phosphoesterase OS=Salmonella typhimurium (strain LT2 / SGSC1412 / ATCC 700720) GN=yfcE PE=4 SV=1 - [Q7CQ43_SALTY]	22.4	1	3	3	6	Pf00149; Pf07228; Pf12850	0	0	0	0	379506	0	491354	0	675508																	0	6.56	1	1					8.46297	22.4	3	3					1.99389
Q8ZJX8	Putative glucosamine-fructose-6-phosphate aminotransferase OS=Salmonella typhimurium (strain LT2 / SGSC1412 / ATCC 700720) GN=STM4539 PE=4 SV=1 - [Q8ZJX8_SALTY]	22.38	1	5	5	12	Pf01380; Pf13580	0	124540	0	0	167964	1.2423e+06	0	0	518526					4.13465	8.78	2	2									2.8175	7.08	2	2	8.14016	11.05	3	4									7.11076
P0A2M7;B5F621	Mannonate dehydratase OS=Salmonella typhimurium (strain LT2 / SGSC1412 / ATCC 700720) GN=uxuA PE=3 SV=1 - [UXUA_SALTY]	22.34	6	7	7	11	Pf01261; Pf03786	0	0	0	0	0	1.11836e+06	0	379982	239156																					8.48458	6.6	2	3					118.816	18.53	6	7	1.61372
Q8ZKS9	Formate dehydrogenase-O, Fe-S subunit OS=Salmonella typhimurium (strain LT2 / SGSC1412 / ATCC 700720) GN=fdoH PE=4 SV=1 - [Q8ZKS9_SALTY]	22.33	2	5	5	11	Pf09163; Pf12838; Pf13187; Pf13237; Pf13247	0	169891	0	0	263694	346632	0	0	522406					6.12766	8.67	2	2									6.2431	16	4	4	3.60315	10.67	1	1									9.80371
P40813	Type I restriction enzyme StySJI M protein OS=Salmonella typhimurium (strain LT2 / SGSC1412 / ATCC 700720) GN=hsdM PE=3 SV=1 - [T1M_SALTY]	22.31	2	10	10	18	Pf02384; Pf12161; Pf13659	289750	75741.8	0	614316	0	951015	0	0	0	82.6534	10.78	5	7	2.5099	2.27	1	1					135.358	14.56	7	7					6.24347	7.56	3	3
P0A292;P0A291	DNA adenine methylase OS=Salmonella typhi GN=dam PE=3 SV=1 - [DMA_SALTI]	22.3	1	6	6	6	Pf02086	0	0	0	346347	0	0	0	0	0													39.15	18.35	5	5	0	3.96	1	1
B5FI84;P67693	Cell division protein ZapD OS=Salmonella dublin (strain CT_02021853) GN=zapD PE=3 SV=1 - [ZAPD_SALDC]	22.27	4	4	4	14	Pf07072	938128	0	0	998580	206418	454736	0	0	759585	45.5033	16.6	3	3									70.9716	22.27	4	4	2.27306	8.91	2	2	3.05617	4.45	1	1									8.04635
P30752	Outer-membrane lipoprotein LolB OS=Salmonella typhimurium (strain LT2 / SGSC1412 / ATCC 700720) GN=lolB PE=3 SV=2 - [LOLB_SALTY]	22.22	1	4	4	6	Pf03550	0	0	0	0	140666	0	650301	0	456711																	2.12313	4.83	1	1					1.85963	3.38	1	1					1.83128
B5F4G7;P0A281	Peptidyl-tRNA hydrolase OS=Salmonella agona (strain SL483) GN=pth PE=3 SV=1 - [PTH_SALA4]	22.16	5	4	4	9	Pf01195	716227	251474	0	0	0	0	317000	211175	365513	21.13	8.25	1	1	0	6.7	1	1																	4.82497	14.95	2	2	65.7167	18.56	3	3	0
P40861	Gamma-glutamyl phosphate reductase OS=Salmonella typhimurium (strain LT2 / SGSC1412 / ATCC 700720) GN=proA PE=3 SV=2 - [PROA_SALTY]	22.12	11	6	6	9	Pf00171	1.06866e+06	216932	0	0	0	1.03742e+06	0	0	122831	38.21	9.86	2	3	7.47506	6.73	3	3													5.70411	5.53	1	2									1.85992
B5EZQ0;Q7CQ41	Acetyl-coenzyme A carboxylase carboxyl transferase subunit beta OS=Salmonella agona (strain SL483) GN=accD PE=3 SV=1 - [ACCD_SALA4]	22.04	3	6	6	18	Pf01039	197977	172511	0	157414	233531	1.14697e+06	266914	504752	701247	23.05	4.93	2	2	2.67967	2.63	1	1					27.1	6.91	2	2	2.26602	5.59	2	2	0	6.58	1	1	7.74394	9.87	3	3	83.9433	7.24	2	3	10.5828
Q8ZNW2	Glucose-6-phosphate 1-dehydrogenase OS=Salmonella typhimurium (strain LT2 / SGSC1412 / ATCC 700720) GN=zwf PE=3 SV=1 - [Q8ZNW2_SALTY]	22	1	9	9	15	Pf00479; Pf01408; Pf02781	0	344129	0	0	0	4.20399e+06	0	0	0					19.6102	20.37	8	8													24.2498	14.46	6	7
E1WH94;P0CL12	HTH-type transcriptional regulator mlrA OS=Salmonella typhimurium (strain SL1344) GN=mlrA PE=4 SV=1 - [MLRA_SALTS]	21.81	1	4	4	7	Pf00376; Pf12728; Pf13411	308375	0	0	710619	0	0	1.28636e+07	0	0	24.5867	13.99	3	3									48.69	13.99	3	3									0	7.82	1	1
P55913	tRNA sulfurtransferase OS=Salmonella typhimurium (strain LT2 / SGSC1412 / ATCC 700720) GN=thiI PE=3 SV=2 - [THII_SALTY]	21.78	10	9	9	19	Pf02568; Pf02926	487060	0	0	906617	0	0	0	0	1.31248e+06	95.4567	19.71	8	9									119.451	21.78	9	9																	0
Q8ZNN2	Probable transcriptional regulatory protein YehT OS=Salmonella typhimurium (strain LT2 / SGSC1412 / ATCC 700720) GN=yehT PE=3 SV=1 - [YEHT_SALTY]	21.76	2	4	4	4	Pf00072; Pf04397	390280	137310	0	0	0	0	0	0	273497	36	12.13	2	2	0	5.02	1	1																									0
B5QTU8;Q56056	Ribonuclease 3 OS=Salmonella enteritidis PT4 (strain P125109) GN=rnc PE=3 SV=1 - [RNC_SALEP]	21.68	3	6	6	17	Pf00035; Pf00636; Pf14622	284988	0	0	227786	342251	1.83277e+07	126918	0	1.6026e+06	46.73	3.98	1	1									65.86	9.29	3	3	9.0815	9.29	3	4	2.51051	3.54	1	1	4.91012	7.96	2	2					15.3304
Q7CQ28	Putative negative regulator OS=Salmonella typhimurium (strain LT2 / SGSC1412 / ATCC 700720) GN=yfeC PE=4 SV=1 - [Q7CQ28_SALTY]	21.67	1	3	3	4	Pf07037; Pf12728; Pf13443; Pf13986	0	0	0	0	254322	0	0	0	275833																	1.91559	15	2	2													3.34235
Q5PJG1;P0A289	Peptide chain release factor 2 OS=Salmonella paratyphi A (strain ATCC 9150 / SARB42) GN=prfB PE=3 SV=1 - [RF2_SALPA]	21.64	1	7	7	16	Pf00472; Pf03462	1.67555e+06	318350	0	302079	0	1.91353e+06	0	147028	113702	64.4933	10.96	3	3	5.22548	4.66	2	2					49.35	7.12	2	2					8.29494	7.12	3	3					59.2197	9.32	3	3	5.66835
Q8ZPG2	Putative marR-family transcriptional regulator OS=Salmonella typhimurium (strain LT2 / SGSC1412 / ATCC 700720) GN=STM1547 PE=4 SV=1 - [Q8ZPG2_SALTY]	21.6	1	3	3	4	Pf01047; Pf01325; Pf01978; Pf12802; Pf13412; Pf13463	0	0	0	0	279202	0	0	0	244364																	4.62333	14.81	2	2													4.68811
Q8ZQN6	Putative transferase OS=Salmonella typhimurium (strain LT2 / SGSC1412 / ATCC 700720) GN=ybiB PE=4 SV=1 - [Q8ZQN6_SALTY]	21.6	1	3	3	3	Pf02885	0	0	0	0	0	0	805243	0	127875																									0	12.65	1	1					0
Q7CQ93	Putative fimbrial-like protein OS=Salmonella typhimurium (strain LT2 / SGSC1412 / ATCC 700720) GN=stcA PE=4 SV=1 - [Q7CQ93_SALTY]	21.59	1	2	2	6		0	0	0	0	200972	7.34771e+06	0	0	516166																	1.6759	9.66	1	2	12.7098	21.59	2	3									2.28647
A9MK40;P64046	Elongation factor P-like protein OS=Salmonella arizonae (strain ATCC BAA-731 / CDC346-86 / RSK2980) GN=yeiP PE=3 SV=1 - [EFPL_SALAR]	21.58	2	3	3	6	Pf01132; Pf08207; Pf09285	825739	0	0	0	0	2.95159e+06	0	0	150201	31.18	8.95	1	1																	11.3243	21.58	3	4									0
Q8ZPE7	Formate dehydrogenase-N, cytochrome B556(Fdn) gamma subunit OS=Salmonella typhimurium (strain LT2 / SGSC1412 / ATCC 700720) GN=fdnI PE=4 SV=1 - [Q8ZPE7_SALTY]	21.56	1	1	1	1	Pf00033; Pf01292	0	0	0	0	0	0	0	0	0																									0	21.56	1	1
B4SX95;Q8ZL67	Mannitol-1-phosphate 5-dehydrogenase OS=Salmonella newport (strain SL254) GN=mtlD PE=3 SV=1 - [MTLD_SALNS]	21.47	7	6	6	12	Pf01232; Pf08125	2.60693e+07	0	0	9.88442e+06	0	2.29496e+06	570862	0	0	49.12	6.54	1	3									41.22	6.54	1	2					13.8807	14.92	5	6	2.15935	6.54	1	1
P27237	Oligopeptidase A OS=Salmonella typhimurium (strain LT2 / SGSC1412 / ATCC 700720) GN=prlC PE=1 SV=1 - [OPDA_SALTY]	21.47	1	10	10	14	Pf01432	0	460165	0	0	0	1.44873e+06	0	0	222193					17.1359	12.35	7	7													19.5517	13.82	6	6									0
Q8ZLH6	Transcriptional repressor of the glp operon OS=Salmonella typhimurium (strain LT2 / SGSC1412 / ATCC 700720) GN=glpR PE=4 SV=1 - [Q8ZLH6_SALTY]	21.43	1	4	4	7	Pf00392; Pf00455; Pf01316; Pf06163; Pf08220; Pf08279	0	61107.4	0	0	1.14095e+06	336470	0	0	824867					2.80716	5.95	1	1									1.60845	5.95	1	1	5.46998	10.32	2	2									7.99952
P0A2B5;B5QUG3	Ribosome maturation factor RimM OS=Salmonella typhimurium (strain LT2 / SGSC1412 / ATCC 700720) GN=rimM PE=3 SV=1 - [RIMM_SALTY]	21.43	3	3	3	4	Pf01782; Pf05239	0	0	0	0	0	1.67928e+06	146446	183825	0																					6.23207	14.29	2	2	3.51855	7.14	1	1	38.91	7.14	1	1
Q8ZJU8	Probable phosphoglycerate mutase GpmB OS=Salmonella typhimurium (strain LT2 / SGSC1412 / ATCC 700720) GN=gpmB PE=3 SV=1 - [GPMB_SALTY]	21.4	1	4	4	9	Pf00300	0	0	0	0	205443	549353	0	0	1.03469e+06																	2.47032	16.74	3	3	2.17809	6.51	1	1									9.80669
P66881	5'/3'-nucleotidase SurE OS=Salmonella typhimurium (strain LT2 / SGSC1412 / ATCC 700720) GN=surE PE=1 SV=1 - [SURE_SALTY]	21.34	1	4	4	8	Pf01975	0	0	0	0	503950	646659	0	0	4.90027e+06																	2.27593	5.93	1	1	2.38768	5.93	1	1									11.0847
Q7CPK6	Ferrous iron transport protein A OS=Salmonella typhimurium (strain LT2 / SGSC1412 / ATCC 700720) GN=feoA PE=4 SV=1 - [Q7CPK6_SALTY]	21.33	1	1	1	1	Pf04023	0	0	0	0	0	0	0	0	181823																																	0
Q7CPB9	Regulatory protein sensor for oxidative stress OS=Salmonella typhimurium (strain LT2 / SGSC1412 / ATCC 700720) GN=oxyR PE=4 SV=1 - [Q7CPB9_SALTY]	21.31	1	5	5	7	Pf00126; Pf03466	0	0	0	0	0	0	0	0	1.024e+06																																	14.8107
P63905	Deoxycytidine triphosphate deaminase OS=Salmonella typhimurium (strain LT2 / SGSC1412 / ATCC 700720) GN=dcd PE=3 SV=1 - [DCD_SALTY]	21.24	1	4	4	6	Pf00692; Pf06559	0	0	0	0	127753	0	0	0	523244																	2.53099	11.4	2	2													10.7042
Q57H79;Q9L9K3	Pantothenate kinase OS=Salmonella choleraesuis (strain SC-B67) GN=coaA PE=3 SV=2 - [COAA_SALCH]	21.2	3	6	6	12	Pf00485	998806	0	0	961080	0	0	0	0	0	83.6494	21.2	6	6	1.86689	4.43	1	1					77.06	15.51	5	5
Q8ZN52	Dual-specificity RNA methyltransferase RlmN OS=Salmonella typhimurium (strain LT2 / SGSC1412 / ATCC 700720) GN=rlmN PE=3 SV=1 - [RLMN_SALTY]	21.13	4	8	8	16	Pf04055	1.88776e+06	55145.1	0	2.88949e+06	0	0	0	0	101200	103.1	13.92	5	5	4.92763	4.9	2	2					104.586	15.46	6	6																	5.65949
Q9RM66	Universal stress protein C OS=Salmonella typhimurium (strain LT2 / SGSC1412 / ATCC 700720) GN=uspC PE=3 SV=1 - [USPC_SALTY]	21.13	1	2	2	4	Pf00582	0	0	0	744840	0	569437	0	0	403141													24.17	21.13	2	2					2.70628	12.68	1	1									0
Q05593	Cobalt-precorrin-2 C(20)-methyltransferase OS=Salmonella typhimurium (strain LT2 / SGSC1412 / ATCC 700720) GN=cbiL PE=1 SV=2 - [CBIL_SALTY]	21.1	1	3	3	11	Pf00590	1.03772e+06	81209.4	0	953442	230500	0	0	0	596792	97.9185	21.1	3	4	2.87769	7.17	1	1					67.0514	21.1	3	3	2.53078	5.91	1	1													4.0482
Q57J53;P0A7Q8	50S ribosomal protein L36 1 OS=Salmonella choleraesuis (strain SC-B67) GN=rpmJ1 PE=3 SV=1 - [RL361_SALCH]	21.05	1	1	1	11	Pf00444	3.62389e+07	7.75479e+06	0	5.0711e+07	1.34899e+08	0	0	0	1.38203e+08	68.13	21.05	1	2	2.17948	21.05	1	1					58.9955	21.05	1	2	8.21372	21.05	1	4													4.07015
A9MN36	Protein TusB OS=Salmonella arizonae (strain ATCC BAA-731 / CDC346-86 / RSK2980) GN=tusB PE=3 SV=1 - [TUSB_SALAR]	21.05	3	1	1	1	Pf04077	261094	0	0	0	0	0	0	0	0	20.08	21.05	1	1
B5F867;Q8ZPW3	UPF0229 protein YeaH OS=Salmonella agona (strain SL483) GN=yeaH PE=3 SV=1 - [YEAH_SALA4]	21.03	8	8	8	12	Pf04285	866860	0	0	1.52598e+06	0	741715	0	85903	0	59.7	8.64	4	4	0	3.04	1	1					98.99	10.75	5	5					0	5.84	1	1					21.48	1.4	1	1
Q8ZQE3	ATP-binding subunit of serine protease OS=Salmonella typhimurium (strain LT2 / SGSC1412 / ATCC 700720) GN=clpA PE=3 SV=1 - [Q8ZQE3_SALTY]	20.98	1	12	12	20	Pf00004; Pf02861; Pf07724; Pf07728; Pf10431; Pf12774; Pf13177; Pf13191; Pf13401	0	308496	0	0	316757	979082	0	0	540871					10.4978	5.01	3	3									4.10595	4.09	3	3	13.4341	9.76	6	6									8.01057
Q7CPI5	Putative outer membrane lipoprotein OS=Salmonella typhimurium (strain LT2 / SGSC1412 / ATCC 700720) GN=yiaD PE=3 SV=1 - [Q7CPI5_SALTY]	20.91	1	3	3	6	Pf00691	0	126853	0	0	0	416487	0	0	320098					1.75464	8.64	1	1													4.71436	7.73	1	1									2.13877
Q8ZKM8;Q57HA5	Probable fructose-6-phosphate aldolase OS=Salmonella typhimurium (strain LT2 / SGSC1412 / ATCC 700720) GN=fsa PE=3 SV=1 - [FSA_SALTY]	20.91	7	4	4	5	Pf00923	0	0	0	0	0	1.6169e+06	0	351643	0																					10.0428	15.91	3	3					59.23	13.18	2	2
P0A2L4	Magnesium and cobalt efflux protein CorC OS=Salmonella typhi GN=corC PE=3 SV=1 - [CORC_SALTI]	20.89	1	7	7	13	Pf00478; Pf00571; Pf03471	854081	0	0	2.37506e+06	0	0	0	0	0	96.4786	13.36	5	5									219.136	20.89	7	8
Q8Z8R4	tRNA 2-selenouridine synthase OS=Salmonella typhi GN=selU PE=3 SV=1 - [SELU_SALTI]	20.88	13	6	6	8	Pf00581	380041	0	0	1.00949e+06	0	0	0	0	0	40.24	7.97	2	2									116.849	20.88	6	6
Q57K20;Q8ZM51	UPF0301 protein YqgE OS=Salmonella choleraesuis (strain SC-B67) GN=yqgE PE=3 SV=2 - [YQGE_SALCH]	20.86	6	3	3	5	Pf02622	380986	0	0	394805	180738	0	0	0	537348	29	5.88	1	1									54.69	5.88	1	1	0	8.56	1	1													4.2516
Q8ZKL4	Malate synthase OS=Salmonella typhimurium (strain LT2 / SGSC1412 / ATCC 700720) GN=aceB PE=3 SV=1 - [Q8ZKL4_SALTY]	20.83	1	9	9	12	Pf01274	0	479026	0	0	0	1.45167e+06	0	0	103851					12.3105	12.2	5	5													16.5405	13.13	6	6									0
Q7CQM5	Secretion system regulator: transcriptonal activator OS=Salmonella typhimurium (strain LT2 / SGSC1412 / ATCC 700720) GN=ssrB PE=4 SV=1 - [Q7CQM5_SALTY]	20.75	1	3	3	7	Pf00072; Pf00196; Pf08281	0	0	0	0	114403	0	0	0	374883																	6.33819	20.75	3	3	3.73797	6.6	1	1									6.78932
Q7CQV2	Arginine 3rd transport system OS=Salmonella typhimurium (strain LT2 / SGSC1412 / ATCC 700720) GN=artJ PE=3 SV=1 - [Q7CQV2_SALTY]	20.58	1	3	3	4	Pf00497	0	43127.3	0	0	0	1.31414e+06	0	0	0					2.70322	5.76	1	1													10.3932	20.58	3	3
Q57PK6;O68446	HTH-type transcriptional repressor PurR OS=Salmonella choleraesuis (strain SC-B67) GN=purR PE=3 SV=1 - [PURR_SALCH]	20.53	4	5	5	7	Pf00356; Pf00532; Pf13377; Pf13407; Pf14493	1.01693e+06	0	0	0	125993	0	0	0	192705	33.28	11.14	2	3													0	4.11	1	1													3.67606
Q8ZQW8	Putative cytoplasmic protein OS=Salmonella typhimurium (strain LT2 / SGSC1412 / ATCC 700720) GN=STM0699 PE=4 SV=1 - [Q8ZQW8_SALTY]	20.5	1	1	1	2	Pf01243; Pf12900	0	0	0	0	0	742036	0	0	0																					0	20.5	1	2
Q7CPJ9	Putative acetyltransferase OS=Salmonella typhimurium (strain LT2 / SGSC1412 / ATCC 700720) GN=yhhK PE=4 SV=1 - [Q7CPJ9_SALTY]	20.47	1	2	2	5	Pf00583; Pf12568; Pf13508	0	0	0	0	1.15251e+06	1.50091e+06	0	0	1.80976e+06																	1.82732	20.47	2	2	3.58269	11.02	1	1									5.46384
P07691	Orotidine 5'-phosphate decarboxylase OS=Salmonella typhimurium (strain LT2 / SGSC1412 / ATCC 700720) GN=pyrF PE=3 SV=2 - [PYRF_SALTY]	20.41	6	4	4	10	Pf00215	163527	110124	0	249484	124027	518629	0	0	179181	32.38	3.67	1	1	2.0278	4.9	1	1					59.1179	15.51	3	3	2.27561	3.67	1	1	3.29338	3.67	1	1									4.01261
Q8ZME3	Putative transcriptional regulators containing the CopG/Arc/MetJ DNA-binding domain and a metal-binding domain OS=Salmonella typhimurium (strain LT2 / SGSC1412 / ATCC 700720) GN=STM2955 PE=4 SV=1 - [Q8ZME3_SALTY]	20.34	1	2	2	2	Pf03693	0	0	0	0	0	0	0	0	144812																																	2.46497
Q93IM5;B5F0D6	Glucokinase OS=Salmonella typhimurium (strain LT2 / SGSC1412 / ATCC 700720) GN=glk PE=3 SV=1 - [GLK_SALTY]	20.25	7	6	6	16	Pf02685	0	542660	0	166930	293060	2.0153e+06	249950	238294	3.49126e+06					6.89529	6.85	2	2					25.49	6.85	2	2	3.89569	9.35	2	2	6.49928	6.85	2	2	2.89794	3.74	1	1	41.97	8.41	2	2	4.3626
B5EWT7	Acyl carrier protein phosphodiesterase OS=Salmonella agona (strain SL483) GN=acpH PE=3 SV=1 - [ACPH_SALA4]	20.21	6	3	3	6	Pf04336	714397	0	0	993622	0	0	0	0	0	56.09	20.21	3	3									51.9833	20.21	3	3
Q8ZPF9	Putative cytoplasmic protein OS=Salmonella typhimurium (strain LT2 / SGSC1412 / ATCC 700720) GN=STM1550 PE=4 SV=1 - [Q8ZPF9_SALTY]	20.21	1	2	2	5	Pf05016	0	0	0	0	735150	0	0	0	1.24752e+06																	4.24396	20.21	2	2													1.92096
Q8ZND5	Putative transketolase OS=Salmonella typhimurium (strain LT2 / SGSC1412 / ATCC 700720) GN=STM2340 PE=4 SV=1 - [Q8ZND5_SALTY]	20.19	1	5	5	6	Pf02779; Pf02780	0	187106	0	0	0	598380	167952	0	0					4.48481	8.2	2	2													6.44741	8.2	2	2	4.20593	7.89	2	2
Q7CPW4	7-carboxy-7-deazaguanine synthase OS=Salmonella typhimurium (strain LT2 / SGSC1412 / ATCC 700720) GN=ygcF PE=3 SV=1 - [Q7CPW4_SALTY]	20.18	1	3	3	4	Pf04055; Pf06506; Pf13394	0	0	0	0	0	1.57877e+06	0	0	721584																					4.43684	6.28	1	1									5.82165
Q8ZPA8	Alcohol dehydrogenase class III OS=Salmonella typhimurium (strain LT2 / SGSC1412 / ATCC 700720) GN=STM1627 PE=3 SV=1 - [Q8ZPA8_SALTY]	20.16	1	6	6	10	Pf00107; Pf08240	0	197011	0	0	35640.6	852621	0	0	227508					3.71214	12.1	3	3									1.66649	2.15	1	1	3.06227	2.69	1	1									6.30913
Q8ZNY6	Putative acetyltransferase OS=Salmonella typhimurium (strain LT2 / SGSC1412 / ATCC 700720) GN=STM1857 PE=4 SV=1 - [Q8ZNY6_SALTY]	20.14	1	3	3	3	Pf00583; Pf13508; Pf13673	0	0	0	0	110173	0	0	0	0																	4.37554	20.14	3	3
P19265	Ethanolamine ammonia-lyase light chain OS=Salmonella typhimurium (strain LT2 / SGSC1412 / ATCC 700720) GN=eutC PE=3 SV=3 - [EUTC_SALTY]	20.13	1	4	4	9	Pf05985	0	474383	0	0	103468	1.50473e+06	162857	0	275969					5.66559	16.78	3	3									0	4.36	1	1	5.81337	16.11	3	3	1.95248	4.36	1	1					0
B5FIF7;Q8ZPN1	Anhydro-N-acetylmuramic acid kinase OS=Salmonella dublin (strain CT_02021853) GN=anmK PE=3 SV=1 - [ANMK_SALDC]	20.11	5	3	5	9	Pf03702	381991	0	0	594575	0	31552.2	0	0	0	84.12	14.48	4	5									28.32	9.38	3	3					0	5.63	1	1
Q7CQ27	Putative iron-dependent peroxidase OS=Salmonella typhimurium (strain LT2 / SGSC1412 / ATCC 700720) GN=STM2446 PE=4 SV=1 - [Q7CQ27_SALTY]	20.07	1	6	6	15	Pf04261	0	163325	0	0	849606	0	242607	0	1.33575e+06					2.91493	4.68	1	1									1.96551	18.06	4	6					6.19077	10.37	2	2					8.43436
B4TJV1;P67347	Sulfoxide reductase catalytic subunit YedY OS=Salmonella heidelberg (strain SL476) GN=yedY PE=3 SV=1 - [YEDY_SALHS]	20.06	4	5	5	9	Pf00174	569001	126205	0	292408	133213	0	0	173543	0	27.8	5.39	1	1	4.66797	9.58	2	2					29.59	7.78	2	2	5.39322	11.08	3	3									23.88	3.59	1	1
P40680	Probable L,D-transpeptidase ErfK/SrfK OS=Salmonella typhimurium (strain LT2 / SGSC1412 / ATCC 700720) GN=erfK PE=3 SV=1 - [ERFK_SALTY]	20.06	1	3	4	7	Pf03734	0	48115.5	0	0	403043	0	306941	0	353884					1.6207	7.44	1	1									0	5.18	1	1	2.58486	5.18	1	1	0	5.18	1	1					2.30497
Q8ZK20	Putative alcohol dehydrogenase OS=Salmonella typhimurium (strain LT2 / SGSC1412 / ATCC 700720) GN=yjgB PE=3 SV=1 - [Q8ZK20_SALTY]	20.06	1	4	4	6	Pf00107; Pf01262; Pf08240	0	269624	0	0	0	1.70353e+06	0	0	0					7.43688	12.09	3	3													8.27869	12.09	2	3
P0A294;P0A293	50S ribosomal protein L3 glutamine methyltransferase OS=Salmonella typhi GN=prmB PE=3 SV=1 - [PRMB_SALTI]	20	1	5	5	13	Pf01170; Pf01209; Pf02384; Pf02475; Pf05175; Pf06325; Pf08242; Pf09445; Pf12847; Pf13649; Pf13659; Pf13847	5.86511e+06	0	0	5.6364e+06	309112	0	0	182095	628158	69.32	17.74	4	5									43.21	20	5	5	0	2.9	1	1									27.7	2.9	1	1	1.89401
B5F7G0;P0A7Q3	50S ribosomal protein L35 OS=Salmonella agona (strain SL483) GN=rpmI PE=3 SV=1 - [RL35_SALA4]	20	1	1	1	11	Pf01632	2.82542e+07	1.53358e+07	0	4.947e+07	5.4897e+06	604950	324575	4.45709e+06	1.22634e+07	61.34	20	1	2	6.55916	20	1	2					39.57	20	1	2	2.80557	20	1	1	3.53815	20	1	1	2.23892	20	1	1	33.27	20	1	1	0
Q7CR40	Preprotein translocase IISP family, membrane subunit OS=Salmonella typhimurium (strain LT2 / SGSC1412 / ATCC 700720) GN=yajC PE=4 SV=1 - [Q7CR40_SALTY]	20	1	2	2	5	Pf02699; Pf04085	0	93485.5	0	0	0	1.30155e+06	0	0	207828					2.06599	8.18	1	1													8.61496	20	2	3									1.73038
Q7CQ04	Putative tRNA/rRNA methyltransferase OS=Salmonella typhimurium (strain LT2 / SGSC1412 / ATCC 700720) GN=yfiF PE=4 SV=1 - [Q7CQ04_SALTY]	20	1	6	6	9	Pf00588; Pf08032	0	476765	0	0	269713	228006	0	0	712653					4.46163	5.8	2	2									4.01561	5.8	2	2	2.4423	4.35	1	1									6.37187
Q7CR55	Homology to Shigella VirG protein OS=Salmonella typhimurium (strain LT2 / SGSC1412 / ATCC 700720) GN=STM0307 PE=4 SV=1 - [Q7CR55_SALTY]	20	1	2	2	3	Pf07813	0	0	0	0	685118	0	0	0	0																	1.65911	5.93	1	2													1.80401
P63522;P63521	Long-chain-fatty-acid--CoA ligase OS=Salmonella typhi GN=fadD PE=3 SV=1 - [LCFA_SALTI]	19.96	1	9	9	11	Pf00501; Pf13193	279836	0	0	652935	116193	0	0	0	166103	45.16	9.8	5	5									57.1623	9.8	4	4	2.31595	2.32	1	1													2.17617
B5F815;Q8ZRS3	Spermidine synthase OS=Salmonella agona (strain SL483) GN=speE PE=3 SV=1 - [SPEE_SALA4]	19.93	7	4	4	6	Pf01564; Pf08241; Pf08242; Pf12847; Pf13659	585825	72151.6	0	0	0	1.42242e+06	0	0	5.17346e+06	67.54	6.64	1	1	2.49349	9.79	2	2													2.22392	3.5	1	1									2.47389
Q8ZMC9	Protein Xni OS=Salmonella typhimurium (strain LT2 / SGSC1412 / ATCC 700720) GN=xni PE=3 SV=2 - [XNI_SALTY]	19.92	1	4	4	4	Pf01367; Pf02739	0	0	0	0	0	0	0	0	380503																																	6.37526
Q8ZPV5	Selenide, water dikinase OS=Salmonella typhimurium (strain LT2 / SGSC1412 / ATCC 700720) GN=selD PE=3 SV=1 - [SELD_SALTY]	19.88	2	4	4	9	Pf00586; Pf02769	0	218831	0	1.20226e+06	483334	1.64169e+06	0	0	1.34052e+06					5.7838	14.12	3	3					43.23	9.51	2	2	2.14186	3.75	1	1	7.56154	9.22	2	2									0
Q8ZM72	Proline aminopeptidase P II OS=Salmonella typhimurium (strain LT2 / SGSC1412 / ATCC 700720) GN=pepP PE=4 SV=1 - [Q8ZM72_SALTY]	19.86	1	7	7	8	Pf00557; Pf05195	0	180786	0	0	0	1.57101e+06	0	0	0					6.59012	12.33	4	4													13.5361	9.82	4	4
Q8ZPQ8	Putative uncharacterized protein OS=Salmonella typhimurium (strain LT2 / SGSC1412 / ATCC 700720) GN=STM1366 PE=4 SV=1 - [Q8ZPQ8_SALTY]	19.85	1	2	2	3	Pf03061	0	0	0	0	345817	0	0	0	471815																	0	8.82	1	1													0
B5F1F7;P63466	Holo-[acyl-carrier-protein] synthase OS=Salmonella agona (strain SL483) GN=acpS PE=3 SV=1 - [ACPS_SALA4]	19.84	4	2	2	4	Pf01648	194322	0	0	222099	0	0	0	0	180392	32.16	11.11	1	1									33.56	19.84	2	2																	2.01707
B5R258;Q8ZNG4	Anaerobic glycerol-3-phosphate dehydrogenase subunit B OS=Salmonella enteritidis PT4 (strain P125109) GN=glpB PE=3 SV=1 - [GLPB_SALEP]	19.81	8	7	7	14	Pf00890	271111	199495	0	1.02849e+06	0	289994	0	0	90163.1	42.9833	13.6	4	4	2.50274	4.3	1	1					81.5467	15.27	5	6					4.52204	8.59	2	2									0
Q8ZPT6	Putative cytoplasmic protein OS=Salmonella typhimurium (strain LT2 / SGSC1412 / ATCC 700720) GN=ydiZ PE=4 SV=1 - [Q8ZPT6_SALTY]	19.79	1	1	1	1	Pf11080	0	0	0	0	0	1.2461e+06	0	0	0																					4.09932	19.79	1	1
B5F0E6;P0A2K3	Glutamate--tRNA ligase OS=Salmonella agona (strain SL483) GN=gltX PE=3 SV=1 - [SYE_SALA4]	19.75	7	7	7	13	Pf00749; Pf11348	428297	312059	0	0	0	1.28578e+06	0	64096.9	311999	61.28	6.79	2	3	13.1307	13.16	5	5													13.1857	9.34	3	3					29.27	1.7	1	1	0
Q7CPM2	Putative oxidoreductase OS=Salmonella typhimurium (strain LT2 / SGSC1412 / ATCC 700720) GN=yhdH PE=1 SV=1 - [Q7CPM2_SALTY]	19.75	1	5	5	10	Pf08240	0	630161	0	0	0	2.08096e+06	154119	0	325226					10.4134	12.35	3	3													8.4427	8.33	2	2	7.48414	11.73	3	3					4.02977
Q8ZQZ2	Putative cytoplasmic protein OS=Salmonella typhimurium (strain LT2 / SGSC1412 / ATCC 700720) GN=ybeL PE=4 SV=1 - [Q8ZQZ2_SALTY]	19.75	1	3	3	3	Pf07295	0	0	0	0	0	0	238419	0	170742																									6.83506	14.65	2	2					0
H9L4C5	Secretion system apparatus OS=Salmonella typhimurium (strain LT2 / SGSC1412 / ATCC 700720) GN=ssaG PE=4 SV=1 - [H9L4C5_SALTY]	19.72	1	1	1	1	Pf09392	0	0	0	0	0	0	0	0	160611																																	1.77382
Q8ZPC3	Putative methyltransferase OS=Salmonella typhimurium (strain LT2 / SGSC1412 / ATCC 700720) GN=tehB PE=1 SV=1 - [Q8ZPC3_SALTY]	19.7	1	4	4	5	Pf03848; Pf05175; Pf05724; Pf08241; Pf08242; Pf12847; Pf13489; Pf13649; Pf13659; Pf13847	0	0	0	0	44162.6	0	48043.9	0	273174																	2.05917	5.05	1	1					1.93209	5.05	1	1					7.6175
Q8ZPA6	Secreted effector protein SteB OS=Salmonella typhimurium (strain LT2 / SGSC1412 / ATCC 700720) GN=steB PE=3 SV=1 - [STEB_SALTY]	19.55	1	2	2	2		0	784778	0	0	0	0	0	0	515897					0	9.77	1	1																									0
Q8ZQC8	Secreted effector protein sopD2 OS=Salmonella typhimurium (strain LT2 / SGSC1412 / ATCC 700720) GN=sopD2 PE=1 SV=1 - [SOPD2_SALTY]	19.44	1	5	5	12	Pf11047	676746	28464.2	0	1.23007e+06	0	0	0	0	0	80.96	15.99	4	5	0	3.45	1	1					107.693	19.44	5	6
P0A1P7;P0A1P6	Glutamine synthetase OS=Salmonella typhi GN=glnA PE=3 SV=2 - [GLNA_SALTI]	19.4	1	7	7	17	Pf00120; Pf03951	2.27941e+06	538761	0	827982	0	1.78092e+06	0	373028	348505	34.75	10.23	3	4	12.3404	10.23	4	5					50.76	7.25	2	2					7.81102	6.4	2	2					40.83	2.99	1	1	3.56151
Q7CQH8	Putative PTS system, enzymeIIB component OS=Salmonella typhimurium (strain LT2 / SGSC1412 / ATCC 700720) GN=STM1613 PE=4 SV=1 - [Q7CQH8_SALTY]	19.35	1	1	1	1	Pf02302	0	0	0	0	0	0	0	0	388283																																	2.84706
P60658;P60659	Biosynthetic arginine decarboxylase OS=Salmonella typhi GN=speA PE=3 SV=1 - [SPEA_SALTI]	19.3	3	9	9	15	Pf00278; Pf02784	1.95322e+06	261932	0	1.30303e+06	0	0	422302	0	109186	125.76	10.18	4	6	3.15242	2.43	1	1					86.91	12.31	6	6									0	2.58	1	1					0
E1WGF0;P0CL51	Arginine--tRNA ligase OS=Salmonella typhimurium (strain SL1344) GN=argS PE=3 SV=1 - [SYR_SALTS]	19.24	12	9	9	12	Pf00750; Pf03485; Pf05746	2.24869e+06	151077	0	360379	0	726958	0	68818.5	0	69.37	3.12	1	1	15.9544	13.17	6	6					24.93	3.12	1	1					7.558	6.24	3	3					31.45	1.73	1	1
Q8ZP02	Mannose-specific enzyme IID OS=Salmonella typhimurium (strain LT2 / SGSC1412 / ATCC 700720) GN=manZ PE=4 SV=1 - [Q8ZP02_SALTY]	19.23	1	4	4	8	Pf03613	0	241905	0	0	134016	3.2916e+06	0	0	375204					5.22319	9.79	2	2									2.63105	9.44	2	2	4.05864	4.2	1	1									5.87914
P67334	UPF0178 protein YaiI OS=Salmonella typhimurium (strain LT2 / SGSC1412 / ATCC 700720) GN=yaiI PE=3 SV=1 - [YAII_SALTY]	19.21	1	2	2	3	Pf02639	0	0	0	0	177324	0	0	0	473960																	0	19.21	2	2													2.25614
B5F8U4	Ribonuclease HII OS=Salmonella agona (strain SL483) GN=rnhB PE=3 SV=1 - [RNH2_SALA4]	19.19	3	3	3	4	Pf01351	186813	0	0	228531	0	0	0	0	0	32.83	15.15	2	2									45.16	10.1	2	2
Q7CPY7	Putative phosphoglucomutase OS=Salmonella typhimurium (strain LT2 / SGSC1412 / ATCC 700720) GN=yqaB PE=4 SV=1 - [Q7CPY7_SALTY]	19.15	1	1	1	1	Pf00702; Pf12710; Pf13242; Pf13419	0	0	0	0	0	373643	0	0	0																					0	19.15	1	1
Q8ZLK4	Ribulose-phosphate 3-epimerase OS=Salmonella typhimurium (strain LT2 / SGSC1412 / ATCC 700720) GN=rpe PE=3 SV=1 - [Q8ZLK4_SALTY]	19.11	1	3	3	7	Pf00834; Pf01729	0	1.03909e+06	0	0	0	749307	316693	0	0					5.07534	15.56	2	3													4.44666	12.44	2	2	4.68199	10.22	2	2
P04285	Oligopeptide transport ATP-binding protein OppD OS=Salmonella typhimurium (strain LT2 / SGSC1412 / ATCC 700720) GN=oppD PE=3 SV=1 - [OPPD_SALTY]	19.1	1	6	6	6	Pf00005; Pf08352; Pf13304	0	0	0	1.06341e+06	0	0	0	0	0													67.35	19.1	6	6
Q8ZJY9	Endoribonuclease SymE OS=Salmonella typhimurium (strain LT2 / SGSC1412 / ATCC 700720) GN=symE PE=3 SV=1 - [SYME_SALTY]	19.09	1	1	1	1	Pf08845	0	0	0	0	0	0	0	0	529123																																	0
Q8ZN05	Gifsy-1 prophage protein OS=Salmonella typhimurium (strain LT2 / SGSC1412 / ATCC 700720) GN=STM2596 PE=4 SV=1 - [Q8ZN05_SALTY]	19.08	1	1	1	1	Pf06894	0	0	0	0	0	0	0	0	0																					0	19.08	1	1
P41786	Lipoprotein PrgK OS=Salmonella typhimurium (strain LT2 / SGSC1412 / ATCC 700720) GN=prgK PE=1 SV=1 - [PRGK_SALTY]	19.05	1	3	3	6	Pf01514	401580	0	0	230055	0	0	0	0	0	45.64	12.3	2	2	2.98193	6.75	1	1					57.5133	19.05	3	3
P58687	3-dehydroquinate dehydratase OS=Salmonella typhimurium (strain LT2 / SGSC1412 / ATCC 700720) GN=aroD PE=1 SV=1 - [AROD_SALTY]	19.05	1	3	3	3	Pf01487	0	0	0	0	0	634522	0	0	0																					10.1564	19.05	3	3
Q8ZQ17	RNase E OS=Salmonella typhimurium (strain LT2 / SGSC1412 / ATCC 700720) GN=rne PE=4 SV=1 - [Q8ZQ17_SALTY]	19.03	1	16	16	36	Pf00575; Pf10150; Pf12111	0	2.08304e+06	0	0	1.88859e+06	1.18251e+06	0	0	2.61839e+06					9.91703	6.47	4	4									21.7927	6.56	8	11	12.0681	7.87	5	5									22.4852
P02915	Histidine transport ATP-binding protein HisP OS=Salmonella typhimurium (strain LT2 / SGSC1412 / ATCC 700720) GN=hisP PE=1 SV=1 - [HISP_SALTY]	18.99	1	3	3	6	Pf00005; Pf09818; Pf13304; Pf13558	990302	0	0	682171	140111	0	0	0	594983	23.02	5.81	1	1									37.34	15.12	2	2	2.05611	3.88	1	1													5.14449
Q57GM9;Q8ZKB1	Phosphatidylserine decarboxylase proenzyme OS=Salmonella choleraesuis (strain SC-B67) GN=psd PE=3 SV=1 - [PSD_SALCH]	18.94	5	5	5	7	Pf02666	266750	0	0	0	121332	656300	0	301697	288102	41.56	8.07	2	2													1.72242	3.73	1	1	1.81408	2.48	1	1					50.31	4.35	1	1	2.7004
A9MQD8	2-isopropylmalate synthase OS=Salmonella arizonae (strain ATCC BAA-731 / CDC346-86 / RSK2980) GN=leuA PE=3 SV=1 - [LEU1_SALAR]	18.93	7	7	7	7	Pf00682; Pf08502	0	0	0	313462	0	0	0	0	0													136.163	18.93	7	7
P0A2E4;P0A2E3	RNA polymerase sigma factor RpoD OS=Salmonella typhi GN=rpoD PE=3 SV=1 - [RPOD_SALTI]	18.86	1	11	11	24	Pf00140; Pf03979; Pf04539; Pf04542; Pf04545; Pf04546	696170	155001	0	623913	0	1.23514e+06	0	0	163509	72.11	9.92	6	6	1.95502	3.41	2	2					127.26	13.82	8	9					8.58212	5.69	3	3									3.70983
Q00267	N-hydroxyarylamine O-acetyltransferase OS=Salmonella typhimurium (strain LT2 / SGSC1412 / ATCC 700720) GN=nhoA PE=1 SV=1 - [NHOA_SALTY]	18.86	1	4	4	4	Pf00797	0	0	0	265585	0	5.44869e+06	0	0	0													34.88	14.59	3	3					0	4.27	1	1
Q8ZLJ4	33 kDa chaperonin OS=Salmonella typhimurium (strain LT2 / SGSC1412 / ATCC 700720) GN=hslO PE=3 SV=2 - [HSLO_SALTY]	18.84	4	3	3	3	Pf01430	686797	0	0	0	0	0	0	0	215200	30.86	13.7	2	2																													0
Q8ZRS1	Glucose dehydrogenase OS=Salmonella typhimurium (strain LT2 / SGSC1412 / ATCC 700720) GN=gcd PE=4 SV=1 - [Q8ZRS1_SALTY]	18.84	1	10	10	11	Pf01011; Pf13360	0	354538	0	0	0	392764	0	0	0					14.8353	9.17	6	6													8.09304	9.67	4	5
Q8ZRW6	Putative secreted protein OS=Salmonella typhimurium (strain LT2 / SGSC1412 / ATCC 700720) GN=STM0081 PE=4 SV=1 - [Q8ZRW6_SALTY]	18.84	1	3	3	5		0	0	294887	0	0	2.59327e+06	0	0	0									6.3334	13.77	2	3									5.1272	13.77	2	2
P0A1B6;P0A1B5	Phospho-2-dehydro-3-deoxyheptonate aldolase, Tyr-sensitive OS=Salmonella typhi GN=aroF PE=3 SV=1 - [AROF_SALTI]	18.82	1	4	5	7	Pf00793	576585	0	0	257246	123999	0	0	0	124330	67.6331	12.64	3	3									40.81	2.81	1	1	0	1.97	1	1													1.81096
P19480	Alkyl hydroperoxide reductase subunit F OS=Salmonella typhimurium (strain LT2 / SGSC1412 / ATCC 700720) GN=ahpF PE=1 SV=1 - [AHPF_SALTY]	18.81	1	7	7	9	Pf00070; Pf00743; Pf07992; Pf13192; Pf13434; Pf13738	1.26164e+06	98183.1	0	0	0	1.68344e+06	0	0	202856	31.87	3.65	1	1	5.55912	6.33	2	2													14.7213	10.36	4	4									4.1389
B5F7T2;P66409	30S ribosomal protein S14 OS=Salmonella agona (strain SL483) GN=rpsN PE=3 SV=1 - [RS14_SALA4]	18.81	1	2	2	16	Pf00253	1.20161e+06	345104	0	2.95112e+06	3.04859e+06	5.79574e+06	315607	622409	8.20609e+06	79.1067	18.81	2	3	3.09671	18.81	1	1					58.67	18.81	2	2	5.70611	18.81	2	3	2.24265	18.81	1	1	4.55351	18.81	2	2	56.56	18.81	2	2	5.28975
B5F4R1	Protein syd OS=Salmonella agona (strain SL483) GN=syd PE=3 SV=1 - [SYDP_SALA4]	18.78	2	3	3	3	Pf07348	0	0	0	460601	0	0	0	0	0													26.69	18.78	3	3
Q8ZQD3	Anaerobic dimethyl sulfoxide reductase, subunit A OS=Salmonella typhimurium (strain LT2 / SGSC1412 / ATCC 700720) GN=dmsA PE=3 SV=1 - [Q8ZQD3_SALTY]	18.67	1	11	11	17	Pf00384; Pf01568; Pf04879	0	303222	0	0	0	2.28259e+06	0	0	251467					13.775	14.13	8	9													10.6766	7.62	4	5									5.38927
B5QZL7;P0A1R2	Imidazole glycerol phosphate synthase subunit HisF OS=Salmonella enteritidis PT4 (strain P125109) GN=hisF PE=3 SV=1 - [HIS6_SALEP]	18.6	7	3	3	6	Pf00724; Pf00977; Pf01207	353043	0	0	440877	0	675902	0	0	239202	34.37	6.2	1	1									43.2267	18.6	3	3					0	6.2	1	1									0
Q7CPM1	AcetylCoA carboxylase, BCCP subunit OS=Salmonella typhimurium (strain LT2 / SGSC1412 / ATCC 700720) GN=accB PE=4 SV=1 - [Q7CPM1_SALTY]	18.59	1	2	2	3	Pf00364	0	0	0	0	0	872693	965564	0	151237																					3.8198	12.82	1	1	2.78624	5.77	1	1					2.26402
Q8ZR41	Carboxylate-amine ligase YbdK OS=Salmonella typhimurium (strain LT2 / SGSC1412 / ATCC 700720) GN=ybdK PE=1 SV=1 - [CAAL_SALTY]	18.55	14	6	6	9	Pf04107	254763	0	0	475036	0	0	809819	0	57901	25.8367	8.6	3	3									85.43	13.98	4	4									0	1.88	1	1					0
P0A2I1;P0A2I2	DNA topoisomerase 1 OS=Salmonella typhimurium (strain LT2 / SGSC1412 / ATCC 700720) GN=topA PE=3 SV=1 - [TOP1_SALTY]	18.5	1	14	14	22	Pf01131; Pf01396; Pf01751; Pf08272	0	237755	0	143816	75745.1	1.14482e+06	0	0	811025					13.5258	9.94	7	7					20.62	1.85	1	1	0	0.92	1	1	11.5395	5.32	4	4									12.0911
B5EXE7;P0A2C3	Ribonuclease PH OS=Salmonella agona (strain SL483) GN=rph PE=3 SV=1 - [RNPH_SALA4]	18.49	3	3	3	12	Pf01138; Pf03725	304952	0	0	234426	435767	515530	148079	252008	710788	22.25	4.62	1	1									31.48	11.76	2	2	2.96	4.62	1	1	2.2292	6.72	1	1	2.55289	4.62	1	1	65.15	11.34	2	2	11.5059
P37411	DNA gyrase subunit A OS=Salmonella typhimurium (strain LT2 / SGSC1412 / ATCC 700720) GN=gyrA PE=3 SV=3 - [GYRA_SALTY]	18.45	1	11	11	15	Pf00521; Pf03989	1.5353e+06	278980	0	0	100983	483689	0	0	208043	85.72	10.48	5	6	12.7609	6.61	4	4									2.06212	1.03	1	1	8.68893	4.1	3	3									0
Q8ZLD3	Putative L-asparaginase OS=Salmonella typhimurium (strain LT2 / SGSC1412 / ATCC 700720) GN=STM3598 PE=3 SV=1 - [Q8ZLD3_SALTY]	18.44	1	4	4	7	Pf00710	0	140050	0	0	0	1.12665e+06	202355	0	0					4.57412	9.51	2	2													13.1048	9.22	2	4	2.72076	3.17	1	1
B5R3H9;P23679	[Protein-PII] uridylyltransferase OS=Salmonella enteritidis PT4 (strain P125109) GN=glnD PE=3 SV=1 - [GLND_SALEP]	18.43	8	16	16	22	Pf01842; Pf01909; Pf01966; Pf03445; Pf08335	280903	0	0	611540	995460	0	0	0	0	81.2067	8.54	7	7									174.887	16.63	14	14	0	1.8	1	1
Q56078	Periplasmic beta-glucosidase OS=Salmonella typhimurium (strain LT2 / SGSC1412 / ATCC 700720) GN=bglX PE=3 SV=2 - [BGLX_SALTY]	18.43	1	10	10	13	Pf00933; Pf01915; Pf14310	0	51216.4	0	0	3.65621e+06	1.9147e+07	0	0	0					1.90598	7.32	2	2									0	1.31	1	1	21.4035	13.86	9	10
Q8ZNN5	Putative ATP-binding protein OS=Salmonella typhimurium (strain LT2 / SGSC1412 / ATCC 700720) GN=mrp PE=4 SV=1 - [Q8ZNN5_SALTY]	18.43	1	5	5	14	Pf01656; Pf10609; Pf13614	0	174030	0	0	159823	871610	142612	0	696675					10.8426	16.53	4	4									4.41252	8.94	3	3	4.68189	4.61	1	1	2.7703	6.78	2	2					8.55949
Q7CPK3	Transcriptional repressor gnt-I OS=Salmonella typhimurium (strain LT2 / SGSC1412 / ATCC 700720) GN=gntR PE=4 SV=1 - [Q7CPK3_SALTY]	18.43	1	4	4	5	Pf00356; Pf00532; Pf13377; Pf13407	0	0	0	0	0	299473	0	0	387057																					1.93382	8.46	2	2									4.1991
P58688	Bifunctional protein FolD OS=Salmonella typhimurium (strain LT2 / SGSC1412 / ATCC 700720) GN=folD PE=3 SV=2 - [FOLD_SALTY]	18.4	1	4	4	10	Pf00763; Pf02882	0	53054.4	0	0	5.14647e+06	0	0	0	3.66968e+06					0	2.78	1	1									4.24628	7.29	2	2	2.81825	2.78	1	1									8.87772
Q8ZQT9	Cytochrome d terminal oxidase, polypeptide subunit I OS=Salmonella typhimurium (strain LT2 / SGSC1412 / ATCC 700720) GN=cydA PE=4 SV=1 - [Q8ZQT9_SALTY]	18.39	1	8	8	18	Pf00769; Pf01654	0	1.01794e+06	0	0	0	3.60781e+06	0	0	458422					27.0599	16.48	7	10													15.7044	11.49	5	5									4.60784
Q9L6Q8	4-alpha-L-fucosyltransferase OS=Salmonella typhimurium (strain LT2 / SGSC1412 / ATCC 700720) GN=wecF PE=3 SV=1 - [WECF_SALTY]	18.38	11	6	6	11	Pf07429	248613	0	0	307796	0	0	0	0	0	101.69	13.37	5	5	1.68082	3.06	1	1					55.61	15.32	5	5
Q8ZR01	Rare lipoprotein A OS=Salmonella typhimurium (strain LT2 / SGSC1412 / ATCC 700720) GN=rlpA PE=3 SV=1 - [RLPA_SALTY]	18.37	2	6	6	9	Pf03330; Pf05036	41329	796402	0	182252	0	1.71473e+06	0	0	194652	25.59	3.94	1	1	10.1789	9.97	3	3					36.41	2.36	1	1					7.50462	7.09	2	2									2.54978
B5EZG8;Q8ZNG0	2-keto-3-deoxy-L-rhamnonate aldolase OS=Salmonella agona (strain SL483) GN=rhmA PE=3 SV=1 - [RHMA_SALA4]	18.35	6	3	3	7	Pf03328	1.75017e+06	0	0	689280	172259	0	0	0	218719	39.77	14.61	2	3									20.7	14.61	2	2	1.95996	3.75	1	1													0
Q7CPW5	6-carboxy-5,6,7,8-tetrahydropterin synthase OS=Salmonella typhimurium (strain LT2 / SGSC1412 / ATCC 700720) GN=ptpS PE=3 SV=1 - [Q7CPW5_SALTY]	18.33	1	1	1	1	Pf01242	0	97356.5	0	0	0	0	0	0	0					0	18.33	1	1
P40822	Uncharacterized lipoprotein YceB OS=Salmonella typhimurium (strain LT2 / SGSC1412 / ATCC 700720) GN=yceB PE=4 SV=2 - [YCEB_SALTY]	18.28	1	2	2	3	Pf07273	0	0	0	0	129984	184522	0	0	282598																	2.40477	5.91	1	1	0	12.37	1	1									2.27177
Q7CQS9	Acylphosphatase OS=Salmonella typhimurium (strain LT2 / SGSC1412 / ATCC 700720) GN=yccX PE=3 SV=1 - [ACYP_SALTY]	18.28	1	2	2	2	Pf00708	0	0	0	0	0	0	0	0	276973																																	3.83589
B5F3B8;Q8ZK82	Primosomal replication protein n OS=Salmonella agona (strain SL483) GN=priB PE=3 SV=1 - [PRIB_SALA4]	18.27	1	2	2	7	Pf00436	233399	0	0	287040	441607	0	0	0	570378	42.11	8.65	1	1									32.36	18.27	2	2	2.24283	18.27	2	2													2.5262
Q8ZKF6	Acetyl-coenzyme A synthetase OS=Salmonella typhimurium (strain LT2 / SGSC1412 / ATCC 700720) GN=acs PE=1 SV=1 - [ACSA_SALTY]	18.25	2	7	7	8	Pf00501; Pf13193	274830	309665	0	0	0	864114	0	0	0	36.97	2.45	1	1	8.30469	7.21	3	3													16.541	11.66	4	4
E1W9M1;P0CL05	Endonuclease 8 OS=Salmonella typhimurium (strain SL1344) GN=nei PE=3 SV=1 - [END8_SALTS]	18.25	10	3	3	3	Pf01149; Pf06827; Pf06831	0	0	0	254099	0	0	425265	0	0													37.48	8.37	2	2									0	14.45	1	1
B5F1U5;Q8ZQ73	Ribosomal RNA large subunit methyltransferase K/L OS=Salmonella agona (strain SL483) GN=rlmL PE=3 SV=1 - [RLMKL_SALA4]	18.23	7	8	9	15	Pf01170; Pf02926; Pf03602; Pf08241; Pf10672; Pf13578; Pf13649; Pf13659; Pf13847	838397	0	0	884125	0	0	0	49748.2	0	38.211	8.97	4	5	2.12869	1.57	1	1					100.06	11.82	7	8													23.9	1	1	1
Q8ZKQ7	Putative mannose-6-phosphate isomerase OS=Salmonella typhimurium (strain LT2 / SGSC1412 / ATCC 700720) GN=STM4071 PE=4 SV=1 - [Q8ZKQ7_SALTY]	18.18	1	1	1	2	Pf00190; Pf02311; Pf07883; Pf11699	0	0	0	0	0	0	0	0	1.47373e+06																																	0
B5F516;Q56121	Peptide chain release factor 3 OS=Salmonella agona (strain SL483) GN=prfC PE=3 SV=1 - [RF3_SALA4]	18.15	4	6	6	6	Pf00009; Pf03144	537823	221477	0	0	0	1.05722e+06	0	0	0	69.3933	6.62	3	3	4.55454	5.29	2	2													0	6.24	1	1
Q9FA46	Tricarboxylic transport protein OS=Salmonella typhimurium (strain LT2 / SGSC1412 / ATCC 700720) GN=STM2786 PE=4 SV=1 - [Q9FA46_SALTY]	18.15	1	4	4	4	Pf03401	0	84258.9	0	0	0	2.02728e+06	0	0	0					2.57199	4.62	1	1													11.4551	13.54	3	3
Q8ZJX7	Putative glucosamine-fructose-6-phosphate aminotransferase OS=Salmonella typhimurium (strain LT2 / SGSC1412 / ATCC 700720) GN=STM4540 PE=1 SV=1 - [Q8ZJX7_SALTY]	18.08	1	5	5	7	Pf01380; Pf13580	0	0	0	0	0	3.08936e+06	209081	0	224886																					2.85081	10.79	3	3	1.82954	4.08	1	1					6.3025
Q8ZLB6	Cellulose biosynthesis protein BcsQ OS=Salmonella typhimurium (strain LT2 / SGSC1412 / ATCC 700720) GN=bcsQ PE=3 SV=1 - [BCSQ_SALTY]	18	2	3	3	4	Pf06564; Pf13614	285017	0	0	457068	0	0	0	0	0	34.26	10.8	2	2									30.64	10.8	2	2
P0A2T8	Fumarate and nitrate reduction regulatory protein OS=Salmonella typhimurium (strain LT2 / SGSC1412 / ATCC 700720) GN=fnr PE=3 SV=1 - [FNR_SALTY]	18	1	3	3	7	Pf00027; Pf00325; Pf13545	0	178578	0	0	124450	922478	180033	0	226201					6.63054	10.8	2	2									1.81947	6.4	1	1	2.46712	6.4	1	1	0	7.2	1	1					1.71284
A9MYH1	Non-specific ribonucleoside hydrolase RihC OS=Salmonella paratyphi B (strain ATCC BAA-1250 / SPB7) GN=rihC PE=3 SV=1 - [RIHC_SALPB]	17.97	8	3	3	3	Pf01156	1.28363e+06	0	0	0	0	0	0	0	0	55.83	17.97	3	3
P0A1T6	Uncharacterized lipoprotein YifL OS=Salmonella typhimurium (strain LT2 / SGSC1412 / ATCC 700720) GN=yifL PE=4 SV=1 - [YIFL_SALTY]	17.91	1	1	1	1	Pf13627	0	47140	0	0	0	0	0	0	0					1.86311	17.91	1	1
Q8ZN82	Transketolase 2 isozyme OS=Salmonella typhimurium (strain LT2 / SGSC1412 / ATCC 700720) GN=tktB PE=4 SV=1 - [Q8ZN82_SALTY]	17.87	1	8	9	15	Pf00456; Pf02779; Pf02780	0	1.9128e+06	0	0	0	2.1795e+06	226396	0	333939					15.2369	9.61	6	6													16.1862	11.56	5	6	2.54371	1.35	1	1					1.98973
A9MRQ5	Glutaminase OS=Salmonella arizonae (strain ATCC BAA-731 / CDC346-86 / RSK2980) GN=glsA PE=3 SV=2 - [GLSA_SALAR]	17.86	5	5	5	10	Pf04960	207616	0	0	456603	0	0	0	0	0	84.5099	14.94	4	4									134.85	17.86	5	6
B5F1U2;P25468	Dihydroorotate dehydrogenase (quinone) OS=Salmonella agona (strain SL483) GN=pyrD PE=3 SV=1 - [PYRD_SALA4]	17.86	5	4	4	14	Pf01180	0	0	0	239128	389898	199624	0	0	480384													93.74	17.86	4	5	3.83052	8.33	2	2	5.40611	10.12	2	2									6.80631
Q7CPZ3	Outer membrane protein assembly factor BamE OS=Salmonella typhimurium (strain LT2 / SGSC1412 / ATCC 700720) GN=bamE PE=3 SV=1 - [BAME_SALTY]	17.86	1	1	1	1	Pf04355	0	0	0	0	0	0	0	0	685731																																	0
Q8ZQJ5	23S rRNA (uracil(747)-C(5))-methyltransferase RlmC OS=Salmonella typhimurium (strain LT2 / SGSC1412 / ATCC 700720) GN=rlmC PE=3 SV=1 - [RLMC_SALTY]	17.82	10	3	3	3	Pf03602; Pf05175; Pf05958; Pf08242; Pf09445; Pf12847; Pf13659; Pf13847	0	60585.4	0	243235	0	0	0	0	0					0	13.56	2	2					32.54	4.26	1	1
P0A2F3;P0A2F2	NAD-dependent protein deacylase OS=Salmonella typhi GN=cobB PE=3 SV=2 - [NPD_SALTI]	17.8	1	3	3	8	Pf02146	985713	275941	0	261026	0	0	258556	229314	0	25.79	6.78	1	1	6.90423	11.86	2	2					20.18	6.78	1	1									2.07524	5.93	1	1	50.78	17.8	3	3
Q8ZRP0	Outer membrane protein assembly factor BamA OS=Salmonella typhimurium (strain LT2 / SGSC1412 / ATCC 700720) GN=bamA PE=3 SV=1 - [BAMA_SALTY]	17.79	1	12	12	20	Pf01103; Pf07244	0	192564	0	0	78040.4	2.47987e+06	56579.2	0	381716					7.99916	7.09	5	5									1.91983	1	1	1	15.8474	8.08	5	5	0	1.12	1	1					15.0313
Q8ZNF9	L-rhamnonate dehydratase OS=Salmonella typhimurium (strain LT2 / SGSC1412 / ATCC 700720) GN=rhmD PE=1 SV=1 - [RHMD_SALTY]	17.78	1	3	3	5	Pf01188; Pf02746; Pf11529; Pf13378	1.60262e+06	0	0	0	0	0	0	0	0	49.27	17.78	3	5
B5F111;P67286	UPF0145 protein YbjQ OS=Salmonella agona (strain SL483) GN=ybjQ PE=3 SV=1 - [YBJQ_SALA4]	17.76	2	2	2	10	Pf01906	853761	0	0	1.13963e+06	2.53943e+06	2.3845e+06	0	0	4.73857e+06	52.6582	17.76	2	2									66.9006	17.76	2	2	3.75059	17.76	2	2	5.70811	17.76	2	2									5.66225
H9L467	Putative resolvase OS=Salmonella typhimurium (strain LT2 / SGSC1412 / ATCC 700720) GN=PSLT044 PE=4 SV=1 - [H9L467_SALTY]	17.74	1	2	2	2	Pf00239; Pf02796	0	0	0	0	0	0	0	0	155153																																	1.63629
P0A2S3;P0CL10	Pyruvate dehydrogenase complex repressor OS=Salmonella typhi GN=pdhR PE=3 SV=1 - [PDHR_SALTI]	17.72	1	4	4	11	Pf00392; Pf01978; Pf07729; Pf12802; Pf14502	1.32442e+06	0	0	602662	0	0	0	0	728977	37.22	3.54	1	1									55.58	13.78	3	3																	11.5587
P58679	4-hydroxy-3-methylbut-2-enyl diphosphate reductase OS=Salmonella typhimurium (strain LT2 / SGSC1412 / ATCC 700720) GN=ispH PE=3 SV=1 - [ISPH_SALTY]	17.72	1	4	4	6	Pf02401	0	113193	0	0	0	435324	0	0	0					3.74379	5.38	1	1													13.1751	12.34	3	5
Q7CPR6	Putative metal-dependent hydrolase OS=Salmonella typhimurium (strain LT2 / SGSC1412 / ATCC 700720) GN=ygjP PE=4 SV=1 - [Q7CPR6_SALTY]	17.58	1	3	3	6	Pf01863; Pf08325	0	1.52607e+06	0	0	113299	3.65777e+06	0	0	289574					0	6.67	1	1									0	10.91	2	2	1.85791	6.67	1	1									4.45449
Q9RF52	Peptidase B OS=Salmonella typhimurium (strain LT2 / SGSC1412 / ATCC 700720) GN=pepB PE=1 SV=1 - [PEPB_SALTY]	17.56	1	6	6	9	Pf00883; Pf12404	0	176303	0	0	0	990221	0	0	412916					6.97088	6.32	3	3													11.807	9.84	3	3									7.64782
P0A258	1-acyl-sn-glycerol-3-phosphate acyltransferase OS=Salmonella typhi GN=plsC PE=3 SV=1 - [PLSC_SALTI]	17.55	1	3	3	3	Pf01553	0	0	0	439909	0	0	0	0	0													38.2833	17.55	3	3
Q8ZMW8	Outer membrane protein assembly factor BamD OS=Salmonella typhimurium (strain LT2 / SGSC1412 / ATCC 700720) GN=yfiO PE=3 SV=1 - [Q8ZMW8_SALTY]	17.55	1	3	3	4	Pf13512; Pf13525	0	0	0	0	0	786523	0	0	316749																					1.60462	5.31	1	1									3.42908
P0CL15	Invasion protein iagB OS=Salmonella typhimurium (strain LT2 / SGSC1412 / ATCC 700720) GN=iagB PE=3 SV=1 - [IAGB_SALTY]	17.5	1	1	1	2	Pf00062; Pf01464	0	0	0	0	0	284060	0	0	0																					0	17.5	1	2
P63829;P63828	Dephospho-CoA kinase OS=Salmonella typhi GN=coaE PE=3 SV=1 - [COAE_SALTI]	17.48	2	2	2	5	Pf01121; Pf13207; Pf13521; Pf13555	2.80829e+06	0	0	0	0	971629	0	0	311400	20.08	10.68	1	2																	6.19914	17.48	2	2									0
Q7DAP2	Putative carbonic anhydrase OS=Salmonella typhimurium (strain LT2 / SGSC1412 / ATCC 700720) GN=PSLT046 PE=4 SV=1 - [Q7DAP2_SALTY]	17.48	1	3	3	4	Pf00484	0	0	0	0	248317	579618	0	0	507097																	5.27618	7.72	2	2	0	9.76	1	1									3.4834
Q08015	tRNA-(ms[2]io[6]A)-hydroxylase OS=Salmonella typhimurium (strain LT2 / SGSC1412 / ATCC 700720) GN=miaE PE=4 SV=1 - [MIAE_SALTY]	17.41	1	4	4	6	Pf06175	359733	0	0	542327	0	0	0	0	0	73.8447	7.41	2	2									67.7	17.41	4	4
P0A7P8	50S ribosomal protein L34 OS=Salmonella typhimurium (strain LT2 / SGSC1412 / ATCC 700720) GN=rpmH PE=3 SV=1 - [RL34_SALTY]	17.39	1	1	1	2	Pf00468	0	2.21928e+07	0	0	0	4.79511e+06	0	0	0					2.16503	17.39	1	1													2.26261	17.39	1	1
B5FKA7;P65246	Thymidylate kinase OS=Salmonella dublin (strain CT_02021853) GN=tmk PE=3 SV=1 - [KTHY_SALDC]	17.37	3	2	2	3	Pf02223	0	0	0	181326	0	0	0	0	172353													28.52	6.1	1	1					2.43654	6.1	1	1									0
Q08021	Uncharacterized N-acetyltransferase YjgM OS=Salmonella typhimurium (strain LT2 / SGSC1412 / ATCC 700720) GN=yjgM PE=3 SV=1 - [YJGM_SALTY]	17.37	1	3	3	3	Pf00583; Pf08445; Pf13302; Pf13420; Pf13508; Pf13527; Pf13673; Pf14542	0	0	0	0	0	0	0	0	209529																																	4.14724
Q8ZRR2	Putative xylanase/chitin deacetylase OS=Salmonella typhimurium (strain LT2 / SGSC1412 / ATCC 700720) GN=yadE PE=4 SV=1 - [Q8ZRR2_SALTY]	17.36	1	5	5	10	Pf01522	0	0	0	0	161303	0	0	0	527988																	1.88358	12.22	4	5													7.41067
P31570	Cob(I)yrinic acid a,c-diamide adenosyltransferase OS=Salmonella typhimurium (strain LT2 / SGSC1412 / ATCC 700720) GN=btuR PE=1 SV=1 - [BTUR_SALTY]	17.35	1	3	3	8	Pf02572; Pf12557	235623	0	0	289373	0	837513	64855	0	240477	46	9.18	2	2									47.61	9.18	2	2					0	8.16	1	1	2.1817	5.1	1	1					4.93995
Q8ZS15	Putative molybdochetalase OS=Salmonella typhimurium (strain LT2 / SGSC1412 / ATCC 700720) GN=mog PE=4 SV=1 - [Q8ZS15_SALTY]	17.35	1	3	3	6	Pf00994	0	259730	0	0	0	907272	170986	0	0					3.21738	6.12	1	1													8.54164	17.35	3	3	5.23035	11.22	2	2
Q57HD7;Q8ZKP8	Putative epimerase LsrE OS=Salmonella choleraesuis (strain SC-B67) GN=lsrE PE=3 SV=1 - [LSRE_SALCH]	17.32	3	3	3	6	Pf00834	751424	97480.4	0	1.22396e+06	0	0	0	0	0	49.06	4.33	1	1	5.10752	8.27	2	2					68.13	17.32	3	3
Q7CPB7	Putative cytoplasmic protein OS=Salmonella typhimurium (strain LT2 / SGSC1412 / ATCC 700720) GN=STM4192 PE=4 SV=1 - [Q7CPB7_SALTY]	17.32	1	2	2	3	Pf09831	0	0	0	0	0	1.09202e+06	0	0	0																					6.91121	17.32	2	3
P0A192	High-affinity branched-chain amino acid transport ATP-binding protein LivF OS=Salmonella typhi GN=livF PE=3 SV=1 - [LIVF_SALTI]	17.3	1	3	3	4	Pf00005; Pf13304; Pf13558	193665	0	0	407739	0	0	0	0	0	29.51	6.75	1	1									24.77	17.3	3	3
Q9L6M1	88% identity to E. coli transcriptional activator RFAH (SW:P26614) OS=Salmonella typhimurium (strain LT2 / SGSC1412 / ATCC 700720) GN=rfaH PE=4 SV=1 - [Q9L6M1_SALTY]	17.28	1	3	3	5	Pf02357	0	0	0	0	205217	0	191415	0	407454																	1.66464	6.17	1	1					4.55827	12.96	2	2					4.17368
B5F1S4	Chromosome partition protein MukF OS=Salmonella agona (strain SL483) GN=mukF PE=3 SV=1 - [MUKF_SALA4]	17.27	5	5	5	9	Pf03882	253124	0	0	334904	0	0	0	0	0	46.5233	9.32	3	3									65.9267	17.27	5	6
P17328	Glycine betaine/L-proline transport ATP-binding protein ProV OS=Salmonella typhimurium (strain LT2 / SGSC1412 / ATCC 700720) GN=proV PE=3 SV=2 - [PROV_SALTY]	17.25	1	6	6	11	Pf00005; Pf00571; Pf13304	606014	0	0	818918	0	1.60501e+06	0	0	0	96.75	13.25	4	4									71.9872	17.25	6	6					2.08052	2	1	1
P66950;P66951	TPR repeat-containing protein YfgC OS=Salmonella typhimurium (strain LT2 / SGSC1412 / ATCC 700720) GN=yfgC PE=4 SV=1 - [YFGC_SALTY]	17.25	1	5	5	8	Pf01435; Pf14559	0	0	0	0	0	1.01284e+06	201448	229930	159758																					9.77789	6.57	2	3	0	3.29	1	1	90.3	10.06	3	3	0
Q8ZRM7	2,5-diketo-D-gluconic acid reductase B OS=Salmonella typhimurium (strain LT2 / SGSC1412 / ATCC 700720) GN=dkgB PE=3 SV=1 - [DKGB_SALTY]	17.23	1	2	3	4	Pf00248	855557	0	0	0	0	524892	0	0	0	40.44	8.99	1	1																	6.01572	17.23	3	3
B5F5I9	Chromosome initiation inhibitor OS=Salmonella agona (strain SL483) GN=iciA PE=3 SV=1 - [ICIA_SALA4]	17.17	4	4	4	8	Pf00126; Pf03466	589910	0	0	739220	0	0	0	0	0	51.6442	17.17	4	4									78.926	17.17	4	4
Q7CQ84	Putative flutathione S-transferase OS=Salmonella typhimurium (strain LT2 / SGSC1412 / ATCC 700720) GN=STM2177 PE=4 SV=1 - [Q7CQ84_SALTY]	17.17	1	2	2	2	Pf01557	0	0	0	0	0	298798	0	0	0																					8.89411	17.17	2	2
P0A1T4;P0A1T5	Uncharacterized protein YdhZ OS=Salmonella typhimurium (strain LT2 / SGSC1412 / ATCC 700720) GN=ydhZ PE=4 SV=1 - [YDHZ_SALTY]	17.14	1	1	1	4	Pf10965	0	0	0	0	0	0	156656	212966	1.66036e+06																									1.83132	17.14	1	1	67.83	17.14	1	1	1.78198
Q8ZQ26	Glucans biosynthesis glucosyltransferase H OS=Salmonella typhimurium (strain LT2 / SGSC1412 / ATCC 700720) GN=mdoH PE=3 SV=1 - [OPGH_SALTY]	17.12	2	13	13	20	Pf00535; Pf13506; Pf13632; Pf13641	659407	745609	0	1.24742e+06	83800.3	0	0	0	401917	62.28	8.26	7	7	1.82495	1.65	1	1					108.64	12.16	10	10	0	1.18	1	1													0
P40811	Acetolactate synthase isozyme 3 large subunit OS=Salmonella typhimurium (strain LT2 / SGSC1412 / ATCC 700720) GN=ilvI PE=3 SV=3 - [ILVI_SALTY]	17.07	1	7	7	10	Pf00205; Pf02775; Pf02776	480653	0	0	1.5116e+06	0	0	169301	0	0	54.76	9.41	5	5									79.6618	7.32	4	4									0	5.92	1	1
Q8ZQ76	Aminopeptidase N OS=Salmonella typhimurium (strain LT2 / SGSC1412 / ATCC 700720) GN=pepN PE=4 SV=1 - [Q8ZQ76_SALTY]	17.01	1	9	9	10	Pf01433; Pf11940; Pf13485	0	379993	0	0	0	1.01248e+06	0	0	0					17.2179	11.49	6	7													8.00087	5.52	3	3
P26474	Anaerobic sulfite reductase subunit A OS=Salmonella typhimurium (strain LT2 / SGSC1412 / ATCC 700720) GN=asrA PE=2 SV=1 - [ASRA_SALTY]	17	1	5	5	5	Pf13746	0	0	0	798125	0	0	0	0	0													64.53	17	5	5
P26395	Protein RfbI OS=Salmonella typhimurium (strain LT2 / SGSC1412 / ATCC 700720) GN=rfbI PE=4 SV=1 - [RFBI_SALTY]	16.97	1	3	3	3	Pf00111; Pf00175; Pf00970; Pf13510	0	0	0	0	0	737033	0	0	529747																					0	6.67	1	1									2.82903
Q8ZN60	GMP synthase [glutamine-hydrolyzing] OS=Salmonella typhimurium (strain LT2 / SGSC1412 / ATCC 700720) GN=guaA PE=3 SV=1 - [GUAA_SALTY]	16.95	6	5	5	9	Pf00117; Pf00733; Pf00958; Pf02540; Pf03054; Pf07722	1.92304e+06	99071.7	0	1.18735e+06	0	0	0	0	0	63.01	6.67	2	2	7.15647	8.95	3	3					23.33	3.62	1	2					4.19943	4.38	1	2
Q8ZPF2	Putative glycosyl hydrolase OS=Salmonella typhimurium (strain LT2 / SGSC1412 / ATCC 700720) GN=STM1558 PE=4 SV=1 - [Q8ZPF2_SALTY]	16.93	1	9	9	10	Pf00128; Pf02324; Pf02922	0	594119	0	0	0	1.33483e+06	0	0	0					11.4055	9.55	5	5													16.8184	9.55	5	5
B5F2A0;P0A2G1	SsrA-binding protein OS=Salmonella agona (strain SL483) GN=smpB PE=3 SV=1 - [SSRP_SALA4]	16.88	2	4	4	9	Pf01668	6.96305e+06	0	0	6.72011e+06	639836	0	0	0	1.35567e+06	67.45	11.88	2	2									84.95	16.88	3	3	1.69553	10.63	2	2													1.90401
Q8ZPS7	Lipoprotein OS=Salmonella typhimurium (strain LT2 / SGSC1412 / ATCC 700720) GN=nlpC PE=4 SV=1 - [Q8ZPS7_SALTY]	16.88	1	1	1	1	Pf00877; Pf06672	0	0	0	0	0	849876	0	0	0																					2.43499	16.88	1	1
Q8ZLC0	Ketodeoxygluconokinase OS=Salmonella typhimurium (strain LT2 / SGSC1412 / ATCC 700720) GN=kdgK PE=4 SV=1 - [Q8ZLC0_SALTY]	16.83	1	4	4	5	Pf00294	0	345430	0	0	0	896855	94045.8	0	0					3.26141	4.85	1	1													8.37361	11.97	3	3	2.87979	4.85	1	1
P0A2P2;P0A2P3	Tryptophan--tRNA ligase OS=Salmonella typhimurium (strain LT2 / SGSC1412 / ATCC 700720) GN=trpS PE=3 SV=1 - [SYW_SALTY]	16.77	1	5	5	9	Pf00579	0	0	0	0	196340	961381	0	221572	1.36646e+06																	2.20693	3.59	1	1	6.08193	6.59	2	2					26.04	5.99	2	2	7.68796
Q7CPY4	Transcriptional repressor for glucitol operon OS=Salmonella typhimurium (strain LT2 / SGSC1412 / ATCC 700720) GN=srlR PE=4 SV=1 - [Q7CPY4_SALTY]	16.73	1	3	3	7	Pf00455; Pf02082; Pf08220; Pf08279; Pf12840	0	0	0	0	944447	919564	0	0	675894																	2.55651	5.06	1	1	7.21807	9.73	2	2									6.80339
Q8ZKL9	Acetylornithine deacetylase OS=Salmonella typhimurium (strain LT2 / SGSC1412 / ATCC 700720) GN=argE PE=3 SV=1 - [ARGE_SALTY]	16.71	7	5	5	11	Pf01546; Pf07687	0	141178	0	1.39461e+06	762993	1.08796e+06	0	0	2.38524e+06					1.61194	5.48	2	2					34.39	8.36	2	2	2.21973	5.74	2	2	4.70819	8.36	2	2									2.99995
P69226;A9MI00	Translation initiation factor IF-1 OS=Salmonella typhimurium (strain LT2 / SGSC1412 / ATCC 700720) GN=infA PE=3 SV=2 - [IF1_SALTY]	16.67	2	1	1	3	Pf01176	0	0	302578	0	0	5.89907e+06	0	404728	0									2.89203	16.67	1	1									4.52556	16.67	1	1					45.26	16.67	1	1
P40865	HTH-type transcriptional activator RhaR OS=Salmonella typhimurium (strain LT2 / SGSC1412 / ATCC 700720) GN=rhaR PE=3 SV=2 - [RHAR_SALTY]	16.67	1	2	2	3	Pf00165; Pf02311; Pf07883; Pf12833	0	0	0	0	0	0	0	0	1.48716e+06																									0	12.06	1	2					0
B4TFK5;P26311	Peptidase T OS=Salmonella heidelberg (strain SL476) GN=pepT PE=3 SV=1 - [PEPT_SALHS]	16.63	9	5	5	9	Pf01546; Pf05343; Pf07687	664922	287407	0	0	0	1.60542e+06	0	138993	193415	38.97	8.31	2	2	2.72584	2.69	1	1													3.22398	2.69	1	1					38.73	3.42	1	1	3.5822
Q8ZLD0	Putative phosphosugar isomerase OS=Salmonella typhimurium (strain LT2 / SGSC1412 / ATCC 700720) GN=STM3601 PE=4 SV=1 - [Q8ZLD0_SALTY]	16.62	1	5	5	8	Pf01380; Pf13580	0	303474	0	0	0	4.43327e+06	265512	0	653313					2.3841	6.46	1	1													9.09228	13.23	3	3	3.20063	4	1	1					4.13425
P58533;B4TPN8	D-tyrosyl-tRNA(Tyr) deacylase OS=Salmonella typhimurium (strain LT2 / SGSC1412 / ATCC 700720) GN=dtd PE=3 SV=1 - [DTD_SALTY]	16.55	2	2	2	4	Pf02580	0	0	0	0	0	1.08843e+06	185156	121005	0																					6.2419	16.55	2	2	3.7378	7.59	1	1	35.53	8.97	1	1
Q8Z6L0	SpiC homolog OS=Salmonella typhi GN=spiC PE=3 SV=1 - [SPIC_SALTI]	16.54	2	2	2	4		345797	0	0	230169	0	0	0	0	0	42.72	16.54	2	2									45.68	16.54	2	2
Q05587	Regulatory protein PocR OS=Salmonella typhimurium (strain LT2 / SGSC1412 / ATCC 700720) GN=pocR PE=4 SV=2 - [POCR_SALTY]	16.5	1	4	4	4	Pf00165; Pf10114; Pf12833	0	0	0	272160	0	0	0	0	0													98.3167	16.5	4	4
P26477	Negative regulator of flagellin synthesis OS=Salmonella typhimurium (strain LT2 / SGSC1412 / ATCC 700720) GN=flgM PE=1 SV=1 - [FLGM_SALTY]	16.49	1	2	2	6	Pf04316	0	0	0	82071.3	70800.9	336890	199657	0	198570													25.27	7.22	1	1	0	7.22	1	1	1.85338	9.28	1	1	1.78194	7.22	1	1					0
Q8ZQ18	Acetylation of N-terminal alanine of 30S ribosomal subunit protein S5 OS=Salmonella typhimurium (strain LT2 / SGSC1412 / ATCC 700720) GN=rimJ PE=4 SV=1 - [Q8ZQ18_SALTY]	16.49	1	3	3	5	Pf00583; Pf13302; Pf13420; Pf13523	0	0	0	0	495446	0	0	0	755930																	4.87907	9.79	2	2													6.91903
A9MXC3	ATPase RavA OS=Salmonella paratyphi B (strain ATCC BAA-1250 / SPB7) GN=ravA PE=3 SV=1 - [RAVA_SALPB]	16.47	8	5	5	12	Pf00004; Pf01078; Pf07724; Pf07728; Pf12592	2.38296e+06	0	0	5.68423e+06	0	0	0	0	0	120.466	9.44	3	5									80.9	16.47	5	7
Q9L6R4	UDP-N-acetyl-D-mannosamine dehydrogenase OS=Salmonella typhimurium (strain LT2 / SGSC1412 / ATCC 700720) GN=wecC PE=3 SV=1 - [WECC_SALTY]	16.43	2	3	3	4	Pf00984; Pf02558; Pf03720; Pf03721	0	192206	0	400735	0	171701	0	0	142679					0	2.86	1	1					21.44	6.19	1	1					3.12621	7.38	1	1									0
Q8ZRD4	Pyrimidine deaminase OS=Salmonella typhimurium (strain LT2 / SGSC1412 / ATCC 700720) GN=ribD PE=4 SV=1 - [Q8ZRD4_SALTY]	16.35	1	5	5	9	Pf00383; Pf01872	0	148314	0	0	109635	0	0	0	355118					3.48918	4.09	1	1									2.28047	4.09	1	1													11.5875
Q7CQY7	Putative phosphate starvation-inducible protein, ATP-binding OS=Salmonella typhimurium (strain LT2 / SGSC1412 / ATCC 700720) GN=phoL PE=4 SV=1 - [Q7CQY7_SALTY]	16.34	1	5	5	7	Pf02562; Pf13604	0	0	0	0	0	570735	0	0	553690																					3.54745	3.88	1	1									7.85827
Q7CPT2	Putative D-mannonate oxidoreductase OS=Salmonella typhimurium (strain LT2 / SGSC1412 / ATCC 700720) GN=STM3136 PE=4 SV=1 - [Q7CPT2_SALTY]	16.33	1	4	4	6	Pf01232; Pf08125	0	235447	0	0	0	1.88331e+06	0	0	0					7.02826	5.31	2	2													11.2705	14.08	3	4
E1WAB2;P0CL09	Transcriptional regulator sirC OS=Salmonella typhimurium (strain SL1344) GN=sirC PE=3 SV=1 - [SIRC_SALTS]	16.27	2	3	3	4	Pf00165; Pf12833	263119	0	0	309802	0	0	279865	0	0	39.34	3.73	1	1									43.57	7.46	2	2									0	8.81	1	1
Q7CQW2	Glutamine high-affinity transporter OS=Salmonella typhimurium (strain LT2 / SGSC1412 / ATCC 700720) GN=glnQ PE=3 SV=1 - [Q7CQW2_SALTY]	16.25	1	3	3	4	Pf00005; Pf03193; Pf13191; Pf13207; Pf13304; Pf13476; Pf13555; Pf13558; Pf13671	0	0	0	0	149523	1.31717e+06	0	0	198034																	0	6.25	1	1	2.80127	6.25	1	1									1.8008
Q5PEC2	Cell invasion protein SipD OS=Salmonella paratyphi A (strain ATCC 9150 / SARB42) GN=sipD PE=3 SV=1 - [SIPD_SALPA]	16.18	1	1	5	6	Pf06511	223500	0	0	0	0	0	0	159917	0	52.4233	10	3	3																									45.61	10	3	3
Q7CQZ7	Regulator of nucleoside diphosphate kinase OS=Salmonella typhimurium (strain LT2 / SGSC1412 / ATCC 700720) GN=rnk PE=4 SV=1 - [Q7CQZ7_SALTY]	16.18	1	1	1	1	Pf01272; Pf14760	0	0	0	0	0	2.11198e+06	0	0	0																					3.5266	16.18	1	1
P55886	Uncharacterized protein YigA OS=Salmonella typhimurium (strain LT2 / SGSC1412 / ATCC 700720) GN=yigA PE=4 SV=2 - [YIGA_SALTY]	16.17	1	4	4	7	Pf04340	1.01042e+06	0	0	888638	0	0	0	0	0	103	16.17	4	4									106.857	11.91	3	3
P29847	Serine acetyltransferase OS=Salmonella typhimurium (strain LT2 / SGSC1412 / ATCC 700720) GN=cysE PE=3 SV=1 - [CYSE_SALTY]	16.12	1	2	2	3	Pf00132; Pf06426	4.85061e+06	0	0	0	0	494450	0	0	0	42.39	12.82	1	2																	2.37847	3.3	1	1
P19817	Lipopolysaccharide 1,2-glucosyltransferase OS=Salmonella typhimurium (strain LT2 / SGSC1412 / ATCC 700720) GN=rfaJ PE=3 SV=4 - [RFAJ_SALTY]	16.07	1	5	5	6	Pf01501; Pf03407; Pf08437	522747	0	0	502566	0	0	0	0	0	31.73	2.68	1	1	0	3.27	1	1					48.29	12.8	4	4
Q57PU4;P63351	Vitamin B12 import ATP-binding protein BtuD OS=Salmonella choleraesuis (strain SC-B67) GN=btuD PE=3 SV=1 - [BTUD_SALCH]	16.06	3	3	3	7	Pf00005; Pf13304; Pf13555	210743	0	0	238084	0	2.59648e+06	0	0	71447.1	29.83	9.64	2	2									43.34	16.06	3	3					2.40374	6.43	1	1									0
Q8ZQY0	Asparagine synthetase OS=Salmonella typhimurium (strain LT2 / SGSC1412 / ATCC 700720) GN=asnB PE=4 SV=1 - [Q8ZQY0_SALTY]	16.06	1	6	6	9	Pf00310; Pf00733; Pf12481; Pf13522; Pf13537	0	103575	0	0	76079.2	596690	645752	0	172828					3.97825	7.94	3	3									0	1.99	1	1	10.7563	7.58	3	3	0	4.51	1	1					2.10316
Q8ZPZ4	tRNA-specific 2-thiouridylase MnmA OS=Salmonella typhimurium (strain LT2 / SGSC1412 / ATCC 700720) GN=mnmA PE=3 SV=2 - [MNMA_SALTY]	16.03	4	3	3	6	Pf03054	1.65137e+06	74072	0	0	2.19183e+06	0	558707	0	2.23205e+07	23.15	13.32	2	2	1.84266	2.72	1	1									1.60466	2.72	1	1					2.68274	7.34	1	1					2.03669
P43019	Superoxide dismutase [Mn] OS=Salmonella typhimurium (strain LT2 / SGSC1412 / ATCC 700720) GN=sodA PE=3 SV=3 - [SODM_SALTY]	16.02	2	4	4	7	Pf00081; Pf02777	0	0	0	0	0	2.3266e+06	333895	259694	0					2.0485	4.37	1	1													5.31328	6.8	1	1	10.3189	16.02	4	4	38.5	6.8	1	1
Q8ZQX0	Putative enzyme OS=Salmonella typhimurium (strain LT2 / SGSC1412 / ATCC 700720) GN=ybfF PE=4 SV=1 - [Q8ZQX0_SALTY]	16.02	1	3	3	7	Pf00561; Pf07819; Pf12695; Pf12697	0	186792	0	0	355750	708411	0	0	505791					9.15751	16.02	3	3									2.36016	4.3	1	1	2.59132	4.3	1	1									3.78797
A9MPN7	UPF0213 protein YhbQ OS=Salmonella arizonae (strain ATCC BAA-731 / CDC346-86 / RSK2980) GN=yhbQ PE=3 SV=2 - [YHBQ_SALAR]	16	2	1	1	1	Pf01541	0	0	0	122837	0	0	0	0	0													27.11	16	1	1
H9L480	Secretion system apparatus OS=Salmonella typhimurium (strain LT2 / SGSC1412 / ATCC 700720) GN=ssaH PE=4 SV=1 - [H9L480_SALTY]	16	1	1	1	1	Pf06287	0	0	0	0	0	0	0	0	132251																																	1.7901
P74854	Secretion system apparatus protein SsaL OS=Salmonella typhimurium (strain LT2 / SGSC1412 / ATCC 700720) GN=ssaL PE=4 SV=1 - [SSAL_SALTY]	15.98	1	5	5	13	Pf07201	1.30166e+06	0	0	2.95966e+06	0	530412	0	0	136374	52.92	10.65	3	4									105.306	13.31	4	6					1.79459	2.66	1	1									2.16559
Q8ZM50	Putative Holliday junction resolvase OS=Salmonella typhimurium (strain LT2 / SGSC1412 / ATCC 700720) GN=yqgF PE=3 SV=1 - [RUVX_SALTY]	15.94	1	2	2	4	Pf03652	0	0	0	0	778438	0	0	0	1.07739e+06																	5.04649	15.94	2	2													4.73476
P26405	Phosphomannomutase OS=Salmonella typhimurium (strain LT2 / SGSC1412 / ATCC 700720) GN=rfbK PE=3 SV=1 - [RFBK_SALTY]	15.93	1	5	5	11	Pf00408; Pf02878; Pf02879; Pf02880	665621	196330	0	355242	0	0	0	0	163813	80.74	11.74	3	3	4.42048	5.87	2	2					44.0775	10.27	4	4																	3.96548
Q8ZQL3	Putative dehydrogenase OS=Salmonella typhimurium (strain LT2 / SGSC1412 / ATCC 700720) GN=yliI PE=4 SV=1 - [Q8ZQL3_SALTY]	15.93	1	1	1	1	Pf03811; Pf07995; Pf12759	0	0	0	0	0	1.10846e+06	0	0	0																					0	15.93	1	1
Q7CQR9;B5F973	Probable phosphatase YcdX OS=Salmonella typhimurium (strain LT2 / SGSC1412 / ATCC 700720) GN=ycdX PE=3 SV=1 - [YCDX_SALTY]	15.92	4	4	4	9	Pf02811	0	186829	0	0	0	832709	228798	472954	0					3.94133	7.76	2	2													8.22352	12.65	3	3	7.31497	11.43	3	3	40.89	3.67	1	1
Q7CPU3	Putative Zn-dependent proteases with possible chaperone function OS=Salmonella typhimurium (strain LT2 / SGSC1412 / ATCC 700720) GN=yggG PE=3 SV=1 - [Q7CPU3_SALTY]	15.87	1	3	3	5	Pf01435	0	0	0	0	108172	1.28399e+06	0	0	348180																	1.93093	3.57	1	1	3.46168	6.75	1	1									6.05949
Q8ZLU2	DnaA initiator-associating protein DiaA OS=Salmonella typhimurium (strain LT2 / SGSC1412 / ATCC 700720) GN=diaA PE=3 SV=1 - [DIAA_SALTY]	15.82	1	3	3	4	Pf01380; Pf13580	0	0	0	0	33817.8	0	0	0	360949																	2.03551	4.08	1	1													1.96032
Q8ZPC4	Putative outer membrane lipoprotein OS=Salmonella typhimurium (strain LT2 / SGSC1412 / ATCC 700720) GN=STM1607 PE=4 SV=1 - [Q8ZPC4_SALTY]	15.77	1	2	2	3	Pf11769	0	0	0	0	0	197383	0	0	112357																					0	11.26	1	2									2.23175
B5F3B2;Q8ZK87	3-keto-L-gulonate-6-phosphate decarboxylase UlaD OS=Salmonella agona (strain SL483) GN=ulaD PE=3 SV=1 - [ULAD_SALA4]	15.74	1	2	2	2	Pf00215	198059	0	0	0	0	361022	0	0	0	23.58	8.33	1	1																	0	7.41	1	1
Q9ZFV5	Ethanolamine utilization protein EutQ OS=Salmonella typhimurium (strain LT2 / SGSC1412 / ATCC 700720) GN=eutQ PE=1 SV=1 - [EUTQ_SALTY]	15.72	1	2	2	3	Pf05899; Pf06249; Pf07883	0	141952	0	0	0	197999	0	0	0					2.08008	5.68	1	1													4.66055	15.72	2	2
Q8ZL47	Flavoprotein OS=Salmonella typhimurium (strain LT2 / SGSC1412 / ATCC 700720) GN=dfp PE=4 SV=1 - [Q8ZL47_SALTY]	15.72	1	4	4	4	Pf02441; Pf04127	0	67865	0	0	0	369942	0	0	117809					0	4.18	1	1													7.17622	8.6	2	2									0
Q93GP7	Single-stranded DNA-binding protein 2 OS=Salmonella typhimurium (strain LT2 / SGSC1412 / ATCC 700720) GN=ssb2 PE=3 SV=1 - [SSB2_SALTY]	15.7	1	2	2	3	Pf00436	91356.4	0	0	139112	0	0	0	0	0	46.69	5.81	1	1									26.93	5.81	1	1																	0
Q8ZK91	Putative hydrolase of the alpha/beta superfamily OS=Salmonella typhimurium (strain LT2 / SGSC1412 / ATCC 700720) GN=yjfP PE=4 SV=1 - [Q8ZK91_SALTY]	15.66	1	2	2	2	Pf00326; Pf02129; Pf03403; Pf07224; Pf12146; Pf12695; Pf12697	0	156067	0	0	0	403637	0	0	0					0	5.62	1	1													0	10.04	1	1
P0CL43	Invasion lipoprotein invH OS=Salmonella typhimurium (strain LT2 / SGSC1412 / ATCC 700720) GN=invH PE=4 SV=1 - [INVH_SALTY]	15.65	1	1	1	1	Pf04741	0	0	0	0	0	0	0	0	43225.6																																	0
Q8ZPC9	Gamma-aminobutyraldehyde dehydrogenase OS=Salmonella typhimurium (strain LT2 / SGSC1412 / ATCC 700720) GN=prr PE=3 SV=2 - [ABDH_SALTY]	15.61	7	5	5	8	Pf00171	0	209248	0	153002	141941	327756	0	0	189754					2.40103	10.97	3	3					24.78	2.95	1	1	1.85955	2.74	1	1	0	2.95	1	1									4.63598
Q8ZLX8	Aerotaxis sensor receptor OS=Salmonella typhimurium (strain LT2 / SGSC1412 / ATCC 700720) GN=aer PE=4 SV=1 - [Q8ZLX8_SALTY]	15.61	2	4	5	7	Pf00015; Pf00989; Pf08447; Pf13426	0	179607	0	0	0	3.20403e+06	0	0	159951					12.1677	13.64	4	4													8.0393	5.93	2	2									2.13162
Q8ZP28	Hydrogenase-1 small subunit OS=Salmonella typhimurium (strain LT2 / SGSC1412 / ATCC 700720) GN=STM1786 PE=3 SV=1 - [Q8ZP28_SALTY]	15.59	1	5	5	16	Pf01058; Pf14720	0	291155	0	0	161559	1.12626e+06	76132.1	0	733937					4.71579	5.65	2	2									2.07092	3.23	1	1	11.9022	9.95	3	9	2.87204	3.23	1	1					4.39699
B5EXJ5;Q7CR22	7-cyano-7-deazaguanine synthase OS=Salmonella agona (strain SL483) GN=queC PE=3 SV=1 - [QUEC_SALA4]	15.58	7	2	2	2	Pf00733; Pf00764; Pf06508	1109832	0	0	0	0	0	0	0	152317	33.76	7.36	1	1																													2.49517
Q93IQ9	Putative cytoplasmic protein OS=Salmonella typhimurium (strain LT2 / SGSC1412 / ATCC 700720) GN=STM0293 PE=4 SV=1 - [Q93IQ9_SALTY]	15.54	1	2	2	3		0	0	0	0	181034	0	0	0	452150																	2.11171	8.78	1	1													4.46764
P0A1N8;Q57QH8	Flagellar L-ring protein OS=Salmonella typhimurium (strain LT2 / SGSC1412 / ATCC 700720) GN=flgH PE=3 SV=1 - [FLGH_SALTY]	15.52	2	3	3	3	Pf02107	0	216717	0	215404	0	0	0	0	0					1.70152	4.31	1	1					20.14	11.21	2	2
Q5PMZ4;P67179	Probable transcriptional regulatory protein YebC OS=Salmonella paratyphi A (strain ATCC 9150 / SARB42) GN=yebC PE=3 SV=1 - [YEBC_SALPA]	15.45	3	4	4	8	Pf01709	1.06642e+06	149718	0	0	0	2.99019e+06	0	264380	0	27.08	6.91	1	1	3.98746	6.91	1	1													15.4627	15.45	4	5					46.41	6.91	1	1
Q7CPA0	Putative outer membrane lipoprotein OS=Salmonella typhimurium (strain LT2 / SGSC1412 / ATCC 700720) GN=yjeI PE=4 SV=1 - [Q7CPA0_SALTY]	15.45	1	1	1	1	Pf13698	0	0	0	0	0	0	0	0	627676																																	0
Q9L6R0	92% identity with E. coli lipopolysaccharide biosynthesis protein (WECE) (SP:P27833); contains similarity to Pfam family PF01041 (DegT/DnrJ/EryC1/StrS family), score=295.0, E=9.2e-85, N=1 OS=Salmonella typhimurium (strain LT2 / SGSC1412 / ATCC 700720) GN=wecE PE=3 SV=1 - [Q9L6R0_SALTY]	15.43	1	4	4	5	Pf00155; Pf00266; Pf01041; Pf01053; Pf01212	0	85708.3	0	0	237185	163045	0	0	368021					4.97978	7.71	2	2									0	3.46	1	1	0	4.26	1	1									0
Q7CP94	Ribonuclease R OS=Salmonella typhimurium (strain LT2 / SGSC1412 / ATCC 700720) GN=vacB PE=3 SV=1 - [Q7CP94_SALTY]	15.39	1	11	11	23	Pf00575; Pf00773; Pf08206	0	1.48203e+06	0	0	6.02792e+06	1.82449e+06	0	0	8.4537e+06					22.8008	11.7	9	9									7.08693	1.35	2	3	10.2077	8.74	5	5									9.61982
P02911	Lysine-arginine-ornithine-binding periplasmic protein OS=Salmonella typhimurium (strain LT2 / SGSC1412 / ATCC 700720) GN=argT PE=1 SV=2 - [ARGT_SALTY]	15.38	1	2	3	3	Pf00497	0	0	0	0	0	429906	0	0	90393.6																					4.38164	12.69	2	2									1.72856
H9L478	Propanediol utilization protein OS=Salmonella typhimurium (strain LT2 / SGSC1412 / ATCC 700720) GN=pduJ PE=4 SV=1 - [H9L478_SALTY]	15.38	1	1	1	1	Pf00936	0	0	0	0	0	0	143677	0	0																									3.22541	15.38	1	1
P74861	Aromatic-amino-acid aminotransferase OS=Salmonella typhimurium (strain LT2 / SGSC1412 / ATCC 700720) GN=tyrB PE=3 SV=3 - [TYRB_SALTY]	15.37	1	5	5	11	Pf00155	498559	0	0	634039	0	0	0	0	3.48928e+07	70.11	15.37	5	5									81.42	13.1	4	4																	0
Q8ZJY4	Methyl-accepting chemotaxis protein I OS=Salmonella typhimurium (strain LT2 / SGSC1412 / ATCC 700720) GN=tsr PE=4 SV=1 - [Q8ZJY4_SALTY]	15.37	2	5	7	8	Pf00015; Pf00672; Pf02203	0	307708	0	0	198445	3.2516e+06	147646	0	228839					2.13353	1.63	1	1									2.2792	1.81	1	1	8.59133	5.06	2	2	0	1.99	1	1					6.50671
Q8ZKT6	Putative glycerol-3-phosphate regulon repressor OS=Salmonella typhimurium (strain LT2 / SGSC1412 / ATCC 700720) GN=yihW PE=4 SV=1 - [Q8ZKT6_SALTY]	15.36	1	3	3	3	Pf00392; Pf00455; Pf01047; Pf01325; Pf08220; Pf08279; Pf12728; Pf12802; Pf12840; Pf13412; Pf13545; Pf13551	0	0	0	0	131005	7.22808e+07	0	0	817994																	2.10088	3.37	1	1	2.33879	7.49	1	1									2.19192
Q8ZQD0	Pyruvate formate lyase activating enzyme 1 OS=Salmonella typhimurium (strain LT2 / SGSC1412 / ATCC 700720) GN=pflA PE=4 SV=1 - [Q8ZQD0_SALTY]	15.33	1	4	4	6	Pf04055; Pf13353; Pf13394	0	0	0	0	0	553495	0	0	435641																					0	5.11	1	1									8.6502
Q8ZP60	Phage shock protein OS=Salmonella typhimurium (strain LT2 / SGSC1412 / ATCC 700720) GN=pspA PE=4 SV=1 - [Q8ZP60_SALTY]	15.32	1	3	3	3	Pf04012	0	0	0	0	0	0	0	0	125323																					4.70305	6.31	1	1									2.5855
P74857	Probable secretion system apparatus ATP synthase SsaN OS=Salmonella typhimurium (strain LT2 / SGSC1412 / ATCC 700720) GN=ssaN PE=3 SV=1 - [SSAN_SALTY]	15.24	1	6	6	8	Pf00005; Pf00006; Pf03308	456694	0	0	800465	0	0	0	0	0	77.4467	7.85	3	3									160.051	12.24	5	5
Q8ZNP3	Putative cytoplasmic protein OS=Salmonella typhimurium (strain LT2 / SGSC1412 / ATCC 700720) GN=STM2138 PE=1 SV=1 - [Q8ZNP3_SALTY]	15.22	1	2	2	2	Pf05932	0	0	0	0	0	0	0	0	422157																																	4.88734
Q8ZPF0	Malto-oligosyltrehalose trehalohydrolase OS=Salmonella typhimurium (strain LT2 / SGSC1412 / ATCC 700720) GN=STM1560 PE=1 SV=1 - [Q8ZPF0_SALTY]	15.15	1	5	5	8	Pf00128; Pf11941	0	208600	0	0	0	2.19807e+06	863357	0	0					5.88004	4.88	2	2													17.7756	13.64	4	5	0	3.7	1	1
P64222;B5F5I0	Aminomethyltransferase OS=Salmonella typhimurium (strain LT2 / SGSC1412 / ATCC 700720) GN=gcvT PE=3 SV=1 - [GCST_SALTY]	15.11	6	4	4	9	Pf01571; Pf08669	0	897485	0	0	0	3.40137e+06	209188	126846	0					8.07208	12.36	3	3													6.55304	8.52	2	2	3.35699	6.87	2	2	32.64	4.12	1	2
A9N453	Fatty acid oxidation complex subunit alpha OS=Salmonella paratyphi B (strain ATCC BAA-1250 / SPB7) GN=fadJ PE=3 SV=1 - [FADJ_SALPB]	15.1	11	10	10	16	Pf00378; Pf00725; Pf02737	316876	0	0	420633	0	0	0	0	0	55.6243	10.63	7	7									62.315	13.71	9	9
P0A208	Ethanolamine utilization protein EutP OS=Salmonella typhimurium (strain LT2 / SGSC1412 / ATCC 700720) GN=eutP PE=3 SV=1 - [EUTP_SALTY]	15.09	1	3	3	4	Pf00005; Pf01926; Pf02421; Pf03193; Pf10662	0	0	0	0	170221	0	0	0	248441																	1.90274	5.66	1	1													5.31409
Q93GP1	Conjugative transfer: mating signal OS=Salmonella typhimurium (strain LT2 / SGSC1412 / ATCC 700720) GN=traM PE=4 SV=1 - [Q93GP1_SALTY]	15.08	1	1	1	1	Pf05261	0	0	175557	0	0	0	0	0	0									0	15.08	1	1
Q7CPV9	Regulator of gcv operon OS=Salmonella typhimurium (strain LT2 / SGSC1412 / ATCC 700720) GN=gcvA PE=4 SV=1 - [Q7CPV9_SALTY]	15.08	1	4	4	5	Pf00126; Pf03466	0	0	0	0	79885.3	0	0	0	128723																	0	6.89	2	2													2.3722
P0A1D0;P0A1C9	Ethanolamine utilization protein EutL OS=Salmonella typhi GN=eutL PE=3 SV=1 - [EUTL_SALTI]	15.07	1	2	2	2	Pf00936	492341	159254	0	0	0	0	0	0	0	38.03	10.05	1	1	1.86842	5.02	1	1
Q8ZMW7	Chorismate mutase P OS=Salmonella typhimurium (strain LT2 / SGSC1412 / ATCC 700720) GN=pheA PE=4 SV=1 - [Q8ZMW7_SALTY]	15.03	1	4	4	6	Pf00800; Pf01817	0	0	0	0	67443.6	248520	752147	0	610804																	1.62522	2.85	1	1	6.9502	6.48	2	2	2.27029	5.7	1	1					4.3321
Q8ZK46	Putative cytoplasmic protein OS=Salmonella typhimurium (strain LT2 / SGSC1412 / ATCC 700720) GN=STM4442 PE=4 SV=1 - [Q8ZK46_SALTY]	15	1	1	1	1	Pf14189	0	65526.8	0	0	0	0	0	0	0					1.9489	15	1	1
Q8ZPF1	Putative glycosyl hydrolase OS=Salmonella typhimurium (strain LT2 / SGSC1412 / ATCC 700720) GN=STM1559 PE=4 SV=1 - [Q8ZPF1_SALTY]	14.96	1	9	9	11	Pf00128	0	3.29446e+06	0	0	0	836736	0	0	0					9.6005	8.19	5	6													15.2156	8.67	5	5
P0A1C7	Propanediol utilization protein PduA OS=Salmonella typhimurium (strain LT2 / SGSC1412 / ATCC 700720) GN=pduA PE=1 SV=1 - [PDUA_SALTY]	14.89	1	1	1	1	Pf00936	0	0	0	0	0	429751	0	0	0																					3.36172	14.89	1	1
Q8ZPY0	Putative periplasmic protein OS=Salmonella typhimurium (strain LT2 / SGSC1412 / ATCC 700720) GN=STM1263 PE=4 SV=1 - [Q8ZPY0_SALTY]	14.88	1	1	1	1	Pf09223	0	0	0	0	0	0	3995.36	0	0																									0	14.88	1	1
Q8ZRU2	UDP-N-acetylmuramate--L-alanine ligase OS=Salmonella typhimurium (strain LT2 / SGSC1412 / ATCC 700720) GN=murC PE=3 SV=1 - [MURC_SALTY]	14.87	1	6	6	9	Pf01225; Pf02875; Pf08245	0	202015	0	0	74521.2	0	0	0	359495					2.57796	2.04	1	1									4.04181	4.07	2	2													11.4013
P0A2M0	Protein sirB1 OS=Salmonella typhi GN=sirB1 PE=3 SV=1 - [SIRB1_SALTI]	14.87	1	3	3	4	Pf13369; Pf13371	0	0	0	290656	0	0	0	0	0													53.2533	14.87	3	4
Q8ZLV8	Tartronate semialdehyde reductase (TSAR) OS=Salmonella typhimurium (strain LT2 / SGSC1412 / ATCC 700720) GN=garR PE=1 SV=1 - [Q8ZLV8_SALTY]	14.86	1	3	3	5	Pf03446; Pf03807; Pf14833	0	0	0	0	0	2.12804e+06	181217	0	0																					8.75275	10.81	2	3	5.96978	4.05	1	2
P60656	Agmatinase OS=Salmonella typhimurium (strain LT2 / SGSC1412 / ATCC 700720) GN=speB PE=3 SV=1 - [SPEB_SALTY]	14.71	1	3	3	4	Pf00491	0	332338	0	0	0	844860	0	0	0					11.8658	14.71	3	3													5.04994	5.56	1	1
Q8ZK78	Putative cell envelope opacity-associated protein A OS=Salmonella typhimurium (strain LT2 / SGSC1412 / ATCC 700720) GN=ytfB PE=4 SV=1 - [Q8ZK78_SALTY]	14.69	1	2	2	8	Pf04225	0	0	0	0	380030	0	0	0	781941																	4.12484	14.69	2	4													2.41039
Q8ZQ36	Putative transcriptional regulator OS=Salmonella typhimurium (strain LT2 / SGSC1412 / ATCC 700720) GN=STM1127 PE=4 SV=1 - [Q8ZQ36_SALTY]	14.68	1	4	4	7	Pf01380; Pf01418; Pf13580	0	0	0	0	195005	0	0	0	440543																	2.29303	11.26	3	3													9.86276
Q8ZNS3	Putative branched chain amino acid transport protein OS=Salmonella typhimurium (strain LT2 / SGSC1412 / ATCC 700720) GN=STM2006 PE=4 SV=1 - [Q8ZNS3_SALTY]	14.66	1	2	2	2	Pf02899; Pf12834; Pf12835	0	0	0	0	0	95186.2	0	0	0																					0	4.74	1	1									0
P67710;P67711	Transcriptional regulator MntR OS=Salmonella typhimurium (strain LT2 / SGSC1412 / ATCC 700720) GN=mntR PE=3 SV=1 - [MNTR_SALTY]	14.65	1	2	2	2	Pf00126; Pf00392; Pf01047; Pf01325; Pf01978; Pf02742; Pf12802; Pf13412	0	0	0	0	138046	0	0	157421	0																	1.84891	6.37	1	1									22.92	8.28	1	1
Q8ZMH5	Putative ABC-type transport system OS=Salmonella typhimurium (strain LT2 / SGSC1412 / ATCC 700720) GN=STM2904 PE=4 SV=1 - [Q8ZMH5_SALTY]	14.58	1	1	1	1	Pf08681	0	0	0	0	0	1.24661e+06	0	0	0																					2.18082	14.58	1	1
Q8ZMK4	Putative cytoplasmic protein OS=Salmonella typhimurium (strain LT2 / SGSC1412 / ATCC 700720) GN=ygaD PE=4 SV=1 - [Q8ZMK4_SALTY]	14.55	1	2	2	3	Pf02464	0	79573.5	0	0	0	1.44442e+06	60592.5	0	0					3.67542	10.3	1	1													4.43489	10.3	1	1	0	4.24	1	1
P37771	Uncharacterized protein YhfG OS=Salmonella typhimurium (strain LT2 / SGSC1412 / ATCC 700720) GN=yhfG PE=4 SV=1 - [YHFG_SALTY]	14.55	1	1	1	1	Pf10832	0	0	0	0	0	0	110150	0	0																									1.88392	14.55	1	1
B5F1S0;Q8ZQC0	3-deoxy-manno-octulosonate cytidylyltransferase OS=Salmonella agona (strain SL483) GN=kdsB PE=3 SV=1 - [KDSB_SALA4]	14.52	6	3	3	4	Pf02348; Pf12804	1.24141e+06	152045	0	0	0	0	0	0	0	76.37	5.65	1	2	4.45149	8.87	2	2
Q8ZPB3	Glucans biosynthesis protein D OS=Salmonella typhimurium (strain LT2 / SGSC1412 / ATCC 700720) GN=mdoD PE=3 SV=1 - [OPGD_SALTY]	14.52	1	6	6	6	Pf04349	0	121335	0	0	105324	1.28836e+06	0	0	0					9.87472	9.07	4	4									0	3.27	1	1	0	2.18	1	1
Q7CQJ2	Putative gntR family regulatory protein OS=Salmonella typhimurium (strain LT2 / SGSC1412 / ATCC 700720) GN=STM1541 PE=4 SV=1 - [Q7CQJ2_SALTY]	14.45	1	2	2	4	Pf00392; Pf07729	0	0	0	0	0	1.39371e+06	0	0	153667																					5.6128	14.45	2	2									0
A9MEH5	Anhydro-N-acetylmuramic acid kinase OS=Salmonella arizonae (strain ATCC BAA-731 / CDC346-86 / RSK2980) GN=anmK PE=3 SV=1 - [ANMK_SALAR]	14.44	1	1	3	5	Pf03702	8.46207e+06	0	0	741867	0	0	0	0	0	61.0333	14.44	3	4									20.24	2.67	1	1
Q8ZK86	L-ribulose-5-phosphate 3-epimerase UlaE OS=Salmonella typhimurium (strain LT2 / SGSC1412 / ATCC 700720) GN=ulaE PE=3 SV=1 - [ULAE_SALTY]	14.44	1	2	2	2	Pf01261	0	0	0	0	441839	0	0	0	0																	0	7.39	1	1													0
P0A2P7;P0A2P6	Tyrosine recombinase XerD OS=Salmonella typhi GN=xerD PE=3 SV=1 - [XERD_SALTI]	14.43	1	3	3	6	Pf00589; Pf02899; Pf13495	250560	0	0	146748	86113.9	0	0	0	234739	59.2	8.72	2	2									31.22	5.7	1	1	1.71993	3.69	1	1													2.77008
B5EYP3;P64209	GTP cyclohydrolase 1 OS=Salmonella agona (strain SL483) GN=folE PE=3 SV=1 - [GCH1_SALA4]	14.41	3	3	3	5	Pf01227	0	0	0	0	148266	0	0	0	199272													20.87	7.21	1	1	0	7.21	1	1													6.10559
Q7CR43	Response regulator in two-component regulatory system with PhoR (Or CreC) OS=Salmonella typhimurium (strain LT2 / SGSC1412 / ATCC 700720) GN=phoB PE=4 SV=1 - [Q7CR43_SALTY]	14.41	1	2	2	3	Pf00072; Pf00486	0	0	0	0	0	0	0	0	300683																																	2.01291
P0A2E0	Nitrogen regulation protein NR(II) OS=Salmonella typhi GN=glnL PE=3 SV=1 - [NTRB_SALTI]	14.33	1	4	4	7	Pf00512; Pf00989; Pf02518; Pf08448; Pf13426	352399	0	0	372221	0	0	0	0	0	47.72	14.33	4	4									23.37	9.74	3	3
B4T0P5;Q9XCI8	GTPase Der OS=Salmonella newport (strain SL254) GN=der PE=3 SV=1 - [DER_SALNS]	14.29	6	4	4	5	Pf00009; Pf01926; Pf02421; Pf08477; Pf14714	881557	123774	0	342049	0	0	0	0	0	83.96	8.16	2	2	2.67394	6.12	2	2					38.2	4.49	1	1
Q56066	Molybdopterin molybdenumtransferase OS=Salmonella typhimurium (strain LT2 / SGSC1412 / ATCC 700720) GN=moeA PE=3 SV=2 - [MOEA_SALTY]	14.29	1	3	3	4	Pf00994; Pf03453; Pf03454	0	134065	0	0	0	467182	0	0	0					2.70972	4.36	1	1													6.89274	14.29	3	3
P55882	Hydroxymethylpyrimidine/phosphomethylpyrimidine kinase OS=Salmonella typhimurium (strain LT2 / SGSC1412 / ATCC 700720) GN=thiD PE=1 SV=2 - [THID_SALTY]	14.29	1	3	3	4	Pf00294; Pf08543	0	0	0	180992	0	0	156252	0	0													32.04	14.29	3	3									1.73082	3.76	1	1
Q8ZPI3	Putative succinate-semialdehyde dehydrogenase OS=Salmonella typhimurium (strain LT2 / SGSC1412 / ATCC 700720) GN=yneI PE=1 SV=1 - [Q8ZPI3_SALTY]	14.29	1	4	4	6	Pf00171	0	0	0	0	4.18062e+06	92046	575828	0	240860																	0	3.03	1	1	1.7817	2.6	1	1	4.11926	3.46	1	3					0
Q8ZK17	Putative Mrr restriction endonuclease OS=Salmonella typhimurium (strain LT2 / SGSC1412 / ATCC 700720) GN=STM4490 PE=4 SV=1 - [Q8ZK17_SALTY]	14.29	1	4	4	4	Pf04471	0	0	0	0	0	153616	0	0	722345																					2.52895	4.56	1	1									3.78937
P26973	DNA topoisomerase 4 subunit A OS=Salmonella typhimurium (strain LT2 / SGSC1412 / ATCC 700720) GN=parC PE=3 SV=2 - [PARC_SALTY]	14.23	1	7	7	8	Pf00521; Pf03989	730046	112322	0	0	0	0	0	0	165006	39.33	8.24	3	4	4.70283	3.19	2	2																									4.41107
C0Q872;Q8ZQ30	Glyoxylate/hydroxypyruvate reductase A OS=Salmonella paratyphi C (strain RKS4594) GN=ghrA PE=3 SV=1 - [GHRA_SALPC]	14.1	9	3	3	4	Pf00389; Pf02826; Pf03446	1.32963e+06	0	0	0	0	1.12808e+06	0	229690	0	24.45	9.94	2	2																	2.43312	4.17	1	1					20.63	4.17	1	1
Q8ZM47	Putative enzyme with a TIM-barrel fold OS=Salmonella typhimurium (strain LT2 / SGSC1412 / ATCC 700720) GN=yggS PE=3 SV=1 - [Q8ZM47_SALTY]	14.1	1	2	2	4	Pf01168	0	0	0	0	0	816554	116180	0	0																					4.30999	14.1	2	3	2.94772	5.56	1	1
Q8ZK31	Valine--tRNA ligase OS=Salmonella typhimurium (strain LT2 / SGSC1412 / ATCC 700720) GN=valS PE=3 SV=1 - [SYV_SALTY]	14.09	1	11	11	13	Pf00133; Pf01921; Pf08264; Pf09334; Pf10458; Pf13603	0	261439	0	0	3.90156e+06	1.10282e+06	0	0	8.38343e+06					5.43757	7.15	5	5									1.85243	0.74	1	1	10.2526	6.2	5	5									1.6968
P26406	Undecaprenyl-phosphate galactose phosphotransferase OS=Salmonella typhimurium (strain LT2 / SGSC1412 / ATCC 700720) GN=rfbP PE=3 SV=2 - [RFBP_SALTY]	14.08	1	6	6	13	Pf02397; Pf13727	571266	0	0	1.24425e+06	3.05242e+06	0	0	0	542330	38.7	9.03	4	5									64.97	11.97	5	6	0	2.1	1	1													0
Q7CP96	Component of modulator for protease specific for FtsH phage lambda cII repressor OS=Salmonella typhimurium (strain LT2 / SGSC1412 / ATCC 700720) GN=hflC PE=4 SV=1 - [Q7CP96_SALTY]	14.07	1	3	3	3	Pf01145	0	138360	0	0	0	1.36015e+06	0	0	0					1.69149	2.99	1	1													2.70882	11.08	2	2
P0A1Q2;P0A1Q3	Lactoylglutathione lyase OS=Salmonella typhimurium (strain LT2 / SGSC1412 / ATCC 700720) GN=gloA PE=3 SV=1 - [LGUL_SALTY]	14.07	1	2	2	6	Pf00903; Pf12681; Pf13669; Pf14506	0	0	0	0	0	1.16692e+06	517508	1.62609e+06	358618																					3.4292	8.89	1	1	5.39376	14.07	2	2	41.38	8.89	1	1	5.28528
Q7CQJ3	Putative hydrogenase OS=Salmonella typhimurium (strain LT2 / SGSC1412 / ATCC 700720) GN=STM1534 PE=4 SV=1 - [Q7CQJ3_SALTY]	13.97	1	2	2	3	Pf07449	0	0	0	0	241564	0	0	0	358054																	1.65624	8.09	1	1													2.40108
Q5PH84	UPF0061 protein YdiU OS=Salmonella paratyphi A (strain ATCC 9150 / SARB42) GN=ydiU PE=3 SV=1 - [YDIU_SALPA]	13.96	12	6	6	11	Pf02696	333926	0	0	494178	0	0	0	0	0	96.36	10.63	5	5									138.297	13.96	6	6
Q8ZNK8	Putative LysR family transcriptional regulator OS=Salmonella typhimurium (strain LT2 / SGSC1412 / ATCC 700720) GN=yeiE PE=4 SV=1 - [Q8ZNK8_SALTY]	13.94	1	3	3	4	Pf00126; Pf03466; Pf12849	0	0	0	0	0	337262	0	0	203492																					4.14717	10.45	2	3									0
B5RG98	Probable 2-(5''-triphosphoribosyl)-3'-dephosphocoenzyme-A synthase OS=Salmonella gallinarum (strain 287/91 / NCTC 13346) GN=citG PE=3 SV=1 - [CITG_SALG2]	13.91	4	3	3	5	Pf01874	300690	0	0	432027	0	0	0	0	0	42.72	10.93	2	2									41.5967	13.91	3	3
Q93GP4	Plasmid SOS inhibition OS=Salmonella typhimurium (strain LT2 / SGSC1412 / ATCC 700720) GN=psiB PE=4 SV=1 - [Q93GP4_SALTY]	13.89	1	1	1	1	Pf06290	0	0	0	0	0	0	0	0	9354926																																	0
Q8ZPH0	Putative hydrogenase-1 large subunit OS=Salmonella typhimurium (strain LT2 / SGSC1412 / ATCC 700720) GN=STM1538 PE=3 SV=1 - [Q8ZPH0_SALTY]	13.83	1	3	5	7	Pf00374	0	133273	0	0	0	872211	0	0	1.55792e+06					2.41813	1.33	1	1													4.6497	4.17	2	2									7.48561
P16437	Flagellar basal body rod protein FlgB OS=Salmonella typhimurium (strain LT2 / SGSC1412 / ATCC 700720) GN=flgB PE=1 SV=2 - [FLGB_SALTY]	13.77	1	1	1	1	Pf00460	0	0	0	0	260818	0	0	0	0																	0	13.77	1	1
A9MFP2	DNA mismatch repair protein MutL OS=Salmonella arizonae (strain ATCC BAA-731 / CDC346-86 / RSK2980) GN=mutL PE=3 SV=1 - [MUTL_SALAR]	13.75	11	5	5	10	Pf01119; Pf02518; Pf08676; Pf13589	308736	0	0	1.18362e+06	0	0	0	0	0	40.87	10.03	4	4									92.1367	11.17	4	6
P06184	Phosphoglycerate transport system transcriptional regulatory protein PgtA OS=Salmonella typhimurium (strain LT2 / SGSC1412 / ATCC 700720) GN=pgtA PE=3 SV=3 - [PGTA_SALTY]	13.73	1	5	5	7	Pf00072; Pf00158; Pf02954; Pf14532	353943	0	0	874963	0	0	0	0	0	76.28	8.43	3	3									100.623	10.6	4	4
Q8ZRW3	Glutathione-regulated potassium-efflux system ancillary protein KefF OS=Salmonella typhimurium (strain LT2 / SGSC1412 / ATCC 700720) GN=kefF PE=3 SV=1 - [KEFF_SALTY]	13.64	6	2	2	4	Pf02525; Pf03358	0	324556	1.96909e+06	0	0	0	0	75870.5	2.24562e+06					2.38278	7.95	1	1	2.49793	7.95	1	1																	29.69	5.68	1	1	0
B4TE14;Q56057	GTPase Era OS=Salmonella heidelberg (strain SL476) GN=era PE=3 SV=1 - [ERA_SALHS]	13.62	5	3	3	3	Pf00009; Pf01926; Pf02421; Pf03193; Pf07650; Pf08477	577929	0	0	0	0	0	0	0	88613.7	30.36	10.96	2	2																													0
A9MKN3	Orotate phosphoribosyltransferase OS=Salmonella arizonae (strain ATCC BAA-731 / CDC346-86 / RSK2980) GN=pyrE PE=3 SV=1 - [PYRE_SALAR]	13.62	5	2	2	3	Pf00156	1.73082e+06	0	0	0	0	0	0	49806.9	0	25.29	10.33	1	2																									38.17	3.29	1	1
Q7CPE0	Initiation of chromosome replication OS=Salmonella typhimurium (strain LT2 / SGSC1412 / ATCC 700720) GN=mioC PE=4 SV=1 - [Q7CPE0_SALTY]	13.61	1	2	2	3	Pf00258; Pf12724	0	0	0	0	0	3.46626e+06	0	0	158542																					7.57873	13.61	2	2									1.83843
Q93IN1	Cyclic di-GMP-binding protein OS=Salmonella typhimurium (strain LT2 / SGSC1412 / ATCC 700720) GN=bcsB PE=3 SV=1 - [BCSB_SALTY]	13.58	2	4	4	5	Pf03170	572105	0	0	0	232613	191691	458194	0	0	0	3.79	1	1													0	2.35	1	1	1.99756	2.22	1	1	0	5.22	1	2
P26417	Flagellar protein FliL OS=Salmonella typhimurium (strain LT2 / SGSC1412 / ATCC 700720) GN=fliL PE=3 SV=1 - [FLIL_SALTY]	13.55	1	2	2	3	Pf03748	0	0	0	0	0	543817	490451	0	0																					6.26854	13.55	2	2	0	5.81	1	1
Q8ZLG8	Putative bacterial transcriptional regulator OS=Salmonella typhimurium (strain LT2 / SGSC1412 / ATCC 700720) GN=STM3533 PE=4 SV=1 - [Q8ZLG8_SALTY]	13.55	1	4	4	4	Pf01614; Pf01978; Pf09339; Pf12802; Pf12840	0	0	0	0	0	432238	0	0	236257																					0	3.98	1	1									4.20693
Q57ST6;P37722	Esterase FrsA OS=Salmonella choleraesuis (strain SC-B67) GN=frsA PE=3 SV=1 - [FRSA_SALCH]	13.53	4	4	4	4	Pf00561; Pf05448; Pf06500; Pf12695; Pf12697	3.14216e+06	187896	0	0	229586	0	0	0	0	28.51	6.52	1	1	2.21452	2.66	1	1									0	2.42	1	1	2.24617	1.93	1	1
Q8ZK39	Putative transposase OS=Salmonella typhimurium (strain LT2 / SGSC1412 / ATCC 700720) GN=STM4457 PE=4 SV=1 - [Q8ZK39_SALTY]	13.51	1	1	1	1	Pf01527	0	0	0	0	0	0	1.4199e+06	0	0																									0	13.51	1	1
Q8ZM31	Putative cytoplasmic protein OS=Salmonella typhimurium (strain LT2 / SGSC1412 / ATCC 700720) GN=STM3125 PE=4 SV=1 - [Q8ZM31_SALTY]	13.51	1	1	1	1	Pf11354	0	0	0	0	0	0	0	0	752044																																	0
Q8ZP38	Nitrate reductase 1, FeS (Beta) subunit OS=Salmonella typhimurium (strain LT2 / SGSC1412 / ATCC 700720) GN=narH PE=4 SV=1 - [Q8ZP38_SALTY]	13.5	2	5	5	6	Pf12837; Pf12838; Pf13237; Pf13247; Pf14711	0	0	0	0	0	1.14325e+06	0	0	0																					8.49824	13.5	5	5									0
P66684	Ribonuclease T OS=Salmonella typhimurium (strain LT2 / SGSC1412 / ATCC 700720) GN=rnt PE=3 SV=1 - [RNT_SALTY]	13.49	1	2	2	2	Pf00929	0	0	0	0	0	574364	0	0	0																					6.07606	13.49	2	2
Q7CPS1	UPF0441 protein YgiB OS=Salmonella typhimurium (strain LT2 / SGSC1412 / ATCC 700720) GN=ygiB PE=3 SV=1 - [YGIB_SALTY]	13.45	1	2	2	6	Pf06693	0	0	0	0	149228	1.08393e+06	0	0	427692																	1.91996	13.45	2	2	4.16643	5.83	1	1									7.59885
Q8ZPJ3	Spermidine N1-acetyltransferase OS=Salmonella typhimurium (strain LT2 / SGSC1412 / ATCC 700720) GN=speG PE=4 SV=1 - [Q8ZPJ3_SALTY]	13.44	1	2	2	5	Pf00583; Pf08445; Pf13302; Pf13420; Pf13508; Pf13523	0	0	0	0	0	1.62756e+06	167583	0	517813																					2.91647	6.45	1	1	2.13151	6.45	1	1					4.16592
Q8ZL54	Putative periplasmic protein OS=Salmonella typhimurium (strain LT2 / SGSC1412 / ATCC 700720) GN=yigQ PE=4 SV=1 - [Q8ZL54_SALTY]	13.44	1	3	3	4	Pf04748	0	0	0	0	0	0	81003.3	0	688993																									0	4.06	1	1					7.14641
Q7CQ10	HTH-type transcriptional regulator IscR OS=Salmonella typhimurium (strain LT2 / SGSC1412 / ATCC 700720) GN=iscR PE=3 SV=1 - [ISCR_SALTY]	13.41	1	1	1	1	Pf02082	0	0	0	0	0	130117	0	0	0																					2.98447	13.41	1	1
Q8ZMT8	Fels-2 prophage protein OS=Salmonella typhimurium (strain LT2 / SGSC1412 / ATCC 700720) GN=STM2714 PE=4 SV=1 - [Q8ZMT8_SALTY]	13.38	1	1	1	1		0	0	0	0	0	0	0	0	0																																	0
Q06994	Lipopolysaccharide 1,6-galactosyltransferase OS=Salmonella typhimurium (strain LT2 / SGSC1412 / ATCC 700720) GN=rfaB PE=3 SV=2 - [RFAB_SALTY]	13.37	1	5	5	10	Pf00534; Pf13439; Pf13579; Pf13692	739275	0	0	714801	0	0	0	0	281852	73.84	11.7	4	4									80.85	11.7	4	4					0	6.41	1	1									0
Q8ZPW0	Putative aldehyde reductase OS=Salmonella typhimurium (strain LT2 / SGSC1412 / ATCC 700720) GN=STM1288 PE=4 SV=1 - [Q8ZPW0_SALTY]	13.33	1	3	3	3	Pf00248	0	111575	0	0	0	0	0	0	78633.8					4.9424	9.82	2	2																									2.55268
Q8ZQQ8	Putative phospholipid-binding protein OS=Salmonella typhimurium (strain LT2 / SGSC1412 / ATCC 700720) GN=ybhB PE=4 SV=1 - [Q8ZQQ8_SALTY]	13.29	1	1	1	6	Pf01161	0	312582	0	0	0	0	411282	0	426154					0	13.29	1	1																	2.33274	13.29	1	2					0
A9N601	Ribosomal RNA large subunit methyltransferase G OS=Salmonella paratyphi B (strain ATCC BAA-1250 / SPB7) GN=rlmG PE=3 SV=1 - [RLMG_SALPB]	13.23	9	4	4	5	Pf05175; Pf06325; Pf08241; Pf08242; Pf12847; Pf13649; Pf13659; Pf13847	0	0	0	231290	0	0	0	0	0													77.5	13.23	4	5
Q8ZRV0	HTH-type transcriptional regulator SgrR OS=Salmonella typhimurium (strain LT2 / SGSC1412 / ATCC 700720) GN=sgrR PE=3 SV=1 - [SGRR_SALTY]	13.22	3	7	7	12	Pf00496; Pf12793	265728	0	0	516701	0	0	0	0	0	74.2833	7.79	4	4									205.815	13.22	7	8
Q93GM3	Conjugative transfer OS=Salmonella typhimurium (strain LT2 / SGSC1412 / ATCC 700720) GN=trbB PE=4 SV=1 - [Q93GM3_SALTY]	13.19	1	1	1	1	Pf13728	0	0	0	0	0	0	0	0	0																																	0
P61378	Cytochrome c biogenesis ATP-binding export protein CcmA 2 OS=Salmonella typhimurium (strain LT2 / SGSC1412 / ATCC 700720) GN=ccmA2 PE=3 SV=1 - [CCMA2_SALTY]	13.17	2	1	1	1	Pf00005	0	0	0	446692	0	0	0	0	0													21.5	13.17	1	1
P41792	Ethanolamine utilization protein EutN OS=Salmonella typhimurium (strain LT2 / SGSC1412 / ATCC 700720) GN=eutN PE=4 SV=1 - [EUTN_SALTY]	13.13	1	1	1	1	Pf03319	0	0	0	0	0	0	0	0	144643																																	2.13218
B5F1B8;Q7CQ12	Iron-binding protein IscA OS=Salmonella agona (strain SL483) GN=iscA PE=3 SV=1 - [ISCA_SALA4]	13.08	2	1	1	3	Pf01521	0	0	0	179881	0	2.67785e+06	0	0	177881													48.41	13.08	1	1					5.57347	13.08	1	1									2.03894
Q8ZRU1	D-alanine--D-alanine ligase B OS=Salmonella typhimurium (strain LT2 / SGSC1412 / ATCC 700720) GN=ddlB PE=3 SV=3 - [DDLB_SALTY]	13.07	2	3	3	6	Pf01820; Pf02786; Pf03133; Pf07478; Pf08443; Pf13535; Pf15632	0	137901	0	911879	0	879308	0	0	0					2.4587	9.15	2	2					25.62	4.9	1	1	1.8528	3.92	1	1	2.99412	4.9	1	1									0
Q7CR95	Transcriptional activator of nhaA OS=Salmonella typhimurium (strain LT2 / SGSC1412 / ATCC 700720) GN=nhaR PE=4 SV=1 - [Q7CR95_SALTY]	13.04	1	2	2	2	Pf00126; Pf03466	0	0	0	0	0	0	240187	0	0					0	8.03	1	1																	0	5.02	1	1
Q8ZLM6;B5F7R4	Methionyl-tRNA formyltransferase OS=Salmonella typhimurium (strain LT2 / SGSC1412 / ATCC 700720) GN=fmt PE=3 SV=3 - [FMT_SALTY]	13.02	5	3	3	6	Pf00551; Pf02911	0	73770.6	0	0	307176	776155	0	201719	633059					4.80335	7.62	2	2									2.2613	3.81	1	1	4.67109	5.4	1	1					36.84	3.81	1	1	2.65566
Q8ZQX8	N-acetylglucosamine-6-phosphate deacetylase OS=Salmonella typhimurium (strain LT2 / SGSC1412 / ATCC 700720) GN=nagA PE=3 SV=1 - [Q8ZQX8_SALTY]	13.02	1	2	2	2	Pf01979; Pf07969; Pf13147; Pf13594	0	0	0	0	0	1.61143e+06	0	0	264647																					4.79264	4.95	1	1									0
Q8ZME1	23S rRNA (uracil(1939)-C(5))-methyltransferase RlmD OS=Salmonella typhimurium (strain LT2 / SGSC1412 / ATCC 700720) GN=rlmD PE=3 SV=3 - [RLMD_SALTY]	12.99	4	4	4	6	Pf01135; Pf01170; Pf01209; Pf01938; Pf02475; Pf03602; Pf05175; Pf05958; Pf06325; Pf08241; Pf09445; Pf12847; Pf13649; Pf13659; Pf13847	0	0	0	245471	0	0	0	0	145534													102.26	12.99	4	4																	4.83343
P65840;P65841	Ribosomal small subunit pseudouridine synthase A OS=Salmonella typhimurium (strain LT2 / SGSC1412 / ATCC 700720) GN=rsuA PE=3 SV=1 - [RSUA_SALTY]	12.99	1	2	2	7	Pf00849; Pf01479	0	0	0	0	0	357592	284201	406626	612692																					3.63528	8.66	1	1	2.84259	4.33	1	1	34.7	4.33	1	1	4.65305
P15111	NADP-specific glutamate dehydrogenase OS=Salmonella typhimurium (strain LT2 / SGSC1412 / ATCC 700720) GN=gdhA PE=3 SV=2 - [DHE4_SALTY]	12.98	2	4	4	6	Pf00208; Pf02812	340025	1.79857e+06	0	0	0	713376	0	0	0	26.48	3.58	1	1	7.35343	10.51	3	3													8.21207	6.04	2	2
B5F6S3;P60822	UPF0306 protein YhbP OS=Salmonella agona (strain SL483) GN=yhbP PE=3 SV=1 - [YHBP_SALA4]	12.93	5	2	2	4	Pf13883	149556	0	0	567561	0	0	0	0	647625	40.67	6.12	1	1									39.5897	12.93	2	2																	1.89712
Q8ZMA9	Thymidylate synthase OS=Salmonella typhimurium (strain LT2 / SGSC1412 / ATCC 700720) GN=thyA PE=3 SV=1 - [TYSY_SALTY]	12.88	1	3	3	6	Pf00303	0	46120.1	0	0	62772.8	288481	0	0	149715					3.09666	7.95	2	2									0	4.92	1	2	4.33049	4.92	1	1									2.34066
Q4AAY4	Fels-2 prophage protein OS=Salmonella typhimurium (strain LT2 / SGSC1412 / ATCC 700720) GN=STM2700 PE=4 SV=1 - [Q4AAY4_SALTY]	12.87	1	1	1	2	Pf04985	0	0	0	0	0	0	0	0	3.94968e+06																																	0
P15928	Flagellar M-ring protein OS=Salmonella typhimurium (strain LT2 / SGSC1412 / ATCC 700720) GN=fliF PE=1 SV=2 - [FLIF_SALTY]	12.86	1	7	7	13	Pf01514; Pf08345	571172	0	0	739430	2.39131e+06	0	0	0	0	90.95	10.36	5	5									179.167	11.61	6	7	0	1.25	1	1
P37586	Methionine synthase OS=Salmonella typhimurium (strain LT2 / SGSC1412 / ATCC 700720) GN=metH PE=3 SV=3 - [METH_SALTY]	12.8	1	12	12	14	Pf00809; Pf02310; Pf02574; Pf02607; Pf02965	409141	0	0	193834	9.04879e+06	2.5666e+06	0	0	0	70.3733	3.99	3	3									79.9542	8.23	9	9	0	1.63	1	1	1.83856	1.14	1	1
Q7CPD7	93% identity with E. coli acetolactate synthase ILVM (SP:P13048) OS=Salmonella typhimurium (strain LT2 / SGSC1412 / ATCC 700720) GN=ilvM PE=4 SV=1 - [Q7CPD7_SALTY]	12.79	1	1	1	1	Pf13710	0	0	0	0	0	0	2.65165e+06	0	0																									0	12.79	1	1
Q8ZM23	Uronate isomerase OS=Salmonella typhimurium (strain LT2 / SGSC1412 / ATCC 700720) GN=uxaC PE=1 SV=1 - [UXAC_SALTY]	12.77	1	4	4	4	Pf02614	0	82157.8	0	0	0	1.80139e+06	0	0	0					2.47804	2.77	1	1													4.9782	10	3	3
Q7CPY8	Putative inner membrane protein OS=Salmonella typhimurium (strain LT2 / SGSC1412 / ATCC 700720) GN=yqaA PE=4 SV=1 - [Q7CPY8_SALTY]	12.77	1	1	1	1	Pf09335	0	0	45578.6	0	0	0	0	0	0									0	12.77	1	1
Q57SE2;Q8ZRD1	1-deoxy-D-xylulose-5-phosphate synthase OS=Salmonella choleraesuis (strain SC-B67) GN=dxs PE=3 SV=1 - [DXS_SALCH]	12.74	6	6	6	11	Pf02779; Pf02780; Pf13292	303825	111981	0	426515	150464	0	0	0	207623	38.4058	4.84	3	3	2.72236	2.42	1	1					67.94	5.81	3	3	1.95947	1.29	1	1													4.43982
Q7DAP1	Alpha-helical coiled coil protein OS=Salmonella typhimurium (strain LT2 / SGSC1412 / ATCC 700720) GN=tlpA PE=4 SV=1 - [Q7DAP1_SALTY]	12.67	1	5	5	6	Pf12128	0	63395.4	0	0	0	3.53136e+06	0	0	0					2.13783	3.23	1	1													20.1368	12.67	5	5
Q7CQX3	Cytochrome d terminal oxidase polypeptide subunit II OS=Salmonella typhimurium (strain LT2 / SGSC1412 / ATCC 700720) GN=cydB PE=4 SV=1 - [Q7CQX3_SALTY]	12.66	1	2	2	4	Pf02322	0	334440	0	0	0	0	0	0	0					2.85529	2.9	1	1													0	9.76	1	3
Q8ZPI7	Putative competence-damaged protein OS=Salmonella typhimurium (strain LT2 / SGSC1412 / ATCC 700720) GN=ydeJ PE=4 SV=1 - [Q8ZPI7_SALTY]	12.57	1	2	2	2	Pf02464	0	0	0	0	0	1.72254e+06	1.09953e+06	0	0																					3.13417	5.14	1	1	0	12.57	1	1
Q8ZPR6	Putative acyl-CoA dehydrogenase OS=Salmonella typhimurium (strain LT2 / SGSC1412 / ATCC 700720) GN=ydiO PE=3 SV=1 - [Q8ZPR6_SALTY]	12.53	1	1	1	1	Pf00441; Pf02770; Pf02771; Pf08028	0	0	0	0	0	0	0	0	0																					0	12.53	1	1
P26475	Anaerobic sulfite reductase subunit B OS=Salmonella typhimurium (strain LT2 / SGSC1412 / ATCC 700720) GN=asrB PE=2 SV=2 - [ASRB_SALTY]	12.5	1	2	2	3	Pf00175; Pf00970; Pf10418	1.38346e+06	0	0	400033	0	0	0	0	0	37.23	7.72	1	1	2.98449	4.78	1	1					22.96	7.72	1	1
Q8ZQ31	Putative dehydrogenases and related proteins OS=Salmonella typhimurium (strain LT2 / SGSC1412 / ATCC 700720) GN=STM1133 PE=4 SV=1 - [Q8ZQ31_SALTY]	12.5	1	3	3	4	Pf01118; Pf01408; Pf02670; Pf02894; Pf03435; Pf03447	0	0	243460	0	343915	0	0	0	424716									0	4.35	1	1					0	4.08	1	1													2.50136
Q7CP80	Putative copG family helix-turn-helix protein OS=Salmonella typhimurium (strain LT2 / SGSC1412 / ATCC 700720) GN=STM4449 PE=4 SV=1 - [Q7CP80_SALTY]	12.5	1	1	1	2	Pf04221	0	0	0	0	222232	0	0	0	191954																	1.60991	12.5	1	1													1.76275
Q93GR9	DNA replication OS=Salmonella typhimurium (strain LT2 / SGSC1412 / ATCC 700720) GN=repA2 PE=4 SV=1 - [Q93GR9_SALTY]	12.46	1	1	4	6		0	104667	0	0	175516	0	0	0	315901					0	2.74	1	1									2.13119	3.34	1	1													8.80304
Q8ZM69	D-3-phosphoglycerate dehydrogenase OS=Salmonella typhimurium (strain LT2 / SGSC1412 / ATCC 700720) GN=serA PE=3 SV=1 - [Q8ZM69_SALTY]	12.44	1	4	4	9	Pf00389; Pf01842; Pf02826; Pf13291	0	343562	0	0	436708	1.14313e+06	0	0	657464					1.89038	7.07	2	2									0	3.17	1	1	5.36456	7.07	2	2									10.589
Q7CR38	Putative uncharacterized protein OS=Salmonella typhimurium (strain LT2 / SGSC1412 / ATCC 700720) GN=STM0409 PE=4 SV=1 - [Q7CR38_SALTY]	12.4	1	1	1	1	Pf00903; Pf12681	0	0	0	0	842524	0	0	0	0																	0	12.4	1	1
Q8ZLW5	UPF0597 protein YhaM OS=Salmonella typhimurium (strain LT2 / SGSC1412 / ATCC 700720) GN=yhaM PE=3 SV=1 - [YHAM_SALTY]	12.39	1	2	2	2	Pf03313	0	0	0	0	0	0	4.12378e+06	0	0					0	2.52	1	1																	0	9.86	1	1
P60631	Putative N-acetylmannosamine-6-phosphate 2-epimerase 1 OS=Salmonella typhimurium (strain LT2 / SGSC1412 / ATCC 700720) GN=nanE1 PE=3 SV=1 - [NANE1_SALTY]	12.39	2	3	3	3	Pf04131	0	0	0	237475	0	0	0	0	0													32.4033	12.39	3	3
Q8ZPL0	Pyridine nucleotide transhydrogenase, alpha subunit OS=Salmonella typhimurium (strain LT2 / SGSC1412 / ATCC 700720) GN=pntA PE=4 SV=1 - [Q8ZPL0_SALTY]	12.38	1	5	5	5	Pf01262; Pf05222; Pf12769	0	693310	0	0	0	0	0	0	0					12.3055	11	4	4									0	1.38	1	1
P37439	PTS system glucose-specific EIICB component OS=Salmonella typhimurium (strain LT2 / SGSC1412 / ATCC 700720) GN=ptsG PE=3 SV=2 - [PTGCB_SALTY]	12.37	1	5	5	8	Pf00367; Pf02378	345415	252470	0	0	0	1.02223e+06	0	0	0	42.17	4.19	1	1	11.7882	9.85	4	5													7.73669	4.82	2	2
Q8ZRR1	Pantothenate synthetase OS=Salmonella typhimurium (strain LT2 / SGSC1412 / ATCC 700720) GN=panC PE=1 SV=1 - [PANC_SALTY]	12.32	8	3	3	4	Pf02569	0	97316.9	0	0	0	374733	0	124554	0					2.50785	3.87	1	1													3.126	3.17	1	1					47.5733	8.45	2	2
B5F3J6;P66746	Holliday junction ATP-dependent DNA helicase RuvA OS=Salmonella agona (strain SL483) GN=ruvA PE=3 SV=1 - [RUVA_SALA4]	12.32	3	2	2	4	Pf01330; Pf07499; Pf14520	0	0	0	0	0	0	0	167530	154681																													31.31	12.32	2	2	1.74705
P74881	Phosphoribosylformylglycinamidine synthase OS=Salmonella typhimurium (strain LT2 / SGSC1412 / ATCC 700720) GN=purL PE=1 SV=3 - [PUR4_SALTY]	12.28	4	9	9	10	Pf00586; Pf02769; Pf13507	551888	419696	0	0	656141	0	0	160531	595723	35.87	2.93	2	2	3.12102	2.32	2	2									0	3.09	2	3									26.13	0.46	1	1	1.90414
Q7BVH7	Secreted effector protein SseB OS=Salmonella typhimurium (strain LT2 / SGSC1412 / ATCC 700720) GN=sseB PE=1 SV=1 - [SSEB_SALTY]	12.24	1	2	2	4	Pf01055; Pf03433	0	0	0	0	337421	0	246629	0	90635.5																	7.72	15.82	2	2					3.9713	7.14	1	1					1.92634
Q8ZPH9	Putative outer membrane protein OS=Salmonella typhimurium (strain LT2 / SGSC1412 / ATCC 700720) GN=STM1528 PE=1 SV=1 - [Q8ZPH9_SALTY]	12.22	1	2	2	2	Pf08332; Pf11533; Pf13474; Pf13577; Pf14534	0	0	0	0	0	1.68602e+06	0	0	85157.4																					2.5509	8.33	1	1									0
B5F2L9;P67638	Fumarate reductase subunit C OS=Salmonella agona (strain SL483) GN=frdC PE=3 SV=1 - [FRDC_SALA4]	12.21	3	2	2	7	Pf02300	2.03627e+06	0	0	1.4282e+06	145884	0	0	0	557787	26.91	12.21	2	3									20.15	12.21	2	2	1.66387	6.11	1	1													0
Q7CPC7	Putative acetyltransferase OS=Salmonella typhimurium (strain LT2 / SGSC1412 / ATCC 700720) GN=yiiD PE=4 SV=1 - [Q7CPC7_SALTY]	12.16	1	3	3	6	Pf00583; Pf09500; Pf13508; Pf13673	0	93741.4	0	0	0	698026	0	0	341144					2.73812	5.47	1	1													5.21467	5.47	1	1									6.57495
Q8ZRJ6	Putative glutamine amidotransferase OS=Salmonella typhimurium (strain LT2 / SGSC1412 / ATCC 700720) GN=yafJ PE=4 SV=1 - [Q8ZRJ6_SALTY]	12.16	1	2	2	3	Pf00310; Pf13230; Pf13522	0	0	0	0	0	0	675021	0	0																	0	7.84	1	2					0	4.31	1	1
P36556	Transcriptional regulatory protein BasR OS=Salmonella typhimurium (strain LT2 / SGSC1412 / ATCC 700720) GN=basR PE=1 SV=1 - [BASR_SALTY]	12.16	1	2	2	3	Pf00072; Pf00486	0	0	0	0	0	0	0	0	350531																					3.3719	9.01	1	1									1.75471
H9L414	Salmonella plasmid virulence: outer membrane protein OS=Salmonella typhimurium (strain LT2 / SGSC1412 / ATCC 700720) GN=spvA PE=4 SV=1 - [H9L414_SALTY]	12.16	1	1	1	1	Pf03538	0	0	0	0	0	0	0	0	0																					0	12.16	1	1
Q8ZRU7	UDP-N-acetylmuramoyl-L-alanyl-D-glutamate--2,6-diaminopimelate ligase OS=Salmonella typhimurium (strain LT2 / SGSC1412 / ATCC 700720) GN=murE PE=3 SV=1 - [MURE_SALTY]	12.12	1	4	4	5	Pf01225; Pf02875; Pf08245	0	120325	0	0	0	54974.6	0	0	0					8.26108	12.12	4	4													3.6957	3.43	1	1
Q8ZPW8	Putative regulator (AraC/XylS family) OS=Salmonella typhimurium (strain LT2 / SGSC1412 / ATCC 700720) GN=yeaM PE=4 SV=1 - [Q8ZPW8_SALTY]	12.12	1	2	2	3	Pf02311; Pf12833	0	0	10232.9	0	0	0	0	0	0									0	6.06	1	2																					0
Q8ZRX8	4-hydroxy-tetrahydrodipicolinate reductase OS=Salmonella typhimurium (strain LT2 / SGSC1412 / ATCC 700720) GN=dapB PE=3 SV=1 - [DAPB_SALTY]	12.09	8	2	2	3	Pf01113; Pf05173	1.14157e+06	0	0	0	0	0	0	0	121652	65.66	7.33	1	2																													0
Q9X6M5	Guanylate kinase OS=Salmonella typhimurium (strain LT2 / SGSC1412 / ATCC 700720) GN=gmk PE=3 SV=1 - [KGUA_SALTY]	12.08	3	2	2	3	Pf00625; Pf03193	0	178442	0	0	0	620905	0	59965.2	0					2.79658	4.35	1	1													4.10265	7.73	1	1					39.86	4.35	1	1
A9N142	Cysteine desulfurase OS=Salmonella paratyphi B (strain ATCC BAA-1250 / SPB7) GN=sufS PE=3 SV=1 - [SUFS_SALPB]	12.07	7	4	4	6	Pf00155; Pf00266; Pf01212	234849	0	0	310651	0	0	0	0	0	32.11	4.68	1	1									116.32	12.07	4	5
P37462	Alpha-ketoglutarate-dependent dioxygenase AlkB OS=Salmonella typhimurium (strain LT2 / SGSC1412 / ATCC 700720) GN=alkB PE=3 SV=2 - [ALKB_SALTY]	12.04	1	1	1	1	Pf03171; Pf13532	0	0	0	0	0	0	0	0	0																					0	12.04	1	1
P43669	Tail-specific protease OS=Salmonella typhimurium (strain LT2 / SGSC1412 / ATCC 700720) GN=prc PE=3 SV=2 - [PRC_SALTY]	12.02	1	7	7	9	Pf00595; Pf03572; Pf11818; Pf13180	0	0	0	0	85915.3	861217	0	0	63602.7					0	1.32	1	1									0	1.61	1	1	13.2565	9.09	5	5									2.13356
Q7CPE9	Putative cytochrome c peroxidase OS=Salmonella typhimurium (strain LT2 / SGSC1412 / ATCC 700720) GN=STM3820 PE=4 SV=1 - [Q7CPE9_SALTY]	12.02	1	5	5	5	Pf03150; Pf14376	0	0	0	0	163796	0	0	0	164095																	0	2.36	1	1	3.3346	3	1	1									3.80306
Q7CPV2	Antitoxin VapB OS=Salmonella typhimurium (strain LT2 / SGSC1412 / ATCC 700720) GN=vapB PE=1 SV=1 - [VAPB_SALTY]	12	1	1	1	2		166454	0	0	0	0	0	0	81137.8	0	25.48	12	1	1																									22.27	12	1	1
Q8ZNT8	Putative ABC-type polar amino acid transport system OS=Salmonella typhimurium (strain LT2 / SGSC1412 / ATCC 700720) GN=yecC PE=3 SV=1 - [Q8ZNT8_SALTY]	12	1	2	2	4	Pf00005; Pf03193; Pf08352; Pf09818; Pf12846; Pf13191; Pf13207; Pf13304; Pf13401; Pf13476; Pf13555; Pf13558	0	0	0	0	480753	0	0	0	725412																	2.48251	12	2	2													2.41231
Q7CQY5	Putative phosphatase in N-acetylglucosamine metabolism OS=Salmonella typhimurium (strain LT2 / SGSC1412 / ATCC 700720) GN=nagD PE=4 SV=1 - [Q7CQY5_SALTY]	12	1	2	2	3	Pf00702; Pf13242; Pf13344; Pf13419	0	0	0	0	0	303760	0	0	0																					6.88926	12	2	3
P05416	Glycogen synthase OS=Salmonella typhimurium (strain LT2 / SGSC1412 / ATCC 700720) GN=glgA PE=3 SV=2 - [GLGA_SALTY]	11.95	1	4	4	4	Pf00534; Pf08323; Pf13439; Pf13579	0	0	0	0	0	587452	0	0	282296					2.58592	2.31	1	1													4.76549	6.92	2	2									0
[truncated: 822 more rows]
[truncated: 6 more columns]
